# Supplementary material for: Pathway Analysis of Genes Identified through Post-GWAS to Underpin Prostate Cancer Aetiology
Source: Genes (Basel). 2020 May 8;11(5):526. doi: 10.3390/genes11050526 (PMC7291227; doi:10.3390/genes11050526)
Supplement: Supplementary file 1 [file genes-11-00526-s001.zip]

Archive with 8 entries (8 files):
- SupplementaryFigure1.jpg
- SupplementaryTable1.xls
- SupplementaryTable2_IPA.xls
- SupplementaryTable3_GSEA.xls
- SupplementaryTable4_IPA_nonHLAs.xls
- SupplementaryTable5_GSEA.xls
- SupplementaryTable6.docx
- SupplementaryTable7.docx
