# Supplementary material for: Pathway Analysis of Genes Identified through Post-GWAS to Underpin Prostate Cancer Aetiology
Source: Genes (Basel). 2020 May 8;11(5):526. doi: 10.3390/genes11050526 (PMC7291227; doi:10.3390/genes11050526)
Supplement: Supplementary file 1 [file genes-11-00526-s001.zip › SupplementaryTable1.xls]

## Sheet: Supplementary Table1.1
Supplementary Table 1.1. The prostate cancer-functional variants reported by post-GWAS in previous published studies.
GWAS SNPs	Assigned Gene IDs	Experimental/Computational approach	Reference
rs10993994	KRT7	Capture-C, CRISPR-Cas9	Yuyang Qian et al. 2019
rs10993994	SIPA1	Capture-C, CRISPR-Cas9	Yuyang Qian et al. 2019
rs10993994	FAIM2	Capture-C, CRISPR-Cas9	Yuyang Qian et al. 2019
rs10993994	CNTN1	Capture-C, CRISPR-Cas9	Yuyang Qian et al. 2019
rs10993994	CDH23	Capture-C, CRISPR-Cas9	Yuyang Qian et al. 2019
rs10993994	ITGA5	Capture-C, CRISPR-Cas9	Yuyang Qian et al. 2019
rs2735839	KLK1	TWAS	Emami N. C. et al. 2019
rs266870	KLK1	TWAS	Emami N. C. et al. 2019
rs17632542	KLK1	TWAS	Emami N. C. et al. 2019
rs10486567	HOXA4	TWAS	Emami N. C. et al. 2019
rs10993994	TIMM23	TWAS	Emami N. C. et al. 2019
rs11589294	RGS17	TWAS	Mancuso N. et al. 2018
rs11589294	RGS17	TWAS	Mancuso N. et al. 2018
rs4379678	RGS17	TWAS	Mancuso N. et al. 2018
rs4379678	RGS17	TWAS	Mancuso N. et al. 2018
rs4379678	ACAT2	TWAS	Mancuso N. et al. 2018
rs4379678	IGF2R	TWAS	Mancuso N. et al. 2018
rs4379678	PNLDC1	TWAS	Mancuso N. et al. 2018
rs4379678	TCP1	TWAS	Mancuso N. et al. 2018
rs4379678	WTAP	TWAS	Mancuso N. et al. 2018
rs4379678	WTAP	TWAS	Mancuso N. et al. 2018
rs4379678	WTAP	TWAS	Mancuso N. et al. 2018
rs4379678	WTAP	TWAS	Mancuso N. et al. 2018
rs4379678	WTAP	TWAS	Mancuso N. et al. 2018
rs4379678	WTAP	TWAS	Mancuso N. et al. 2018
rs4379678	WTAP	TWAS	Mancuso N. et al. 2018
rs4379678	LPA	TWAS	Mancuso N. et al. 2018
rs4379678	SLC22A1	TWAS	Mancuso N. et al. 2018
rs4379678	SLC22A2	TWAS	Mancuso N. et al. 2018
rs10127983	SLC22A3	TWAS	Mancuso N. et al. 2018
rs10127983	SLC22A3	TWAS	Mancuso N. et al. 2018
rs10127983	SLC22A3	TWAS	Mancuso N. et al. 2018
rs10127983	SLC22A3	TWAS	Mancuso N. et al. 2018
rs10127983	SLC22A3	TWAS	Mancuso N. et al. 2018
rs10127983	SLC22A3	TWAS	Mancuso N. et al. 2018
rs10127983	SLC22A3	TWAS	Mancuso N. et al. 2018
rs10127983	SLC22A3	TWAS	Mancuso N. et al. 2018
rs10127983	SLC22A3	TWAS	Mancuso N. et al. 2018
rs10127983	SLC22A3	TWAS	Mancuso N. et al. 2018
rs10127983	SLC22A3	TWAS	Mancuso N. et al. 2018
rs10127983	HIBADH	TWAS	Mancuso N. et al. 2018
rs10127983	HIBADH	TWAS	Mancuso N. et al. 2018
rs10127983	HIBADH	TWAS	Mancuso N. et al. 2018
rs10127983	HIBADH	TWAS	Mancuso N. et al. 2018
rs10127983	HIBADH	TWAS	Mancuso N. et al. 2018
rs10127983	TAX1BP1	TWAS	Mancuso N. et al. 2018
rs3753639	TAX1BP1	TWAS	Mancuso N. et al. 2018
rs3753639	TAX1BP1	TWAS	Mancuso N. et al. 2018
rs3753639	ASNS	TWAS	Mancuso N. et al. 2018
rs3753639	LMTK2	TWAS	Mancuso N. et al. 2018
rs3753639	LMTK2	TWAS	Mancuso N. et al. 2018
rs3753639	LMTK2	TWAS	Mancuso N. et al. 2018
rs3753639	BHLHA15	TWAS	Mancuso N. et al. 2018
rs3753639	TECPR1	TWAS	Mancuso N. et al. 2018
rs3753639	TECPR1	TWAS	Mancuso N. et al. 2018
rs3753639	TECPR1	TWAS	Mancuso N. et al. 2018
rs3753639	TECPR1	TWAS	Mancuso N. et al. 2018
rs3753639	TECPR1	TWAS	Mancuso N. et al. 2018
rs3753639	TECPR1	TWAS	Mancuso N. et al. 2018
rs3753639	TECPR1	TWAS	Mancuso N. et al. 2018
rs3753639	TECPR1	TWAS	Mancuso N. et al. 2018
rs3753639	BAIAP2L1	TWAS	Mancuso N. et al. 2018
rs3753639	BAIAP2L1	TWAS	Mancuso N. et al. 2018
rs4245739	BAIAP2L1	TWAS	Mancuso N. et al. 2018
rs4245739	BAIAP2L1	TWAS	Mancuso N. et al. 2018
rs4245739	BAIAP2L1	TWAS	Mancuso N. et al. 2018
rs4245739	BRI3	TWAS	Mancuso N. et al. 2018
rs4245739	BRI3	TWAS	Mancuso N. et al. 2018
rs4245739	BRI3	TWAS	Mancuso N. et al. 2018
rs4245739	BRI3	TWAS	Mancuso N. et al. 2018
rs4245739	BRI3	TWAS	Mancuso N. et al. 2018
rs823121	BRI3	TWAS	Mancuso N. et al. 2018
rs823121	BRI3	TWAS	Mancuso N. et al. 2018
rs823121	BRI3	TWAS	Mancuso N. et al. 2018
rs823121	RP4-607J23.2	TWAS	Mancuso N. et al. 2018
rs823121	RP4-607J23.2	TWAS	Mancuso N. et al. 2018
rs823121	RP4-607J23.2	TWAS	Mancuso N. et al. 2018
rs823121	RP4-607J23.2	TWAS	Mancuso N. et al. 2018
rs823121	RP4-607J23.2	TWAS	Mancuso N. et al. 2018
rs823121	RP4-607J23.2	TWAS	Mancuso N. et al. 2018
rs823121	RP4-607J23.2	TWAS	Mancuso N. et al. 2018
rs823121	RP4-607J23.2	TWAS	Mancuso N. et al. 2018
rs823121	RP4-607J23.2	TWAS	Mancuso N. et al. 2018
rs823121	RP4-607J23.2	TWAS	Mancuso N. et al. 2018
rs823121	RP4-607J23.2	TWAS	Mancuso N. et al. 2018
rs823121	RP4-607J23.2	TWAS	Mancuso N. et al. 2018
rs823121	RP4-607J23.2	TWAS	Mancuso N. et al. 2018
rs823121	RP4-607J23.2	TWAS	Mancuso N. et al. 2018
rs823121	RP4-607J23.2	TWAS	Mancuso N. et al. 2018
rs823121	RP4-607J23.2	TWAS	Mancuso N. et al. 2018
rs823121	RP4-607J23.2	TWAS	Mancuso N. et al. 2018
rs823121	RP4-607J23.2	TWAS	Mancuso N. et al. 2018
rs823121	RP4-607J23.2	TWAS	Mancuso N. et al. 2018
rs823121	RP4-607J23.2	TWAS	Mancuso N. et al. 2018
rs823121	RP4-607J23.2	TWAS	Mancuso N. et al. 2018
rs823121	RP4-607J23.2	TWAS	Mancuso N. et al. 2018
rs823121	RP4-607J23.2	TWAS	Mancuso N. et al. 2018
rs823121	RP4-607J23.2	TWAS	Mancuso N. et al. 2018
rs823121	RP4-607J23.2	TWAS	Mancuso N. et al. 2018
rs823121	RP4-607J23.2	TWAS	Mancuso N. et al. 2018
rs823121	RP4-607J23.2	TWAS	Mancuso N. et al. 2018
rs823121	RP4-607J23.2	TWAS	Mancuso N. et al. 2018
rs823121	RP4-607J23.2	TWAS	Mancuso N. et al. 2018
rs823121	RP4-607J23.2	TWAS	Mancuso N. et al. 2018
rs823121	RP4-607J23.2	TWAS	Mancuso N. et al. 2018
rs823121	RP4-607J23.2	TWAS	Mancuso N. et al. 2018
rs823121	TECPR1	TWAS	Mancuso N. et al. 2018
rs823121	TECPR1	TWAS	Mancuso N. et al. 2018
rs823121	TECPR1	TWAS	Mancuso N. et al. 2018
rs823121	TECPR1	TWAS	Mancuso N. et al. 2018
rs823121	RP11-307C18.1	TWAS	Mancuso N. et al. 2018
rs823121	RP11-307C18.1	TWAS	Mancuso N. et al. 2018
rs823121	RP11-307C18.1	TWAS	Mancuso N. et al. 2018
rs823121	RP11-307C18.1	TWAS	Mancuso N. et al. 2018
rs823121	RP11-307C18.1	TWAS	Mancuso N. et al. 2018
rs823121	RP11-307C18.1	TWAS	Mancuso N. et al. 2018
rs823121	RP11-307C18.1	TWAS	Mancuso N. et al. 2018
rs823121	RP11-307C18.1	TWAS	Mancuso N. et al. 2018
rs7575106	RP11-307C18.1	TWAS	Mancuso N. et al. 2018
rs7575106	RP11-307C18.1	TWAS	Mancuso N. et al. 2018
rs7575106	RP11-307C18.1	TWAS	Mancuso N. et al. 2018
rs7575106	RP11-307C18.1	TWAS	Mancuso N. et al. 2018
rs7575106	RP11-307C18.1	TWAS	Mancuso N. et al. 2018
rs7575106	RP11-307C18.1	TWAS	Mancuso N. et al. 2018
rs1990613	RP11-307C18.1	TWAS	Mancuso N. et al. 2018
rs1990613	RP11-307C18.1	TWAS	Mancuso N. et al. 2018
rs1990613	RP11-307C18.1	TWAS	Mancuso N. et al. 2018
rs1990613	RP11-307C18.1	TWAS	Mancuso N. et al. 2018
rs9306894	RP11-307C18.1	TWAS	Mancuso N. et al. 2018
rs9306894	RP11-307C18.1	TWAS	Mancuso N. et al. 2018
rs9306894	RP11-307C18.1	TWAS	Mancuso N. et al. 2018
rs9306894	RP11-307C18.1	TWAS	Mancuso N. et al. 2018
rs9306894	RP11-307C18.1	TWAS	Mancuso N. et al. 2018
rs9306894	RP11-307C18.1	TWAS	Mancuso N. et al. 2018
rs9306894	RP11-307C18.1	TWAS	Mancuso N. et al. 2018
rs9306894	RP11-307C18.1	TWAS	Mancuso N. et al. 2018
rs9306894	RP11-307C18.1	TWAS	Mancuso N. et al. 2018
rs9306894	RP11-307C18.1	TWAS	Mancuso N. et al. 2018
rs9306894	R3HCC1	TWAS	Mancuso N. et al. 2018
rs9306894	LOXL2	TWAS	Mancuso N. et al. 2018
rs9306894	NKX3-1	TWAS	Mancuso N. et al. 2018
rs9306894	NKX3-1	TWAS	Mancuso N. et al. 2018
rs9306894	EBF2	TWAS	Mancuso N. et al. 2018
rs9306894	FAM84B	TWAS	Mancuso N. et al. 2018
rs9306894	RP11-89K10.1	TWAS	Mancuso N. et al. 2018
rs9306894	PVT1	TWAS	Mancuso N. et al. 2018
rs9306894	FAM83H	TWAS	Mancuso N. et al. 2018
rs9306894	HAUS6	TWAS	Mancuso N. et al. 2018
rs9306894	HAUS6	TWAS	Mancuso N. et al. 2018
rs9306894	HAUS6	TWAS	Mancuso N. et al. 2018
rs9306894	HAUS6	TWAS	Mancuso N. et al. 2018
rs9306894	HAUS6	TWAS	Mancuso N. et al. 2018
rs9306894	HAUS6	TWAS	Mancuso N. et al. 2018
rs9306894	HAUS6	TWAS	Mancuso N. et al. 2018
rs9306894	HAUS6	TWAS	Mancuso N. et al. 2018
rs13026309	HAUS6	TWAS	Mancuso N. et al. 2018
rs7595299	HAUS6	TWAS	Mancuso N. et al. 2018
rs2710647	HAUS6	TWAS	Mancuso N. et al. 2018
rs2710647	RP11-384P7.7	TWAS	Mancuso N. et al. 2018
rs6545977	TLE4	TWAS	Mancuso N. et al. 2018
rs6545977	TLE4	TWAS	Mancuso N. et al. 2018
rs6545977	TLE4	TWAS	Mancuso N. et al. 2018
rs6545977	TLE4	TWAS	Mancuso N. et al. 2018
rs6545977	TLE4	TWAS	Mancuso N. et al. 2018
rs6545977	TLE4	TWAS	Mancuso N. et al. 2018
rs6545977	TLE4	TWAS	Mancuso N. et al. 2018
rs6545977	TLE4	TWAS	Mancuso N. et al. 2018
rs6545977	TLE4	TWAS	Mancuso N. et al. 2018
rs6545977	TLE4	TWAS	Mancuso N. et al. 2018
rs6545977	TLE4	TWAS	Mancuso N. et al. 2018
rs6545977	TLE4	TWAS	Mancuso N. et al. 2018
rs6545977	TLE4	TWAS	Mancuso N. et al. 2018
rs6545977	TLE4	TWAS	Mancuso N. et al. 2018
rs6545977	MIR3911	TWAS	Mancuso N. et al. 2018
rs6545977	STXBP1	TWAS	Mancuso N. et al. 2018
rs6545977	STXBP1	TWAS	Mancuso N. et al. 2018
rs6545977	STXBP1	TWAS	Mancuso N. et al. 2018
rs6545977	STXBP1	TWAS	Mancuso N. et al. 2018
rs6545977	STXBP1	TWAS	Mancuso N. et al. 2018
rs6545977	STXBP1	TWAS	Mancuso N. et al. 2018
rs6545977	STXBP1	TWAS	Mancuso N. et al. 2018
rs6545977	STXBP1	TWAS	Mancuso N. et al. 2018
rs6545977	STXBP1	TWAS	Mancuso N. et al. 2018
rs6545977	STXBP1	TWAS	Mancuso N. et al. 2018
rs6545977	STXBP1	TWAS	Mancuso N. et al. 2018
rs6545977	STXBP1	TWAS	Mancuso N. et al. 2018
rs12471038	STXBP1	TWAS	Mancuso N. et al. 2018
rs12471038	STXBP1	TWAS	Mancuso N. et al. 2018
rs12471038	STXBP1	TWAS	Mancuso N. et al. 2018
rs12471038	C9orf78	TWAS	Mancuso N. et al. 2018
rs12471038	C9orf78	TWAS	Mancuso N. et al. 2018
rs12471038	C9orf78	TWAS	Mancuso N. et al. 2018
rs12471038	C9orf78	TWAS	Mancuso N. et al. 2018
rs13431584	C9orf78	TWAS	Mancuso N. et al. 2018
rs13431584	C9orf78	TWAS	Mancuso N. et al. 2018
rs9808380	C9orf78	TWAS	Mancuso N. et al. 2018
rs2421885	C9orf78	TWAS	Mancuso N. et al. 2018
rs2421885	C9orf78	TWAS	Mancuso N. et al. 2018
rs2421885	C9orf78	TWAS	Mancuso N. et al. 2018
rs10210482	C9orf78	TWAS	Mancuso N. et al. 2018
rs2028900	C9orf78	TWAS	Mancuso N. et al. 2018
rs2028900	C9orf78	TWAS	Mancuso N. et al. 2018
rs2028900	TOR1A	TWAS	Mancuso N. et al. 2018
rs2028900	TOR1A	TWAS	Mancuso N. et al. 2018
rs2028900	TOR1A	TWAS	Mancuso N. et al. 2018
rs2028900	TOR1A	TWAS	Mancuso N. et al. 2018
rs2028900	TOR1A	TWAS	Mancuso N. et al. 2018
rs2028900	TOR1A	TWAS	Mancuso N. et al. 2018
rs2028900	TOR1A	TWAS	Mancuso N. et al. 2018
rs2028900	TOR1A	TWAS	Mancuso N. et al. 2018
rs2028900	TOR1B	TWAS	Mancuso N. et al. 2018
rs2028900	TOR1B	TWAS	Mancuso N. et al. 2018
rs2028900	TOR1B	TWAS	Mancuso N. et al. 2018
rs2028900	USP20	TWAS	Mancuso N. et al. 2018
rs2028900	USP20	TWAS	Mancuso N. et al. 2018
rs2028900	USP20	TWAS	Mancuso N. et al. 2018
rs2028900	USP20	TWAS	Mancuso N. et al. 2018
rs2028900	C10orf25	TWAS	Mancuso N. et al. 2018
rs2028900	FAM21C	TWAS	Mancuso N. et al. 2018
rs2028900	FAM21C	TWAS	Mancuso N. et al. 2018
rs2028900	AGAP8	TWAS	Mancuso N. et al. 2018
rs2028900	RP11-592B15.3	TWAS	Mancuso N. et al. 2018
rs2028900	RP11-592B15.4	TWAS	Mancuso N. et al. 2018
rs2028900	AGAP7	TWAS	Mancuso N. et al. 2018
rs2028900	AGAP7	TWAS	Mancuso N. et al. 2018
rs2028900	AGAP7	TWAS	Mancuso N. et al. 2018
rs2028900	AGAP7	TWAS	Mancuso N. et al. 2018
rs2028900	AGAP7	TWAS	Mancuso N. et al. 2018
rs2028900	NCOA4	TWAS	Mancuso N. et al. 2018
rs2028900	NCOA4	TWAS	Mancuso N. et al. 2018
rs2028900	NCOA4	TWAS	Mancuso N. et al. 2018
rs2028900	AGAP6	TWAS	Mancuso N. et al. 2018
rs2028900	ACTR1A	TWAS	Mancuso N. et al. 2018
rs2028900	ACTR1A	TWAS	Mancuso N. et al. 2018
rs2028900	ARL3	TWAS	Mancuso N. et al. 2018
rs2028900	ARL3	TWAS	Mancuso N. et al. 2018
rs2028900	ARL3	TWAS	Mancuso N. et al. 2018
rs10207640	C10orf95	TWAS	Mancuso N. et al. 2018
rs10207640	GBF1	TWAS	Mancuso N. et al. 2018
rs10207640	LOC100505761	TWAS	Mancuso N. et al. 2018
rs10207640	RP11-18I14.10	TWAS	Mancuso N. et al. 2018
rs10207640	RP11-18I14.11	TWAS	Mancuso N. et al. 2018
rs10207640	SFXN2	TWAS	Mancuso N. et al. 2018
rs10207640	SFXN2	TWAS	Mancuso N. et al. 2018
rs10207640	SUFU	TWAS	Mancuso N. et al. 2018
rs10207640	SUFU	TWAS	Mancuso N. et al. 2018
rs10207640	SUFU	TWAS	Mancuso N. et al. 2018
rs10207640	TMEM180	TWAS	Mancuso N. et al. 2018
rs10207640	TMEM180	TWAS	Mancuso N. et al. 2018
rs10207640	TMEM180	TWAS	Mancuso N. et al. 2018
rs10207640	TMEM180	TWAS	Mancuso N. et al. 2018
rs10207640	TMEM180	TWAS	Mancuso N. et al. 2018
rs10207640	TMEM180	TWAS	Mancuso N. et al. 2018
rs6754084	TMEM180	TWAS	Mancuso N. et al. 2018
rs6754084	TMEM180	TWAS	Mancuso N. et al. 2018
rs6754084	TMEM180	TWAS	Mancuso N. et al. 2018
rs6754084	TMEM180	TWAS	Mancuso N. et al. 2018
rs6754084	TMEM180	TWAS	Mancuso N. et al. 2018
rs6754084	TMEM180	TWAS	Mancuso N. et al. 2018
rs6754084	TMEM180	TWAS	Mancuso N. et al. 2018
rs6754084	TMEM180	TWAS	Mancuso N. et al. 2018
rs6754084	TMEM180	TWAS	Mancuso N. et al. 2018
rs6754084	TMEM180	TWAS	Mancuso N. et al. 2018
rs6754084	TMEM180	TWAS	Mancuso N. et al. 2018
rs6754084	TMEM180	TWAS	Mancuso N. et al. 2018
rs6754084	TMEM180	TWAS	Mancuso N. et al. 2018
rs6754084	TMEM180	TWAS	Mancuso N. et al. 2018
rs6754084	TMEM180	TWAS	Mancuso N. et al. 2018
rs6754084	TMEM180	TWAS	Mancuso N. et al. 2018
rs6754084	TMEM180	TWAS	Mancuso N. et al. 2018
rs6754084	TMEM180	TWAS	Mancuso N. et al. 2018
rs6754084	TMEM180	TWAS	Mancuso N. et al. 2018
rs6754084	TMEM180	TWAS	Mancuso N. et al. 2018
rs6754084	TMEM180	TWAS	Mancuso N. et al. 2018
rs6754084	TMEM180	TWAS	Mancuso N. et al. 2018
rs6754084	TMEM180	TWAS	Mancuso N. et al. 2018
rs6754084	TMEM180	TWAS	Mancuso N. et al. 2018
rs6754084	TMEM180	TWAS	Mancuso N. et al. 2018
rs6754084	TRIM8	TWAS	Mancuso N. et al. 2018
rs6754084	TRIM8	TWAS	Mancuso N. et al. 2018
rs6754084	TRIM8	TWAS	Mancuso N. et al. 2018
rs6760913	C10orf32	TWAS	Mancuso N. et al. 2018
rs6760913	C10orf32-ASMT	TWAS	Mancuso N. et al. 2018
rs6760913	CYP17A1-AS1	TWAS	Mancuso N. et al. 2018
rs6760913	RP11-57H14.2	TWAS	Mancuso N. et al. 2018
rs6760913	RP11-57H14.2	TWAS	Mancuso N. et al. 2018
rs6760913	RP11-57H14.2	TWAS	Mancuso N. et al. 2018
rs6760913	RP11-57H14.2	TWAS	Mancuso N. et al. 2018
rs6760913	RP11-57H14.2	TWAS	Mancuso N. et al. 2018
rs6760913	RP11-57H14.2	TWAS	Mancuso N. et al. 2018
rs6760913	CTBP2	TWAS	Mancuso N. et al. 2018
rs6760913	CTBP2	TWAS	Mancuso N. et al. 2018
rs6760913	ASCL2	TWAS	Mancuso N. et al. 2018
rs6760913	TPCN2	TWAS	Mancuso N. et al. 2018
rs6760913	RP11-554A11.9	TWAS	Mancuso N. et al. 2018
rs6760913	RP11-554A11.9	TWAS	Mancuso N. et al. 2018
rs6760913	RP11-554A11.9	TWAS	Mancuso N. et al. 2018
rs6760913	RP11-554A11.9	TWAS	Mancuso N. et al. 2018
rs4346380	RP11-554A11.9	TWAS	Mancuso N. et al. 2018
rs4346380	RP11-554A11.9	TWAS	Mancuso N. et al. 2018
rs4346380	RP11-554A11.9	TWAS	Mancuso N. et al. 2018
rs4346380	RP11-554A11.9	TWAS	Mancuso N. et al. 2018
rs4346380	RP11-554A11.9	TWAS	Mancuso N. et al. 2018
rs4346380	RP11-554A11.9	TWAS	Mancuso N. et al. 2018
rs4346380	RP11-554A11.9	TWAS	Mancuso N. et al. 2018
rs4346380	RP11-554A11.9	TWAS	Mancuso N. et al. 2018
rs4346380	RP11-554A11.9	TWAS	Mancuso N. et al. 2018
rs4527381	RP11-554A11.9	TWAS	Mancuso N. et al. 2018
rs4527381	RP11-554A11.9	TWAS	Mancuso N. et al. 2018
rs4527381	RP11-554A11.9	TWAS	Mancuso N. et al. 2018
rs4527381	RP11-554A11.9	TWAS	Mancuso N. et al. 2018
rs4527381	RP11-554A11.9	TWAS	Mancuso N. et al. 2018
rs7611694	RP11-554A11.9	TWAS	Mancuso N. et al. 2018
rs7611694	RP11-554A11.9	TWAS	Mancuso N. et al. 2018
rs7611694	RP11-554A11.9	TWAS	Mancuso N. et al. 2018
rs7611694	RP11-554A11.9	TWAS	Mancuso N. et al. 2018
rs7611694	RP11-554A11.9	TWAS	Mancuso N. et al. 2018
rs7611694	TPCN2	TWAS	Mancuso N. et al. 2018
rs7611694	TPCN2	TWAS	Mancuso N. et al. 2018
rs7611694	TPCN2	TWAS	Mancuso N. et al. 2018
rs7611694	ORAOV1	TWAS	Mancuso N. et al. 2018
rs7611694	C11orf30	TWAS	Mancuso N. et al. 2018
rs7611694	MMP7	TWAS	Mancuso N. et al. 2018
rs7611694	MMP7	TWAS	Mancuso N. et al. 2018
rs7611694	MMP7	TWAS	Mancuso N. et al. 2018
rs7611694	MMP7	TWAS	Mancuso N. et al. 2018
rs7611694	MMP7	TWAS	Mancuso N. et al. 2018
rs7611694	MMP7	TWAS	Mancuso N. et al. 2018
rs7611694	TM7SF3	TWAS	Mancuso N. et al. 2018
rs7611694	RHEBL1	TWAS	Mancuso N. et al. 2018
rs7611694	RP11-386G11.10	TWAS	Mancuso N. et al. 2018
rs7611694	RP11-386G11.10	TWAS	Mancuso N. et al. 2018
rs4857877	TUBA1B	TWAS	Mancuso N. et al. 2018
rs4857877	TUBA1B	TWAS	Mancuso N. et al. 2018
rs4857877	TUBA1B	TWAS	Mancuso N. et al. 2018
rs4857877	TUBA1C	TWAS	Mancuso N. et al. 2018
rs4857877	TUBA1C	TWAS	Mancuso N. et al. 2018
rs4857877	RP11-161H23.5	TWAS	Mancuso N. et al. 2018
rs4857877	RP11-161H23.5	TWAS	Mancuso N. et al. 2018
rs4857877	TUBA1C	TWAS	Mancuso N. et al. 2018
rs4857877	TUBA1C	TWAS	Mancuso N. et al. 2018
rs4857877	KRT8	TWAS	Mancuso N. et al. 2018
rs4857877	EIF4B	TWAS	Mancuso N. et al. 2018
rs4857877	PIBF1	TWAS	Mancuso N. et al. 2018
rs4857877	RP11-111A22.1	TWAS	Mancuso N. et al. 2018
rs4857877	RMDN3	TWAS	Mancuso N. et al. 2018
rs4857877	GCHFR	TWAS	Mancuso N. et al. 2018
rs9846396	DIS3L	TWAS	Mancuso N. et al. 2018
rs9846396	MAP2K1	TWAS	Mancuso N. et al. 2018
rs10513425	MPHOSPH6	TWAS	Mancuso N. et al. 2018
rs10513425	MPHOSPH6	TWAS	Mancuso N. et al. 2018
rs10513425	MPHOSPH6	TWAS	Mancuso N. et al. 2018
rs10513425	MPHOSPH6	TWAS	Mancuso N. et al. 2018
rs10936633	FAM101B	TWAS	Mancuso N. et al. 2018
rs10936633	VPS53	TWAS	Mancuso N. et al. 2018
rs10936633	VPS53	TWAS	Mancuso N. et al. 2018
rs10936633	VPS53	TWAS	Mancuso N. et al. 2018
rs10936633	VPS53	TWAS	Mancuso N. et al. 2018
rs10936633	VPS53	TWAS	Mancuso N. et al. 2018
rs10936633	VPS53	TWAS	Mancuso N. et al. 2018
rs17021918	VPS53	TWAS	Mancuso N. et al. 2018
rs17021918	VPS53	TWAS	Mancuso N. et al. 2018
rs17021918	VPS53	TWAS	Mancuso N. et al. 2018
rs17021918	VPS53	TWAS	Mancuso N. et al. 2018
rs17021918	VPS53	TWAS	Mancuso N. et al. 2018
rs17021918	FAM57A	TWAS	Mancuso N. et al. 2018
rs17021918	FAM57A	TWAS	Mancuso N. et al. 2018
rs17021918	FAM57A	TWAS	Mancuso N. et al. 2018
rs17021918	FAM57A	TWAS	Mancuso N. et al. 2018
rs17021918	FAM57A	TWAS	Mancuso N. et al. 2018
rs7679673	FAM57A	TWAS	Mancuso N. et al. 2018
rs11735256	FAM57A	TWAS	Mancuso N. et al. 2018
rs11735256	GEMIN4	TWAS	Mancuso N. et al. 2018
rs11735256	GEMIN4	TWAS	Mancuso N. et al. 2018
rs11735256	GLOD4	TWAS	Mancuso N. et al. 2018
rs11735256	RNMTL1	TWAS	Mancuso N. et al. 2018
rs11735256	KDM6B	TWAS	Mancuso N. et al. 2018
rs7679673	LOC284023	TWAS	Mancuso N. et al. 2018
rs11735256	CNTROB	TWAS	Mancuso N. et al. 2018
rs12653946	C17orf78	TWAS	Mancuso N. et al. 2018
rs12653946	SYNRG	TWAS	Mancuso N. et al. 2018
rs12653946	SYNRG	TWAS	Mancuso N. et al. 2018
rs12653946	SYNRG	TWAS	Mancuso N. et al. 2018
rs4976790	SYNRG	TWAS	Mancuso N. et al. 2018
rs2744961	TBC1D3	TWAS	Mancuso N. et al. 2018
rs2744961	SUPT4H1	TWAS	Mancuso N. et al. 2018
rs2744961	POLI	TWAS	Mancuso N. et al. 2018
rs2744961	POLI	TWAS	Mancuso N. et al. 2018
rs2744961	POLI	TWAS	Mancuso N. et al. 2018
rs2744961	POLI	TWAS	Mancuso N. et al. 2018
rs2744961	POLI	TWAS	Mancuso N. et al. 2018
rs2744961	POLI	TWAS	Mancuso N. et al. 2018
rs2744961	POLI	TWAS	Mancuso N. et al. 2018
rs2744961	POLI	TWAS	Mancuso N. et al. 2018
rs2744961	POLI	TWAS	Mancuso N. et al. 2018
rs2744961	POLI	TWAS	Mancuso N. et al. 2018
rs2744961	POLI	TWAS	Mancuso N. et al. 2018
rs2744961	POLI	TWAS	Mancuso N. et al. 2018
rs2744961	POLI	TWAS	Mancuso N. et al. 2018
rs2744961	POLI	TWAS	Mancuso N. et al. 2018
rs2744961	POLI	TWAS	Mancuso N. et al. 2018
rs2744961	POLI	TWAS	Mancuso N. et al. 2018
rs2744961	POLI	TWAS	Mancuso N. et al. 2018
rs2744961	POLI	TWAS	Mancuso N. et al. 2018
rs2744961	POLI	TWAS	Mancuso N. et al. 2018
rs2744961	POLI	TWAS	Mancuso N. et al. 2018
rs2744961	POLI	TWAS	Mancuso N. et al. 2018
rs2744961	POLI	TWAS	Mancuso N. et al. 2018
rs2744961	POLI	TWAS	Mancuso N. et al. 2018
rs2744961	KDSR	TWAS	Mancuso N. et al. 2018
rs2744961	MYO9B	TWAS	Mancuso N. et al. 2018
rs2744961	CTD-3032J10.3	TWAS	Mancuso N. et al. 2018
rs2744961	MYO9B	TWAS	Mancuso N. et al. 2018
rs2744961	ZNF571	TWAS	Mancuso N. et al. 2018
rs2744961	SPINT2	TWAS	Mancuso N. et al. 2018
rs2744961	SPINT2	TWAS	Mancuso N. et al. 2018
rs2744961	PPP1R14A	TWAS	Mancuso N. et al. 2018
rs2744961	PPP1R14A	TWAS	Mancuso N. et al. 2018
rs2744961	PPP1R14A	TWAS	Mancuso N. et al. 2018
rs2744961	PPP1R14A	TWAS	Mancuso N. et al. 2018
rs2744961	PPP1R14A	TWAS	Mancuso N. et al. 2018
rs2744961	PPP1R14A	TWAS	Mancuso N. et al. 2018
rs2744961	PPP1R14A	TWAS	Mancuso N. et al. 2018
rs2744961	PPP1R14A	TWAS	Mancuso N. et al. 2018
rs2744961	PPP1R14A	TWAS	Mancuso N. et al. 2018
rs2744961	PPP1R14A	TWAS	Mancuso N. et al. 2018
rs2744961	SPINT2	TWAS	Mancuso N. et al. 2018
rs10947980	ATP5SL	TWAS	Mancuso N. et al. 2018
rs6906615	ATP5SL	TWAS	Mancuso N. et al. 2018
rs2273669	LOC100505495	TWAS	Mancuso N. et al. 2018
rs2273669	AC011526.1	TWAS	Mancuso N. et al. 2018
rs2273669	AC011526.1	TWAS	Mancuso N. et al. 2018
rs2273669	AC011526.1	TWAS	Mancuso N. et al. 2018
rs2273669	AC011526.1	TWAS	Mancuso N. et al. 2018
rs2273669	AC006129.4	TWAS	Mancuso N. et al. 2018
rs339331	CEACAM21	TWAS	Mancuso N. et al. 2018
rs339331	CEACAM21	TWAS	Mancuso N. et al. 2018
rs1538247	CEACAM21	TWAS	Mancuso N. et al. 2018
rs1538247	UQCC1	TWAS	Mancuso N. et al. 2018
rs1538247	GMEB2	TWAS	Mancuso N. et al. 2018
rs1538247	GMEB2	TWAS	Mancuso N. et al. 2018
rs1538247	STMN3	TWAS	Mancuso N. et al. 2018
rs1538247	STMN3	TWAS	Mancuso N. et al. 2018
rs1538247	STMN3	TWAS	Mancuso N. et al. 2018
rs1538247	STMN3	TWAS	Mancuso N. et al. 2018
rs1538247	STMN3	TWAS	Mancuso N. et al. 2018
rs1538247	RTEL1	TWAS	Mancuso N. et al. 2018
rs651164	RTEL1	TWAS	Mancuso N. et al. 2018
rs651164	ARFRP1	TWAS	Mancuso N. et al. 2018
rs651164	ARFRP1	TWAS	Mancuso N. et al. 2018
rs651164	ARFRP1	TWAS	Mancuso N. et al. 2018
rs651164	ZGPAT	TWAS	Mancuso N. et al. 2018
rs651164	LIME1	TWAS	Mancuso N. et al. 2018
rs651164	LIME1	TWAS	Mancuso N. et al. 2018
rs651164	SLC2A4RG	TWAS	Mancuso N. et al. 2018
rs651164	SLC2A4RG	TWAS	Mancuso N. et al. 2018
rs651164	SLC2A4RG	TWAS	Mancuso N. et al. 2018
rs651164	TPD52L2	TWAS	Mancuso N. et al. 2018
rs651164	DNAJC5	TWAS	Mancuso N. et al. 2018
rs651164	ARFGAP3	TWAS	Mancuso N. et al. 2018
rs651164	MCAT	TWAS	Mancuso N. et al. 2018
rs651164	MCAT	TWAS	Mancuso N. et al. 2018
rs651164	TSPO	TWAS	Mancuso N. et al. 2018
rs651164	TSPO	TWAS	Mancuso N. et al. 2018
rs651164	TSPO	TWAS	Mancuso N. et al. 2018
rs651164	TSPO	TWAS	Mancuso N. et al. 2018
rs651164	TSPO	TWAS	Mancuso N. et al. 2018
rs651164	TSPO	TWAS	Mancuso N. et al. 2018
rs651164	TTLL12	TWAS	Mancuso N. et al. 2018
rs651164	TTLL12	TWAS	Mancuso N. et al. 2018
rs651164	TTLL12	TWAS	Mancuso N. et al. 2018
rs11316	WBSCR27	eQTL and TFBS motif analysis	Jin, H. J. et al. 2016
rs2742624	UPK3A	eQTL and TFBS motif analysis	Jin, H. J. et al. 2016
rs6512130	ZNF266	eQTL and TFBS motif analysis	Jin, H. J. et al. 2016
rs3829166	NUDT13	eQTL and TFBS motif analysis	Jin, H. J. et al. 2016
rs914187	BACE2	eQTL and TFBS motif analysis	Jin, H. J. et al. 2016
rs3847414	ARHGAP12	eQTL and TFBS motif analysis	Jin, H. J. et al. 2016
rs1010442	FAM104A	eQTL and TFBS motif analysis	Jin, H. J. et al. 2016
rs2011345	FMO4	eQTL and TFBS motif analysis	Jin, H. J. et al. 2016
rs13395911	EFHD1	eQTL and TFBS motif analysis	Jin, H. J. et al. 2016
rs6057110	ANKRD5	eQTL and TFBS motif analysis	Jin, H. J. et al. 2016
rs4889476	MPHOSPH6	eQTL and TFBS motif analysis	Jin, H. J. et al. 2016
rs6760963	MLPH	eQTL and TFBS motif analysis	Jin, H. J. et al. 2016
rs10795452	TRDMT1	eQTL and TFBS motif analysis	Jin, H. J. et al. 2016
rs2401138	RERE	eQTL and TFBS motif analysis	Jin, H. J. et al. 2016
rs11568311ȹ	FAM96B	eQTL and TFBS motif analysis	Jin, H. J. et al. 2016
rs11247571	ABR	eQTL and TFBS motif analysis	Jin, H. J. et al. 2016
rs17774188	NDUFA9	eQTL and TFBS motif analysis	Jin, H. J. et al. 2016
rs2454107	PCYOX1L	eQTL and TFBS motif analysis	Jin, H. J. et al. 2016
rs6702939	GIPC2	eQTL and TFBS motif analysis	Jin, H. J. et al. 2016
rs868868	TDRKH	eQTL and TFBS motif analysis	Jin, H. J. et al. 2016
rs10936845	NAALADL2	eQTL and TFBS motif analysis, ChIP, luciferase reporter assay	Jin, H. J. et al. 2016
rs8069005	CPD	eQTL and TFBS motif analysis	Jin, H. J. et al. 2016
rs12137162	CAPZB	eQTL and TFBS motif analysis	Jin, H. J. et al. 2016
rs6899987	WTAP	eQTL and TFBS motif analysis	Jin, H. J. et al. 2016
rs912353	PSMB7	eQTL and TFBS motif analysis	Jin, H. J. et al. 2016
rs3755718	ARL6IP5	eQTL and TFBS motif analysis	Jin, H. J. et al. 2016
rs1320961	MYB	eQTL and TFBS motif analysis	Jin, H. J. et al. 2016
rs6678087	DNAH14	eQTL and TFBS motif analysis	Jin, H. J. et al. 2016
rs1891805	PMVK	eQTL and TFBS motif analysis	Jin, H. J. et al. 2016
rs12631116	TNK2	eQTL and TFBS motif analysis	Jin, H. J. et al. 2016
rs1242112	LGMN	eQTL and TFBS motif analysis	Jin, H. J. et al. 2016
rs1341051	PDCD4	eQTL and TFBS motif analysis	Jin, H. J. et al. 2016
rs12360799	LYVE1	eQTL and TFBS motif analysis	Jin, H. J. et al. 2016
rs11980923	GTPBP10	eQTL and TFBS motif analysis	Jin, H. J. et al. 2016
rs1983891	FOXP4, TFEB, GUCA1B	eQTL study	Xu, X. et al. 2014
rs4962416	ZRANB1	eQTL study	Grisanzio C. et al. 2012
rs651164	SLC22A3	Fine mapping and eQTL study	Thibodeau S.N. et al. 2015
rs12155172	SP8	Fine mapping and eQTL study	Thibodeau S.N. et al. 2015
rs4713266	C6orf228	Fine mapping and eQTL study	Thibodeau S.N. et al. 2015
rs11568818	MMP7	Fine mapping and eQTL study	Thibodeau S.N. et al. 2015
rs76934034	OR13A1	Fine mapping and eQTL study	Thibodeau S.N. et al. 2015
rs4430796	HNF1B, DDX52, SYNRG	eQTL study	Grisanzio, C. et al. 2012
rs461251	FAM57A	Fine mapping and eQTL study	Thibodeau S.N. et al. 2015
rs437948	VPS53	Fine mapping and eQTL study	Thibodeau S.N. et al. 2015
rs2474694	GEMIN4	Fine mapping and eQTL study	Thibodeau S.N. et al. 2015
rs12453443	HNF1B	Fine mapping and eQTL study	Thibodeau S.N. et al. 2015
rs2740360	DBIL5P	Fine mapping and eQTL study	Thibodeau S.N. et al. 2015
rs2740358	VPS53, FAM57A, GEMIN4	Fine mapping and eQTL study	Dadaev T. et al. 2018
rs330999	VPS53, FAM57A, GEMIN4	Fine mapping and eQTL study	Dadaev T. et al. 2018
rs331000	VPS53, FAM57A, GEMIN4	Fine mapping and eQTL study	Dadaev T. et al. 2018
rs437948	VPS53, FAM57A, GEMIN4	Fine mapping and eQTL study	Dadaev T. et al. 2018
rs2456274	VPS53, FAM57A, GEMIN4	Fine mapping and eQTL study	Dadaev T. et al. 2018
rs1476161	AURKB	eQTL study, HOXB13 knockout experiment	Jung S. et al. 2015
rs2412106	CHURC1	Computational post-GWAS, eQTL study	Jung S. et al. 2015
rs1045270	WDYHV1	Computational post-GWAS, eQTL study	Jung S. et al. 2015
rs3825393	KCTD10	Computational post-GWAS, eQTL study	Jung S. et al. 2015
rs6799720	PLOD2	Computational post-GWAS, eQTL study	Jung S. et al. 2015
rs11689112	RALB	Computational post-GWAS, eQTL study	Jung S. et al. 2015
rs185397	GOT2	Computational post-GWAS, eQTL study	Jung S. et al. 2015
rs4325349	KRT86	Computational post-GWAS, eQTL study	Jung S. et al. 2015
rs7894521	ECHDC3	Computational post-GWAS, eQTL study	Jung S. et al. 2015
rs3746337	PYGB	Computational post-GWAS, eQTL study	Jung S. et al. 2015
rs10100297	MMP16	Computational post-GWAS, eQTL study	Jung S. et al. 2015
rs3897474	GPR180	Computational post-GWAS, eQTL study	Jung S. et al. 2015
rs11489585	RSBN1L	Computational post-GWAS, eQTL study	Jung S. et al. 2015
rs2283119	ASAH1	Computational post-GWAS, eQTL study	Jung S. et al. 2015
rs3821747	RPL22L1	Computational post-GWAS, eQTL study	Jung S. et al. 2015
rs847377	AGR3	Computational post-GWAS, eQTL study	Jung S. et al. 2015
rs7992643	CLYBL	Computational post-GWAS, eQTL study	Jung S. et al. 2015
rs12938215	DUSP14	Computational post-GWAS, eQTL study	Jung S. et al. 2015
rs1053701	CTSK	Fine mapping and eQTL study	Dadaev T. et al. 2018
rs10788795	CTSK	Fine mapping and eQTL study	Dadaev T. et al. 2018
rs10888396	CTSK	Fine mapping and eQTL study	Dadaev T. et al. 2018
rs11204674	CTSK	Fine mapping and eQTL study	Dadaev T. et al. 2018
rs11204689	CTSK	Fine mapping and eQTL study	Dadaev T. et al. 2018
rs11204700	CTSK	Fine mapping and eQTL study	Dadaev T. et al. 2018
rs11204714	CTSK	Fine mapping and eQTL study	Dadaev T. et al. 2018
rs11204715	CTSK	Fine mapping and eQTL study	Dadaev T. et al. 2018
rs11204727	CTSK	Fine mapping and eQTL study	Dadaev T. et al. 2018
rs115282751	CTSK	Fine mapping and eQTL study	Dadaev T. et al. 2018
rs11576175	CTSK	Fine mapping and eQTL study	Dadaev T. et al. 2018
rs11585460	CTSK	Fine mapping and eQTL study	Dadaev T. et al. 2018
rs12031458	CTSK	Fine mapping and eQTL study	Dadaev T. et al. 2018
rs12032445	CTSK	Fine mapping and eQTL study	Dadaev T. et al. 2018
rs12034302	CTSK	Fine mapping and eQTL study	Dadaev T. et al. 2018
rs12038403	CTSK	Fine mapping and eQTL study	Dadaev T. et al. 2018
rs12045807	CTSK	Fine mapping and eQTL study	Dadaev T. et al. 2018
rs138548118	CTSK	Fine mapping and eQTL study	Dadaev T. et al. 2018
rs138805506	CTSK	Fine mapping and eQTL study	Dadaev T. et al. 2018
rs1811698	CTSK	Fine mapping and eQTL study	Dadaev T. et al. 2018
rs16840074	CTSK	Fine mapping and eQTL study	Dadaev T. et al. 2018
rs1932864	CTSK	Fine mapping and eQTL study	Dadaev T. et al. 2018
rs201163211	CTSK	Fine mapping and eQTL study	Dadaev T. et al. 2018
rs2134688	CTSK	Fine mapping and eQTL study	Dadaev T. et al. 2018
rs3754207	CTSK	Fine mapping and eQTL study	Dadaev T. et al. 2018
rs375911694	CTSK	Fine mapping and eQTL study	Dadaev T. et al. 2018
rs4970970	CTSK	Fine mapping and eQTL study	Dadaev T. et al. 2018
rs55890313	CTSK	Fine mapping and eQTL study	Dadaev T. et al. 2018
rs60060012	CTSK	Fine mapping and eQTL study	Dadaev T. et al. 2018
rs61817598	CTSK	Fine mapping and eQTL study	Dadaev T. et al. 2018
rs61817599	CTSK	Fine mapping and eQTL study	Dadaev T. et al. 2018
rs61817600	CTSK	Fine mapping and eQTL study	Dadaev T. et al. 2018
rs61820166	CTSK	Fine mapping and eQTL study	Dadaev T. et al. 2018
rs61820168	CTSK	Fine mapping and eQTL study	Dadaev T. et al. 2018
rs61820170	CTSK	Fine mapping and eQTL study	Dadaev T. et al. 2018
rs6587515	CTSK	Fine mapping and eQTL study	Dadaev T. et al. 2018
rs6587517	CTSK	Fine mapping and eQTL study	Dadaev T. et al. 2018
rs6661100	CTSK	Fine mapping and eQTL study	Dadaev T. et al. 2018
rs6684611	CTSK	Fine mapping and eQTL study	Dadaev T. et al. 2018
rs6692277	CTSK	Fine mapping and eQTL study	Dadaev T. et al. 2018
rs6696167	CTSK	Fine mapping and eQTL study	Dadaev T. et al. 2018
rs72704624	CTSK	Fine mapping and eQTL study	Dadaev T. et al. 2018
rs7517566	CTSK	Fine mapping and eQTL study	Dadaev T. et al. 2018
rs7520511	CTSK	Fine mapping and eQTL study	Dadaev T. et al. 2018
rs7520516	CTSK	Fine mapping and eQTL study	Dadaev T. et al. 2018
rs7535975	CTSK	Fine mapping and eQTL study	Dadaev T. et al. 2018
rs76439655	CTSK	Fine mapping and eQTL study	Dadaev T. et al. 2018
rs76762554	CTSK	Fine mapping and eQTL study	Dadaev T. et al. 2018
rs10305695	CTSK	Fine mapping and eQTL study	Dadaev T. et al. 2018
rs267724	CTSK	Fine mapping and eQTL study	Dadaev T. et al. 2018
rs7535032	CTSK	Fine mapping and eQTL study	Dadaev T. et al. 2018
rs198325	CTSK	Fine mapping and eQTL study	Dadaev T. et al. 2018
rs61678849	CTSK;CTSS	Fine mapping and eQTL study	Dadaev T. et al. 2018
rs78132593	CTSK;CTSS	Fine mapping and eQTL study	Dadaev T. et al. 2018
rs61386199	CTSS	Fine mapping and eQTL study	Dadaev T. et al. 2018
rs11352831	ARNT;LASS2	Fine mapping and eQTL study	Dadaev T. et al. 2018
rs41317515	CTSK	Fine mapping and eQTL study	Dadaev T. et al. 2018
rs11191385	C10orf32	Fine mapping and eQTL study	Thibodeau S.N. et al. 2015
rs11191385	AS3MT	Fine mapping and eQTL study	Thibodeau S.N. et al. 2015
rs12262998	TMEM180	Fine mapping and eQTL study	Thibodeau S.N. et al. 2015
rs12773833	LOC100505761	Fine mapping and eQTL study	Thibodeau S.N. et al. 2015
rs34349481	SFXN2	Fine mapping and eQTL study	Thibodeau S.N. et al. 2015
rs7916092	C10orf95	Fine mapping and eQTL study	Thibodeau S.N. et al. 2015
rs11191385	NT5C2	Fine mapping and eQTL study	Thibodeau S.N. et al. 2015
rs34269636	ARL3;TRIM8	Fine mapping and eQTL study	Dadaev T. et al. 2018
rs12570611	ARL3;C10orf95;TRIM8	Fine mapping and eQTL study	Dadaev T. et al. 2018
rs2002916	ARL3;C10orf95;TRIM8	Fine mapping and eQTL study	Dadaev T. et al. 2018
rs4522108	ARL3;C10orf95;TRIM8	Fine mapping and eQTL study	Dadaev T. et al. 2018
rs7094325	ARL3;C10orf95;TRIM8	Fine mapping and eQTL study	Dadaev T. et al. 2018
rs7916092	ARL3;C10orf95;TRIM8	Fine mapping and eQTL study	Dadaev T. et al. 2018
rs10437480	ARL3;TRIM8	Fine mapping and eQTL study	Dadaev T. et al. 2018
rs10748828	ARL3;TRIM8	Fine mapping and eQTL study	Dadaev T. et al. 2018
rs11191372	ARL3;TRIM8	Fine mapping and eQTL study	Dadaev T. et al. 2018
rs12769291	ARL3;C10orf95;TRIM8	Fine mapping and eQTL study	Dadaev T. et al. 2018
rs12769906	ARL3;C10orf95;TRIM8	Fine mapping and eQTL study	Dadaev T. et al. 2018
rs12771656	C10orf95;TRIM8	Fine mapping and eQTL study	Dadaev T. et al. 2018
rs12776238	ARL3;C10orf95;TRIM8	Fine mapping and eQTL study	Dadaev T. et al. 2018
rs34349481	ARL3;TRIM8	Fine mapping and eQTL study	Dadaev T. et al. 2018
rs4264100	ARL3;TRIM8	Fine mapping and eQTL study	Dadaev T. et al. 2018
rs56771365	ARL3;TRIM8	Fine mapping and eQTL study	Dadaev T. et al. 2018
rs7900450	ARL3;TRIM8	Fine mapping and eQTL study	Dadaev T. et al. 2018
rs7905481	ARL3;C10orf95;TRIM8	Fine mapping and eQTL study	Dadaev T. et al. 2018
rs558642207	ARL3	Fine mapping and eQTL study	Dadaev T. et al. 2018
rs11593589	ARL3	Fine mapping and eQTL study	Dadaev T. et al. 2018
rs11595149	C10orf95	Fine mapping and eQTL study	Dadaev T. et al. 2018
rs12569526	C10orf95	Fine mapping and eQTL study	Dadaev T. et al. 2018
rs12570201	ARL3;C10orf95	Fine mapping and eQTL study	Dadaev T. et al. 2018
rs12762305	ARL3	Fine mapping and eQTL study	Dadaev T. et al. 2018
rs12763794	ARL3	Fine mapping and eQTL study	Dadaev T. et al. 2018
rs12766112	ARL3	Fine mapping and eQTL study	Dadaev T. et al. 2018
rs12781718	ARL3	Fine mapping and eQTL study	Dadaev T. et al. 2018
rs12781742	ARL3	Fine mapping and eQTL study	Dadaev T. et al. 2018
rs1984795	ARL3	Fine mapping and eQTL study	Dadaev T. et al. 2018
rs2015583	ARL3	Fine mapping and eQTL study	Dadaev T. et al. 2018
rs2025713	ARL3	Fine mapping and eQTL study	Dadaev T. et al. 2018
rs397847839	ARL3	Fine mapping and eQTL study	Dadaev T. et al. 2018
rs3740414	ARL3	Fine mapping and eQTL study	Dadaev T. et al. 2018
rs68007409	ARL3	Fine mapping and eQTL study	Dadaev T. et al. 2018
rs61362296	ARL3	Fine mapping and eQTL study	Dadaev T. et al. 2018
rs71016381	ARL3	Fine mapping and eQTL study	Dadaev T. et al. 2018
rs71016385	ARL3;C10orf95	Fine mapping and eQTL study	Dadaev T. et al. 2018
rs7341995	ARL3	Fine mapping and eQTL study	Dadaev T. et al. 2018
rs7923675	C10orf95	Fine mapping and eQTL study	Dadaev T. et al. 2018
rs4962720	CTBP2	Fine mapping and eQTL study	Thibodeau S.N. et al. 2015
rs397764955	CTBP2	Fine mapping and eQTL study	Dadaev T. et al. 2018
rs397764955	CTBP2	Fine mapping and eQTL study	Dadaev T. et al. 2018
rs11598549	CTBP2	Fine mapping and eQTL study	Dadaev T. et al. 2018
rs12769682	CTBP2	Fine mapping and eQTL study	Dadaev T. et al. 2018
rs12771627	CTBP2	Fine mapping and eQTL study	Dadaev T. et al. 2018
rs12782469	CTBP2	Fine mapping and eQTL study	Dadaev T. et al. 2018
rs2028397	CTBP2	Fine mapping and eQTL study	Dadaev T. et al. 2018
rs2028398	CTBP2	Fine mapping and eQTL study	Dadaev T. et al. 2018
rs4962719	CTBP2	Fine mapping and eQTL study	Dadaev T. et al. 2018
rs56969947	C11orf71	Fine mapping and eQTL study	Dadaev T. et al. 2018
rs12419367	ASCL2	Fine mapping and eQTL study	Thibodeau S.N. et al. 2015
rs10743176	ASCL2	Fine mapping and eQTL study	Dadaev T. et al. 2018
rs10743180	ASCL2	Fine mapping and eQTL study	Dadaev T. et al. 2018
rs11043133	ASCL2	Fine mapping and eQTL study	Dadaev T. et al. 2018
rs11043134	ASCL2	Fine mapping and eQTL study	Dadaev T. et al. 2018
rs62636241	ASCL2	Fine mapping and eQTL study	Dadaev T. et al. 2018
rs11603101	ASCL2	Fine mapping and eQTL study	Dadaev T. et al. 2018
rs138751511	ASCL2	Fine mapping and eQTL study	Dadaev T. et al. 2018
rs35506124	ASCL2	Fine mapping and eQTL study	Dadaev T. et al. 2018
rs62650858	ASCL2	Fine mapping and eQTL study	Dadaev T. et al. 2018
rs6579003	ASCL2	Fine mapping and eQTL study	Dadaev T. et al. 2018
rs66754298	ASCL2	Fine mapping and eQTL study	Dadaev T. et al. 2018
rs7123180	ASCL2	Fine mapping and eQTL study	Dadaev T. et al. 2018
rs7123299	ASCL2	Fine mapping and eQTL study	Dadaev T. et al. 2018
rs7123418	ASCL2	Fine mapping and eQTL study	Dadaev T. et al. 2018
rs7127599	ASCL2	Fine mapping and eQTL study	Dadaev T. et al. 2018
rs71455920	ASCL2	Fine mapping and eQTL study	Dadaev T. et al. 2018
rs7481129	ASCL2	Fine mapping and eQTL study	Dadaev T. et al. 2018
rs11168936	TUBA1B	Fine mapping and eQTL study	Thibodeau S.N. et al. 2015
rs11168936	TUBA1B;TUBA1C	Fine mapping and eQTL study	Dadaev T. et al. 2018
rs11168962	TUBA1B;TUBA1C	Fine mapping and eQTL study	Dadaev T. et al. 2018
rs767127	ZFP36L1	Fine mapping and eQTL study	Dadaev T. et al. 2018
rs12976534	PPP1R14A	Fine mapping and eQTL study	Thibodeau S.N. et al. 2015
rs3786877	SPINT2	Fine mapping and eQTL study	Thibodeau S.N. et al. 2015
rs11083450	KCNK6;PPP1R14A;SPINT2	Fine mapping and eQTL study	Dadaev T. et al. 2018
rs4802297	KCNK6;PPP1R14A;SPINT2	Fine mapping and eQTL study	Dadaev T. et al. 2018
rs4803934	KCNK6;PPP1R14A;SPINT2	Fine mapping and eQTL study	Dadaev T. et al. 2018
rs7247241	PPP1R14A;SPINT2	Fine mapping and eQTL study	Dadaev T. et al. 2018
rs8100395	KCNK6;PPP1R14A;SPINT2	Fine mapping and eQTL study	Dadaev T. et al. 2018
rs10652797	KCNK6;PPP1R14A;SPINT2	Fine mapping and eQTL study	Dadaev T. et al. 2018
rs12981216	CATSPERG;PPP1R14A;SPINT2	Fine mapping and eQTL study	Thibodeau S.N. et al. 2015; Dadaev T. et al. 2018
rs71165528	CATSPERG;KCNK6;PPP1R14A	Fine mapping and eQTL study	Dadaev T. et al. 2018
rs8102476	CATSPERG;PPP1R14A;SPINT2	Fine mapping and eQTL study	Dadaev T. et al. 2018
rs2191139	LOC100505495	Fine mapping and eQTL study	Thibodeau S.N. et al. 2015
rs8107333	CEACAM21	Fine mapping and eQTL study	Thibodeau S.N. et al. 2015
rs2191139	CEACAM21	Fine mapping and eQTL study	Dadaev T. et al. 2018
rs7248215	CEACAM21	Fine mapping and eQTL study	Dadaev T. et al. 2018
rs8112363	CEACAM21	Fine mapping and eQTL study	Dadaev T. et al. 2018
rs62113216	KLK11	Fine mapping and eQTL study	Thibodeau S.N. et al. 2015
rs2659048	C19orf48;KLK2	Fine mapping and eQTL study	Dadaev T. et al. 2018
rs266872	C19orf48;KLK2	Fine mapping and eQTL study	Dadaev T. et al. 2018
rs266873	C19orf48;KLK2	Fine mapping and eQTL study	Dadaev T. et al. 2018
rs16860643	ITGA6	Fine mapping and eQTL study	Thibodeau S.N. et al. 2015
rs10187564	ITGA6	Fine mapping and eQTL study	Dadaev T. et al. 2018
rs10207640	ITGA6	Fine mapping and eQTL study	Dadaev T. et al. 2018
rs115112210	ITGA6	Fine mapping and eQTL study	Dadaev T. et al. 2018
rs116532339	ITGA6	Fine mapping and eQTL study	Dadaev T. et al. 2018
rs12052250	ITGA6	Fine mapping and eQTL study	Dadaev T. et al. 2018
rs12052253	ITGA6	Fine mapping and eQTL study	Dadaev T. et al. 2018
rs12615596	ITGA6	Fine mapping and eQTL study	Dadaev T. et al. 2018
rs12622724	ITGA6	Fine mapping and eQTL study	Dadaev T. et al. 2018
rs13414928	ITGA6	Fine mapping and eQTL study	Dadaev T. et al. 2018
rs141195656	ITGA6	Fine mapping and eQTL study	Dadaev T. et al. 2018
rs146618443	ITGA6	Fine mapping and eQTL study	Dadaev T. et al. 2018
rs148644163	ITGA6	Fine mapping and eQTL study	Dadaev T. et al. 2018
rs1574259	ITGA6	Fine mapping and eQTL study	Dadaev T. et al. 2018
rs16860397	ITGA6	Fine mapping and eQTL study	Dadaev T. et al. 2018
rs16860419	ITGA6	Fine mapping and eQTL study	Dadaev T. et al. 2018
rs16860426	ITGA6	Fine mapping and eQTL study	Dadaev T. et al. 2018
rs28485589	ITGA6	Fine mapping and eQTL study	Dadaev T. et al. 2018
rs56892098	ITGA6	Fine mapping and eQTL study	Dadaev T. et al. 2018
rs57878744	ITGA6	Fine mapping and eQTL study	Dadaev T. et al. 2018
rs74483274	ITGA6	Fine mapping and eQTL study	Dadaev T. et al. 2018
rs76837457	ITGA6	Fine mapping and eQTL study	Dadaev T. et al. 2018
rs78181761	ITGA6	Fine mapping and eQTL study	Dadaev T. et al. 2018
rs79416408	ITGA6	Fine mapping and eQTL study	Dadaev T. et al. 2018
rs80010354	ITGA6	Fine mapping and eQTL study	Dadaev T. et al. 2018
rs80353656	ITGA6	Fine mapping and eQTL study	Dadaev T. et al. 2018
rs10182643_C	C2orf43	Fine mapping and eQTL study	Thibodeau S.N. et al. 2015
rs2289081_C	GDF7	Fine mapping and eQTL study	Thibodeau S.N. et al. 2015
rs10193919	C2orf43	Fine mapping and eQTL study	Dadaev T. et al. 2018
rs2289081	C2orf43	Fine mapping and eQTL study	Dadaev T. et al. 2018
rs58057291	MLPH	Fine mapping and eQTL study	Thibodeau S.N. et al. 2015
rs79618460	RAB17	Fine mapping and eQTL study	Thibodeau S.N. et al. 2015
rs2292884	MLPH	Fine mapping and eQTL study	Dadaev T. et al. 2018
rs58864368	MLPH;RAB17	Fine mapping and eQTL study	Dadaev T. et al. 2018
rs10190310	MLPH	Fine mapping and eQTL study	Dadaev T. et al. 2018
rs10202181	MLPH	Fine mapping and eQTL study	Dadaev T. et al. 2018
rs10202599	MLPH	Fine mapping and eQTL study	Dadaev T. et al. 2018
rs10202616	MLPH	Fine mapping and eQTL study	Dadaev T. et al. 2018
rs10205112	MLPH	Fine mapping and eQTL study	Dadaev T. et al. 2018
rs530696125	MLPH	Fine mapping and eQTL study	Dadaev T. et al. 2018
rs116069557	MLPH	Fine mapping and eQTL study	Dadaev T. et al. 2018
rs11884395	MLPH	Fine mapping and eQTL study	Dadaev T. et al. 2018
rs72620816	MLPH	Fine mapping and eQTL study	Dadaev T. et al. 2018
rs72620817	MLPH	Fine mapping and eQTL study	Dadaev T. et al. 2018
rs75751873	MLPH	Fine mapping and eQTL study	Dadaev T. et al. 2018
rs3771578	SEPT2	Fine mapping and eQTL study	Thibodeau S.N. et al. 2015
rs34948850	BOK	Fine mapping and eQTL study	Dadaev T. et al. 2018
rs7577341	EHBP1;TMEM17	Fine mapping and eQTL study	Dadaev T. et al. 2018
rs7577534	EHBP1;TMEM17	Fine mapping and eQTL study	Dadaev T. et al. 2018
rs7580494	EHBP1;TMEM17	Fine mapping and eQTL study	Dadaev T. et al. 2018
rs13017269	EHBP1;TMEM17	Fine mapping and eQTL study	Dadaev T. et al. 2018
rs4490165	EHBP1	Fine mapping and eQTL study	Dadaev T. et al. 2018
rs6738645	GGCX	Fine mapping and eQTL study	Thibodeau S.N. et al. 2015
rs368912301	GGCX;TMEM150A;USP39;VAMP8	Fine mapping and eQTL study	Dadaev T. et al. 2018
rs10175792	GGCX;TMEM150A;USP39;VAMP8	Fine mapping and eQTL study	Dadaev T. et al. 2018
rs565245309	GGCX;TMEM150A;USP39;VAMP8	Fine mapping and eQTL study	Dadaev T. et al. 2018
rs1078004	GGCX;TMEM150A;USP39;VAMP8	Fine mapping and eQTL study	Dadaev T. et al. 2018
rs11891260	GGCX;TMEM150A;USP39;VAMP8	Fine mapping and eQTL study	Dadaev T. et al. 2018
rs1972297	GGCX;TMEM150A;USP39;VAMP8	Fine mapping and eQTL study	Dadaev T. et al. 2018
rs35215812	GGCX;TMEM150A;USP39;VAMP8	Fine mapping and eQTL study	Dadaev T. et al. 2018
rs35565292	GGCX;TMEM150A;USP39;VAMP8	Fine mapping and eQTL study	Dadaev T. et al. 2018
rs5832649	GGCX;TMEM150A;USP39;VAMP8	Fine mapping and eQTL study	Dadaev T. et al. 2018
rs6547624	GGCX;TMEM150A;USP39;VAMP8	Fine mapping and eQTL study	Dadaev T. et al. 2018
rs6705839	GGCX;TMEM150A;USP39;VAMP8	Fine mapping and eQTL study	Dadaev T. et al. 2018
rs6709288	GGCX;TMEM150A;USP39;VAMP8	Fine mapping and eQTL study	Dadaev T. et al. 2018
rs6714157	GGCX;TMEM150A;USP39;VAMP8	Fine mapping and eQTL study	Dadaev T. et al. 2018
rs6731005	GGCX;TMEM150A;USP39;VAMP8	Fine mapping and eQTL study	Dadaev T. et al. 2018
rs6738009	GGCX;TMEM150A;USP39;VAMP8	Fine mapping and eQTL study	Dadaev T. et al. 2018
rs70953953	GGCX;TMEM150A;USP39;VAMP8	Fine mapping and eQTL study	Dadaev T. et al. 2018
rs71390080	GGCX;TMEM150A;USP39;VAMP8	Fine mapping and eQTL study	Dadaev T. et al. 2018
rs7605975	GGCX;TMEM150A;USP39;VAMP8	Fine mapping and eQTL study	Dadaev T. et al. 2018
rs11350741	GGCX;TMEM150A;USP39;VAMP8	Fine mapping and eQTL study	Dadaev T. et al. 2018
rs13394343	GGCX;TMEM150A;USP39;VAMP8	Fine mapping and eQTL study	Dadaev T. et al. 2018
rs13411109	GGCX;TMEM150A;USP39;VAMP5;VAMP8	Fine mapping and eQTL study	Dadaev T. et al. 2018
rs2044474	GGCX;TMEM150A;USP39;VAMP8	Fine mapping and eQTL study	Dadaev T. et al. 2018
rs397823414	GGCX;TMEM150A;USP39;VAMP8	Fine mapping and eQTL study	Dadaev T. et al. 2018
rs5832650	GGCX;TMEM150A;USP39;VAMP8	Fine mapping and eQTL study	Dadaev T. et al. 2018
rs59877521	GGCX;TMEM150A;USP39;VAMP8	Fine mapping and eQTL study	Dadaev T. et al. 2018
rs6714709	GGCX;TMEM150A;USP39;VAMP8	Fine mapping and eQTL study	Dadaev T. et al. 2018
rs6719046	GGCX;TMEM150A;USP39;VAMP8	Fine mapping and eQTL study	Dadaev T. et al. 2018
rs6721924	GGCX;TMEM150A;USP39;VAMP8	Fine mapping and eQTL study	Dadaev T. et al. 2018
rs6733913	GGCX;TMEM150A;USP39;VAMP8	Fine mapping and eQTL study	Dadaev T. et al. 2018
rs6735152	GGCX;TMEM150A;USP39;VAMP8	Fine mapping and eQTL study	Dadaev T. et al. 2018
rs6747828	GGCX;TMEM150A;USP39;VAMP8	Fine mapping and eQTL study	Dadaev T. et al. 2018
rs6750832	GGCX;TMEM150A;USP39;VAMP8	Fine mapping and eQTL study	Dadaev T. et al. 2018
rs6750847	GGCX;TMEM150A;USP39;VAMP8	Fine mapping and eQTL study	Dadaev T. et al. 2018
rs572944347	GRHL1	Fine mapping and eQTL study	Dadaev T. et al. 2018
rs539902477	GRHL1	Fine mapping and eQTL study	Dadaev T. et al. 2018
rs531224721	GRHL1	Fine mapping and eQTL study	Dadaev T. et al. 2018
rs558475231	GRHL1	Fine mapping and eQTL study	Dadaev T. et al. 2018
rs113577745	GRHL1	Fine mapping and eQTL study	Dadaev T. et al. 2018
rs7581701	KLF11	Fine mapping and eQTL study	Thibodeau S.N. et al. 2015
rs7567304	NOL10	Fine mapping and eQTL study	Thibodeau S.N. et al. 2015
rs533351651	GRHL1	Fine mapping and eQTL study	Dadaev T. et al. 2018
rs2253829	ZGPAT	Fine mapping and eQTL study	Thibodeau S.N. et al. 2015
rs6011058	LIME1	Fine mapping and eQTL study	Thibodeau S.N. et al. 2015
rs201497780	LIME1	Fine mapping and eQTL study	Dadaev T. et al. 2018
rs9979125	TMPRSS2	Fine mapping and eQTL study	Thibodeau S.N. et al. 2015
rs28360562	TMPRSS2	Fine mapping and eQTL study	Dadaev T. et al. 2018
rs9978557	TMPRSS2	Fine mapping and eQTL study	Dadaev T. et al. 2018
rs9979885	TMPRSS2	Fine mapping and eQTL study	Dadaev T. et al. 2018
rs8134378	TMPRSS2	luciferase reporter assay	Clinckemalie L. et al. 2013
rs135009	ARFGAP3	Fine mapping and eQTL study	Thibodeau S.N. et al. 2015
rs5759167	BIK	Fine mapping and eQTL study	Dadaev T. et al. 2018
rs61307529	BIK	Fine mapping and eQTL study	Dadaev T. et al. 2018
rs4988417	BIK	Fine mapping and eQTL study	Dadaev T. et al. 2018
rs4988434	BIK	Fine mapping and eQTL study	Dadaev T. et al. 2018
rs760699	BIK	Fine mapping and eQTL study	Dadaev T. et al. 2018
rs909667	BIK	Fine mapping and eQTL study	Dadaev T. et al. 2018
rs2384958	NUDT11	Fine mapping and eQTL study	Thibodeau S.N. et al. 2015
rs4907775	NUDT10;NUDT11	Fine mapping and eQTL study	Dadaev T. et al. 2018
rs112970152	FAM156A	Fine mapping and eQTL study	Thibodeau S.N. et al. 2015
rs5951142	FAM156A	Fine mapping and eQTL study	Dadaev T. et al. 2018
rs5951155	FAM156A	Fine mapping and eQTL study	Dadaev T. et al. 2018
rs6643517	FAM156A	Fine mapping and eQTL study	Dadaev T. et al. 2018
rs747181	GJB1	Fine mapping and eQTL study	Thibodeau S.N. et al. 2015
rs5937005	SLC7A3	Fine mapping and eQTL study	Dadaev T. et al. 2018
rs4830661	SHROOM2	Fine mapping and eQTL study	Thibodeau S.N. et al. 2015
rs4830661_A	GPR143	Fine mapping and eQTL study	Thibodeau S.N. et al. 2015
rs4830661	GPR143;SHROOM2	Fine mapping and eQTL study	Dadaev T. et al. 2018
rs6785962	WDR52	Fine mapping and eQTL study	Thibodeau S.N. et al. 2015
rs55669843	SIDT1	Fine mapping and eQTL study	Dadaev T. et al. 2018
rs12489267	SIDT1	Fine mapping and eQTL study	Dadaev T. et al. 2018
rs12629813	SIDT1	Fine mapping and eQTL study	Dadaev T. et al. 2018
rs12629879	SIDT1	Fine mapping and eQTL study	Dadaev T. et al. 2018
rs4682495	SIDT1	Fine mapping and eQTL study	Dadaev T. et al. 2018
rs55669843	SIDT1	Fine mapping and eQTL study	Dadaev T. et al. 2018
rs7632169	RUVBL1	Fine mapping and eQTL study	Thibodeau S.N. et al. 2015
rs13060840	LOC90246	Fine mapping and eQTL study	Dadaev T. et al. 2018
rs34584352	LOC90246	Fine mapping and eQTL study	Dadaev T. et al. 2018
rs35665532	LOC90246	Fine mapping and eQTL study	Dadaev T. et al. 2018
rs4634139	LOC90246	Fine mapping and eQTL study	Dadaev T. et al. 2018
rs4857852	LOC90246	Fine mapping and eQTL study	Dadaev T. et al. 2018
rs13078209	LOC90246	Fine mapping and eQTL study	Dadaev T. et al. 2018
rs4532151	LOC90246	Fine mapping and eQTL study	Dadaev T. et al. 2018
rs4857853	LOC90246	Fine mapping and eQTL study	Dadaev T. et al. 2018
rs4857901	LOC90246	Fine mapping and eQTL study	Dadaev T. et al. 2018
rs60284051	LOC90246	Fine mapping and eQTL study	Dadaev T. et al. 2018
rs5852549	LOC90246	Fine mapping and eQTL study	Dadaev T. et al. 2018
rs71329999	LOC90246	Fine mapping and eQTL study	Dadaev T. et al. 2018
rs77256197	LOC90246	Fine mapping and eQTL study	Dadaev T. et al. 2018
rs35972360	LOC90246	Fine mapping and eQTL study	Dadaev T. et al. 2018
rs6806253	LOC90246	Fine mapping and eQTL study	Dadaev T. et al. 2018
rs8179974	LOC90246	Fine mapping and eQTL study	Dadaev T. et al. 2018
rs1136444	LOC90246	Fine mapping and eQTL study	Dadaev T. et al. 2018
rs56954786	LOC90246	Fine mapping and eQTL study	Dadaev T. et al. 2018
rs59420157	LOC90246	Fine mapping and eQTL study	Dadaev T. et al. 2018
rs75077124	LOC90246	Fine mapping and eQTL study	Dadaev T. et al. 2018
rs9877627	LOC90246	Fine mapping and eQTL study	Dadaev T. et al. 2018
rs62267689	C3orf38	Fine mapping and eQTL study	Thibodeau S.N. et al. 2015
rs1436642	CHMP2B	Fine mapping and eQTL study	Thibodeau S.N. et al. 2015
rs7428069	CHMP2B	Fine mapping and eQTL study	Dadaev T. et al. 2018
rs376201080	CHMP2B	Fine mapping and eQTL study	Dadaev T. et al. 2018
rs7638889	CHMP2B	Fine mapping and eQTL study	Dadaev T. et al. 2018
rs17023964	CHMP2B	Fine mapping and eQTL study	Dadaev T. et al. 2018
rs2088396	CHMP2B	Fine mapping and eQTL study	Dadaev T. et al. 2018
rs55669402	CHMP2B	Fine mapping and eQTL study	Dadaev T. et al. 2018
rs60086365	CHMP2B	Fine mapping and eQTL study	Dadaev T. et al. 2018
rs6791387	CHMP2B	Fine mapping and eQTL study	Dadaev T. et al. 2018
rs66991644	CHMP2B	Fine mapping and eQTL study	Dadaev T. et al. 2018
rs1386925	CHMP2B	Fine mapping and eQTL study	Dadaev T. et al. 2018
rs1825895	CHMP2B	Fine mapping and eQTL study	Dadaev T. et al. 2018
rs1844098	CHMP2B	Fine mapping and eQTL study	Dadaev T. et al. 2018
rs2129872	CHMP2B	Fine mapping and eQTL study	Dadaev T. et al. 2018
rs2341251	CHMP2B	Fine mapping and eQTL study	Dadaev T. et al. 2018
rs56378315	CHMP2B	Fine mapping and eQTL study	Dadaev T. et al. 2018
rs6769886	CHMP2B	Fine mapping and eQTL study	Dadaev T. et al. 2018
rs6798262	CHMP2B	Fine mapping and eQTL study	Dadaev T. et al. 2018
rs58894621	CHMP2B	Fine mapping and eQTL study	Dadaev T. et al. 2018
rs1488358	CHMP2B	Fine mapping and eQTL study	Dadaev T. et al. 2018
rs1488359	CHMP2B	Fine mapping and eQTL study	Dadaev T. et al. 2018
rs1809632	CHMP2B	Fine mapping and eQTL study	Dadaev T. et al. 2018
rs58894621	CHMP2B	Fine mapping and eQTL study	Dadaev T. et al. 2018
rs6551427	CHMP2B	Fine mapping and eQTL study	Dadaev T. et al. 2018
rs9838805	CHMP2B	Fine mapping and eQTL study	Dadaev T. et al. 2018
rs6788255	CHMP2B	Fine mapping and eQTL study	Dadaev T. et al. 2018
rs2220407	CHMP2B	Fine mapping and eQTL study	Dadaev T. et al. 2018
rs6801665	CHMP2B	Fine mapping and eQTL study	Dadaev T. et al. 2018
rs9856752	CHMP2B	Fine mapping and eQTL study	Dadaev T. et al. 2018
rs150282463	RASSF6	Fine mapping and eQTL study	Thibodeau S.N. et al. 2015
rs13131954	RASSF6	Fine mapping and eQTL study	Dadaev T. et al. 2018
rs13142786	RASSF6	Fine mapping and eQTL study	Dadaev T. et al. 2018
rs1534642	RASSF6	Fine mapping and eQTL study	Dadaev T. et al. 2018
rs1957660	RASSF6	Fine mapping and eQTL study	Dadaev T. et al. 2018
rs35609056	RASSF6	Fine mapping and eQTL study	Dadaev T. et al. 2018
rs2452597	BMPR1B	Fine mapping and eQTL study	Thibodeau S.N. et al. 2015
rs12639887	BMPR1B	Fine mapping and eQTL study	Thibodeau S.N. et al. 2015
rs112871784	SESN1	Fine mapping and eQTL study	Thibodeau S.N. et al. 2015
rs368740664	SESN1	Fine mapping and eQTL study	Dadaev T. et al. 2018
rs563018202	SESN1	Fine mapping and eQTL study	Dadaev T. et al. 2018
rs555995250	SESN1	Fine mapping and eQTL study	Dadaev T. et al. 2018
rs397885676	SESN1	Fine mapping and eQTL study	Dadaev T. et al. 2018
rs10456862	SESN1	Fine mapping and eQTL study	Dadaev T. et al. 2018
rs10456863	SESN1	Fine mapping and eQTL study	Dadaev T. et al. 2018
rs10456864	SESN1	Fine mapping and eQTL study	Dadaev T. et al. 2018
rs10457184	SESN1	Fine mapping and eQTL study	Dadaev T. et al. 2018
rs111303770	SESN1	Fine mapping and eQTL study	Dadaev T. et al. 2018
rs111353760	SESN1	Fine mapping and eQTL study	Dadaev T. et al. 2018
rs111413983	SESN1	Fine mapping and eQTL study	Dadaev T. et al. 2018
rs111523655	SESN1	Fine mapping and eQTL study	Dadaev T. et al. 2018
rs11153143	SESN1	Fine mapping and eQTL study	Dadaev T. et al. 2018
rs11153144	SESN1	Fine mapping and eQTL study	Dadaev T. et al. 2018
rs11153145	SESN1	Fine mapping and eQTL study	Dadaev T. et al. 2018
rs11153146	SESN1	Fine mapping and eQTL study	Dadaev T. et al. 2018
rs11153147	SESN1	Fine mapping and eQTL study	Dadaev T. et al. 2018
rs11153148	SESN1	Fine mapping and eQTL study	Dadaev T. et al. 2018
rs11153149	SESN1	Fine mapping and eQTL study	Dadaev T. et al. 2018
rs11153159	SESN1	Fine mapping and eQTL study	Dadaev T. et al. 2018
rs112319185	SESN1	Fine mapping and eQTL study	Dadaev T. et al. 2018
rs112482131	SESN1	Fine mapping and eQTL study	Dadaev T. et al. 2018
rs112871784	SESN1	Fine mapping and eQTL study	Dadaev T. et al. 2018
rs35581740	SESN1	Fine mapping and eQTL study	Dadaev T. et al. 2018
rs113393759	SESN1	Fine mapping and eQTL study	Dadaev T. et al. 2018
rs113477421	SESN1	Fine mapping and eQTL study	Dadaev T. et al. 2018
rs113614274	SESN1	Fine mapping and eQTL study	Dadaev T. et al. 2018
rs113692625	SESN1	Fine mapping and eQTL study	Dadaev T. et al. 2018
rs113948720	SESN1	Fine mapping and eQTL study	Dadaev T. et al. 2018
rs114414265	SESN1	Fine mapping and eQTL study	Dadaev T. et al. 2018
rs114481082	SESN1	Fine mapping and eQTL study	Dadaev T. et al. 2018
rs11153140	SESN1	Fine mapping and eQTL study	Dadaev T. et al. 2018
rs115643887	SESN1	Fine mapping and eQTL study	Dadaev T. et al. 2018
rs116189763	SESN1	Fine mapping and eQTL study	Dadaev T. et al. 2018
rs11752532	SESN1	Fine mapping and eQTL study	Dadaev T. et al. 2018
rs11752581	SESN1	Fine mapping and eQTL study	Dadaev T. et al. 2018
rs11757168	SESN1	Fine mapping and eQTL study	Dadaev T. et al. 2018
rs11757590	SESN1	Fine mapping and eQTL study	Dadaev T. et al. 2018
rs112483590	SESN1	Fine mapping and eQTL study	Dadaev T. et al. 2018
rs12194006	SESN1	Fine mapping and eQTL study	Dadaev T. et al. 2018
rs12195378	SESN1	Fine mapping and eQTL study	Dadaev T. et al. 2018
rs12196143	SESN1	Fine mapping and eQTL study	Dadaev T. et al. 2018
rs12197912	SESN1	Fine mapping and eQTL study	Dadaev T. et al. 2018
rs12200902	SESN1	Fine mapping and eQTL study	Dadaev T. et al. 2018
rs12202145	SESN1	Fine mapping and eQTL study	Dadaev T. et al. 2018
rs12205061	SESN1	Fine mapping and eQTL study	Dadaev T. et al. 2018
rs12206423	SESN1	Fine mapping and eQTL study	Dadaev T. et al. 2018
rs12206634	SESN1	Fine mapping and eQTL study	Dadaev T. et al. 2018
rs12207202	SESN1	Fine mapping and eQTL study	Dadaev T. et al. 2018
rs12213228	SESN1	Fine mapping and eQTL study	Dadaev T. et al. 2018
rs12213274	SESN1	Fine mapping and eQTL study	Dadaev T. et al. 2018
rs12213664	SESN1	Fine mapping and eQTL study	Dadaev T. et al. 2018
rs12213775	SESN1	Fine mapping and eQTL study	Dadaev T. et al. 2018
rs12215736	SESN1	Fine mapping and eQTL study	Dadaev T. et al. 2018
rs138225942	SESN1	Fine mapping and eQTL study	Dadaev T. et al. 2018
rs140202025	SESN1	Fine mapping and eQTL study	Dadaev T. et al. 2018
rs141674146	SESN1	Fine mapping and eQTL study	Dadaev T. et al. 2018
rs141683383	SESN1	Fine mapping and eQTL study	Dadaev T. et al. 2018
rs11153142	SESN1	Fine mapping and eQTL study	Dadaev T. et al. 2018
rs12196819	SESN1	Fine mapping and eQTL study	Dadaev T. et al. 2018
rs113130272	SESN1	Fine mapping and eQTL study	Dadaev T. et al. 2018
rs12198152	SESN1	Fine mapping and eQTL study	Dadaev T. et al. 2018
rs12202463	SESN1	Fine mapping and eQTL study	Dadaev T. et al. 2018
rs151285329	SESN1	Fine mapping and eQTL study	Dadaev T. et al. 2018
rs199848413	SESN1	Fine mapping and eQTL study	Dadaev T. et al. 2018
rs2145765	SESN1	Fine mapping and eQTL study	Dadaev T. et al. 2018
rs2145766	SESN1	Fine mapping and eQTL study	Dadaev T. et al. 2018
rs2145767	SESN1	Fine mapping and eQTL study	Dadaev T. et al. 2018
rs2273669	SESN1	Fine mapping and eQTL study	Dadaev T. et al. 2018
rs2798646	SESN1	Fine mapping and eQTL study	Dadaev T. et al. 2018
rs2798647	SESN1	Fine mapping and eQTL study	Dadaev T. et al. 2018
rs28504359	SESN1	Fine mapping and eQTL study	Dadaev T. et al. 2018
rs34135428	SESN1	Fine mapping and eQTL study	Dadaev T. et al. 2018
rs34921936	SESN1	Fine mapping and eQTL study	Dadaev T. et al. 2018
rs397885676	SESN1	Fine mapping and eQTL study	Dadaev T. et al. 2018
rs3734651	SESN1	Fine mapping and eQTL study	Dadaev T. et al. 2018
rs375168964	SESN1	Fine mapping and eQTL study	Dadaev T. et al. 2018
rs71641614	SESN1	Fine mapping and eQTL study	Dadaev T. et al. 2018
rs397841490	SESN1	Fine mapping and eQTL study	Dadaev T. et al. 2018
rs4527738	SESN1	Fine mapping and eQTL study	Dadaev T. et al. 2018
rs4992382	SESN1	Fine mapping and eQTL study	Dadaev T. et al. 2018
rs58161620	SESN1	Fine mapping and eQTL study	Dadaev T. et al. 2018
rs6568554	SESN1	Fine mapping and eQTL study	Dadaev T. et al. 2018
rs552101435	SESN1	Fine mapping and eQTL study	Dadaev T. et al. 2018
rs67708237	SESN1	Fine mapping and eQTL study	Dadaev T. et al. 2018
rs544552358	SESN1	Fine mapping and eQTL study	Dadaev T. et al. 2018
rs6907937	SESN1	Fine mapping and eQTL study	Dadaev T. et al. 2018
rs6908104	SESN1	Fine mapping and eQTL study	Dadaev T. et al. 2018
rs6908714	SESN1	Fine mapping and eQTL study	Dadaev T. et al. 2018
rs6928200	SESN1	Fine mapping and eQTL study	Dadaev T. et al. 2018
rs6929070	SESN1	Fine mapping and eQTL study	Dadaev T. et al. 2018
rs6935782	SESN1	Fine mapping and eQTL study	Dadaev T. et al. 2018
rs72131680	SESN1	Fine mapping and eQTL study	Dadaev T. et al. 2018
rs573341295	SESN1	Fine mapping and eQTL study	Dadaev T. et al. 2018
rs75675305	SESN1	Fine mapping and eQTL study	Dadaev T. et al. 2018
rs76732622	SESN1	Fine mapping and eQTL study	Dadaev T. et al. 2018
rs76747161	SESN1	Fine mapping and eQTL study	Dadaev T. et al. 2018
rs7759680	SESN1	Fine mapping and eQTL study	Dadaev T. et al. 2018
rs7769313	SESN1	Fine mapping and eQTL study	Dadaev T. et al. 2018
rs78276890	SESN1	Fine mapping and eQTL study	Dadaev T. et al. 2018
rs78383792	SESN1	Fine mapping and eQTL study	Dadaev T. et al. 2018
rs79285264	SESN1	Fine mapping and eQTL study	Dadaev T. et al. 2018
rs80099385	SESN1	Fine mapping and eQTL study	Dadaev T. et al. 2018
rs9688496	SESN1	Fine mapping and eQTL study	Dadaev T. et al. 2018
rs9688896	SESN1	Fine mapping and eQTL study	Dadaev T. et al. 2018
rs576956856	SESN1	Fine mapping and eQTL study	Dadaev T. et al. 2018
rs566399950	SESN1	Fine mapping and eQTL study	Dadaev T. et al. 2018
rs368577330	SESN1	Fine mapping and eQTL study	Dadaev T. et al. 2018
rs34421549	SESN1	Fine mapping and eQTL study	Dadaev T. et al. 2018
rs113279173	SESN1	Fine mapping and eQTL study	Dadaev T. et al. 2018
rs113721386	SESN1	Fine mapping and eQTL study	Dadaev T. et al. 2018
rs117298489	SESN1	Fine mapping and eQTL study	Dadaev T. et al. 2018
rs117426315	SESN1	Fine mapping and eQTL study	Dadaev T. et al. 2018
rs11759732	SESN1	Fine mapping and eQTL study	Dadaev T. et al. 2018
rs12193075	SESN1	Fine mapping and eQTL study	Dadaev T. et al. 2018
rs141329558	SESN1	Fine mapping and eQTL study	Dadaev T. et al. 2018
rs141504476	SESN1	Fine mapping and eQTL study	Dadaev T. et al. 2018
rs146487988	SESN1	Fine mapping and eQTL study	Dadaev T. et al. 2018
rs147037731	SESN1	Fine mapping and eQTL study	Dadaev T. et al. 2018
rs150979821	SESN1	Fine mapping and eQTL study	Dadaev T. et al. 2018
rs200666346	SESN1	Fine mapping and eQTL study	Dadaev T. et al. 2018
rs397887654	SESN1	Fine mapping and eQTL study	Dadaev T. et al. 2018
rs373308225	SESN1	Fine mapping and eQTL study	Dadaev T. et al. 2018
rs4549653	SESN1	Fine mapping and eQTL study	Dadaev T. et al. 2018
rs57841808	SESN1	Fine mapping and eQTL study	Dadaev T. et al. 2018
rs572628430	SESN1	Fine mapping and eQTL study	Dadaev T. et al. 2018
rs6908184	SESN1	Fine mapping and eQTL study	Dadaev T. et al. 2018
rs74421833	SESN1	Fine mapping and eQTL study	Dadaev T. et al. 2018
rs7450826	SESN1	Fine mapping and eQTL study	Dadaev T. et al. 2018
rs75555274	SESN1	Fine mapping and eQTL study	Dadaev T. et al. 2018
rs77107907	SESN1	Fine mapping and eQTL study	Dadaev T. et al. 2018
rs77373614	SESN1	Fine mapping and eQTL study	Dadaev T. et al. 2018
rs77608624	SESN1	Fine mapping and eQTL study	Dadaev T. et al. 2018
rs78123955	SESN1	Fine mapping and eQTL study	Dadaev T. et al. 2018
rs78242270	SESN1	Fine mapping and eQTL study	Dadaev T. et al. 2018
rs78662936	SESN1	Fine mapping and eQTL study	Dadaev T. et al. 2018
rs79374607	SESN1	Fine mapping and eQTL study	Dadaev T. et al. 2018
rs113645266	RGS17	Fine mapping and eQTL study	Thibodeau S.N. et al. 2015
rs551993434	RGS17	Fine mapping and eQTL study	Dadaev T. et al. 2018
rs6557259	RGS17	Fine mapping and eQTL study	Dadaev T. et al. 2018
rs9371672	RGS17	Fine mapping and eQTL study	Dadaev T. et al. 2018
rs34373600	RGS17	Fine mapping and eQTL study	Dadaev T. et al. 2018
rs9397585	RGS17	Fine mapping and eQTL study	Dadaev T. et al. 2018
rs3105751	SLC22A2	Fine mapping and eQTL study	Thibodeau S.N. et al. 2015
rs1112444	SLC22A3	Fine mapping and eQTL study	Thibodeau S.N. et al. 2015
rs146534828	ACAT2;LOC729603;MRPL18;WTAP	Fine mapping and eQTL study	Dadaev T. et al. 2018
rs1322429	ACAT2;MRPL18;WTAP	Fine mapping and eQTL study	Dadaev T. et al. 2018
rs1547094	ACAT2;LOC729603;MRPL18;WTAP	Fine mapping and eQTL study	Dadaev T. et al. 2018
rs200975439	ACAT2;LOC729603;MRPL18;WTAP	Fine mapping and eQTL study	Dadaev T. et al. 2018
rs2025187	ACAT2;LOC729603;MRPL18;WTAP	Fine mapping and eQTL study	Dadaev T. et al. 2018
rs2025188	ACAT2;LOC729603;MRPL18;WTAP	Fine mapping and eQTL study	Dadaev T. et al. 2018
rs2146162	ACAT2;LOC729603;MRPL18;WTAP	Fine mapping and eQTL study	Dadaev T. et al. 2018
rs2273818	ACAT2;LOC729603;MRPL18;WTAP	Fine mapping and eQTL study	Dadaev T. et al. 2018
rs2295900	ACAT2;LOC729603;MRPL18;WTAP	Fine mapping and eQTL study	Dadaev T. et al. 2018
rs79588872	ACAT2;LOC729603;MRPL18;WTAP	Fine mapping and eQTL study	Dadaev T. et al. 2018
rs77560449	ACAT2;LOC729603;MRPL18;WTAP	Fine mapping and eQTL study	Dadaev T. et al. 2018
rs3798212	ACAT2;LOC729603;MRPL18;WTAP	Fine mapping and eQTL study	Dadaev T. et al. 2018
rs3798213	ACAT2;MRPL18;WTAP	Fine mapping and eQTL study	Dadaev T. et al. 2018
rs4832	ACAT2;LOC729603;MRPL18;WTAP	Fine mapping and eQTL study	Dadaev T. et al. 2018
rs62437348	ACAT2;LOC729603;MRPL18;WTAP	Fine mapping and eQTL study	Dadaev T. et al. 2018
rs6925350	ACAT2;MRPL18;WTAP	Fine mapping and eQTL study	Dadaev T. et al. 2018
rs6928450	ACAT2;MRPL18;WTAP	Fine mapping and eQTL study	Dadaev T. et al. 2018
rs6930976	ACAT2;MRPL18;WTAP	Fine mapping and eQTL study	Dadaev T. et al. 2018
rs7766006	ACAT2;MRPL18;WTAP	Fine mapping and eQTL study	Dadaev T. et al. 2018
rs7770630	ACAT2;MRPL18;WTAP	Fine mapping and eQTL study	Dadaev T. et al. 2018
rs911846	ACAT2;LOC729603;MRPL18;WTAP	Fine mapping and eQTL study	Dadaev T. et al. 2018
rs9347338	ACAT2;MRPL18;WTAP	Fine mapping and eQTL study	Dadaev T. et al. 2018
rs9347341	ACAT2;LOC729603;MRPL18;WTAP	Fine mapping and eQTL study	Dadaev T. et al. 2018
rs9355749	ACAT2;LOC729603;MRPL18;WTAP	Fine mapping and eQTL study	Dadaev T. et al. 2018
rs9355750	ACAT2;LOC729603;MRPL18;WTAP	Fine mapping and eQTL study	Dadaev T. et al. 2018
rs9364535	ACAT2;LOC729603;MRPL18;WTAP	Fine mapping and eQTL study	Dadaev T. et al. 2018
rs9365091	ACAT2;MRPL18;WTAP	Fine mapping and eQTL study	Dadaev T. et al. 2018
rs9365094	ACAT2;LOC729603;MRPL18;WTAP	Fine mapping and eQTL study	Dadaev T. et al. 2018
rs9457717	ACAT2;MRPL18;WTAP	Fine mapping and eQTL study	Dadaev T. et al. 2018
rs9457718	ACAT2;LOC729603;MRPL18;WTAP	Fine mapping and eQTL study	Dadaev T. et al. 2018
rs673736	SLC22A3	Fine mapping and eQTL study	Dadaev T. et al. 2018
rs675162	SLC22A3	Fine mapping and eQTL study	Dadaev T. et al. 2018
rs12204454	ACAT2;WTAP	Fine mapping and eQTL study	Dadaev T. et al. 2018
rs1475122	ACAT2;WTAP	Fine mapping and eQTL study	Dadaev T. et al. 2018
rs3822849	ACAT2;WTAP	Fine mapping and eQTL study	Dadaev T. et al. 2018
rs4708844	ACAT2;WTAP	Fine mapping and eQTL study	Dadaev T. et al. 2018
rs6899987	ACAT2;WTAP	Fine mapping and eQTL study	Dadaev T. et al. 2018
rs71742935	ACAT2;WTAP	Fine mapping and eQTL study	Dadaev T. et al. 2018
rs72562630	ACAT2;WTAP	Fine mapping and eQTL study	Dadaev T. et al. 2018
rs7745398	ACAT2;WTAP	Fine mapping and eQTL study	Dadaev T. et al. 2018
rs963800	ACAT2;WTAP	Fine mapping and eQTL study	Dadaev T. et al. 2018
rs557136302	SLC22A3	Fine mapping and eQTL study	Dadaev T. et al. 2018
rs567011295	SLC22A3	Fine mapping and eQTL study	Dadaev T. et al. 2018
rs34841782	SLC22A3	Fine mapping and eQTL study	Dadaev T. et al. 2018
rs486339	SLC22A3	Fine mapping and eQTL study	Dadaev T. et al. 2018
rs487060	SLC22A3	Fine mapping and eQTL study	Dadaev T. et al. 2018
rs505870	SLC22A3	Fine mapping and eQTL study	Dadaev T. et al. 2018
rs518295	SLC22A3	Fine mapping and eQTL study	Dadaev T. et al. 2018
rs539958	SLC22A3	Fine mapping and eQTL study	Dadaev T. et al. 2018
rs555754	SLC22A3	Fine mapping and eQTL study	Dadaev T. et al. 2018
rs668871	SLC22A3	Fine mapping and eQTL study	Dadaev T. et al. 2018
rs376563	SLC22A3	Fine mapping and eQTL study	Dadaev T. et al. 2018
rs10755578	SLC22A3	Fine mapping and eQTL study	Dadaev T. et al. 2018
rs3127570	SLC22A3	Fine mapping and eQTL study	Dadaev T. et al. 2018
rs77010356	SLC22A3	Fine mapping and eQTL study	Dadaev T. et al. 2018
rs9364558	SLC22A3	Fine mapping and eQTL study	Dadaev T. et al. 2018
rs10945632	ACAT2;LOC729603;WTAP	Fine mapping and eQTL study	Dadaev T. et al. 2018
rs2295898	ACAT2;LOC729603;WTAP	Fine mapping and eQTL study	Dadaev T. et al. 2018
rs35685209	SLC22A3	Fine mapping and eQTL study	Dadaev T. et al. 2018
rs622217	SLC22A3	Fine mapping and eQTL study	Dadaev T. et al. 2018
rs1048019	ACAT2;MRPL18;WTAP	Fine mapping and eQTL study	Dadaev T. et al. 2018
rs12210868	ACAT2;MRPL18;WTAP	Fine mapping and eQTL study	Dadaev T. et al. 2018
rs67149731	ACAT2;MRPL18;WTAP	Fine mapping and eQTL study	Dadaev T. et al. 2018
rs6930390	ACAT2;MRPL18;WTAP	Fine mapping and eQTL study	Dadaev T. et al. 2018
rs7753581	ACAT2;MRPL18;WTAP	Fine mapping and eQTL study	Dadaev T. et al. 2018
rs9295108	ACAT2;MRPL18;WTAP	Fine mapping and eQTL study	Dadaev T. et al. 2018
rs9347334	ACAT2;MRPL18;WTAP	Fine mapping and eQTL study	Dadaev T. et al. 2018
rs9355747	ACAT2;MRPL18;WTAP	Fine mapping and eQTL study	Dadaev T. et al. 2018
rs9365090	ACAT2;MRPL18;WTAP	Fine mapping and eQTL study	Dadaev T. et al. 2018
rs9457713	ACAT2;MRPL18;WTAP	Fine mapping and eQTL study	Dadaev T. et al. 2018
rs4711206	HCG4	Fine mapping and eQTL study	Thibodeau S.N. et al. 2015
rs139104997	VARS2	Fine mapping and eQTL study	Thibodeau S.N. et al. 2015
rs5875234	TRIM26;TRIM31	Fine mapping and eQTL study	Dadaev T. et al. 2018
rs550109930	TRIM26;TRIM31	Fine mapping and eQTL study	Dadaev T. et al. 2018
rs569919451	TRIM26;TRIM31	Fine mapping and eQTL study	Dadaev T. et al. 2018
rs368454874	TRIM26;TRIM31	Fine mapping and eQTL study	Dadaev T. et al. 2018
rs1029237	TRIM26;TRIM31	Fine mapping and eQTL study	Dadaev T. et al. 2018
rs1076229	TRIM26;TRIM31	Fine mapping and eQTL study	Dadaev T. et al. 2018
rs11967	TRIM26	Fine mapping and eQTL study	Dadaev T. et al. 2018
rs1264585	TRIM26	Fine mapping and eQTL study	Dadaev T. et al. 2018
rs13194768	TRIM26;TRIM31	Fine mapping and eQTL study	Dadaev T. et al. 2018
rs540840764	TRIM26;TRIM31	Fine mapping and eQTL study	Dadaev T. et al. 2018
rs373400611	TRIM26;TRIM31	Fine mapping and eQTL study	Dadaev T. et al. 2018
rs1419671	TRIM26;TRIM31	Fine mapping and eQTL study	Dadaev T. et al. 2018
rs1419673	TRIM26;TRIM31	Fine mapping and eQTL study	Dadaev T. et al. 2018
rs371043306	TRIM26;TRIM31	Fine mapping and eQTL study	Dadaev T. et al. 2018
rs62407546	TRIM26;TRIM31	Fine mapping and eQTL study	Dadaev T. et al. 2018
rs9280908	TRIM26;TRIM31	Fine mapping and eQTL study	Dadaev T. et al. 2018
rs1541267	TRIM26;TRIM31	Fine mapping and eQTL study	Dadaev T. et al. 2018
rs1541268	TRIM26	Fine mapping and eQTL study	Dadaev T. et al. 2018
rs1541324	TRIM26;TRIM31	Fine mapping and eQTL study	Dadaev T. et al. 2018
rs1557607	TRIM26;TRIM31	Fine mapping and eQTL study	Dadaev T. et al. 2018
rs1557608	HLA-L;TRIM26	Fine mapping and eQTL study	Dadaev T. et al. 2018
rs1557609	TRIM26;TRIM31	Fine mapping and eQTL study	Dadaev T. et al. 2018
rs1557610	TRIM26;TRIM31	Fine mapping and eQTL study	Dadaev T. et al. 2018
rs1557611	TRIM26;TRIM31	Fine mapping and eQTL study	Dadaev T. et al. 2018
rs1573297	TRIM26;TRIM31	Fine mapping and eQTL study	Dadaev T. et al. 2018
rs1573299	TRIM26;TRIM31	Fine mapping and eQTL study	Dadaev T. et al. 2018
rs17194607	TRIM26;TRIM31	Fine mapping and eQTL study	Dadaev T. et al. 2018
rs2022065	HLA-F;HLA-L;TRIM26	Fine mapping and eQTL study	Dadaev T. et al. 2018
rs2239530	TRIM26;TRIM31	Fine mapping and eQTL study	Dadaev T. et al. 2018
rs2285795	TRIM26;TRIM31	Fine mapping and eQTL study	Dadaev T. et al. 2018
rs2285796	TRIM26;TRIM31	Fine mapping and eQTL study	Dadaev T. et al. 2018
rs2285800	TRIM26	Fine mapping and eQTL study	Dadaev T. et al. 2018
rs2508030	TRIM26;TRIM31	Fine mapping and eQTL study	Dadaev T. et al. 2018
rs2508031	TRIM26;TRIM31	Fine mapping and eQTL study	Dadaev T. et al. 2018
rs2517606	TRIM26;TRIM31	Fine mapping and eQTL study	Dadaev T. et al. 2018
rs2517607	TRIM26;TRIM31	Fine mapping and eQTL study	Dadaev T. et al. 2018
rs2517616	TRIM26;TRIM31	Fine mapping and eQTL study	Dadaev T. et al. 2018
rs2517653	TRIM26;TRIM31	Fine mapping and eQTL study	Dadaev T. et al. 2018
rs2517655	TRIM26;TRIM31	Fine mapping and eQTL study	Dadaev T. et al. 2018
rs261944	TRIM26	Fine mapping and eQTL study	Dadaev T. et al. 2018
rs261954	TRIM26	Fine mapping and eQTL study	Dadaev T. et al. 2018
rs2844749	TRIM26	Fine mapping and eQTL study	Dadaev T. et al. 2018
rs2857433	TRIM26;TRIM31	Fine mapping and eQTL study	Dadaev T. et al. 2018
rs2857436	TRIM26	Fine mapping and eQTL study	Dadaev T. et al. 2018
rs2857440	TRIM26	Fine mapping and eQTL study	Dadaev T. et al. 2018
rs2857458	TRIM26	Fine mapping and eQTL study	Dadaev T. et al. 2018
rs3214172	TRIM26;TRIM31	Fine mapping and eQTL study	Dadaev T. et al. 2018
rs34617466	TRIM26;TRIM31	Fine mapping and eQTL study	Dadaev T. et al. 2018
rs9280902	TRIM26;TRIM31	Fine mapping and eQTL study	Dadaev T. et al. 2018
rs35601212	TRIM26;TRIM31	Fine mapping and eQTL study	Dadaev T. et al. 2018
rs527588882	TRIM26	Fine mapping and eQTL study	Dadaev T. et al. 2018
rs9278583	TRIM26;TRIM31	Fine mapping and eQTL study	Dadaev T. et al. 2018
rs62407547	TRIM26;TRIM31	Fine mapping and eQTL study	Dadaev T. et al. 2018
rs3778622	TRIM26;TRIM31	Fine mapping and eQTL study	Dadaev T. et al. 2018
rs3815079	TRIM26;TRIM31	Fine mapping and eQTL study	Dadaev T. et al. 2018
rs3815080	TRIM26;TRIM31	Fine mapping and eQTL study	Dadaev T. et al. 2018
rs3815082	TRIM26;TRIM31	Fine mapping and eQTL study	Dadaev T. et al. 2018
rs3815084	TRIM26;TRIM31	Fine mapping and eQTL study	Dadaev T. et al. 2018
rs3815085	TRIM26;TRIM31	Fine mapping and eQTL study	Dadaev T. et al. 2018
rs3815086	TRIM26;TRIM31	Fine mapping and eQTL study	Dadaev T. et al. 2018
rs3888580	TRIM26;TRIM31	Fine mapping and eQTL study	Dadaev T. et al. 2018
rs4392759	TRIM26;TRIM31	Fine mapping and eQTL study	Dadaev T. et al. 2018
rs4711211	TRIM26;TRIM31	Fine mapping and eQTL study	Dadaev T. et al. 2018
rs4713293	TRIM26;TRIM31	Fine mapping and eQTL study	Dadaev T. et al. 2018
rs4959011	TRIM26;TRIM31	Fine mapping and eQTL study	Dadaev T. et al. 2018
rs4959012	TRIM26;TRIM31	Fine mapping and eQTL study	Dadaev T. et al. 2018
rs4959044	TRIM26;TRIM31	Fine mapping and eQTL study	Dadaev T. et al. 2018
rs57471960	TRIM26;TRIM31	Fine mapping and eQTL study	Dadaev T. et al. 2018
rs5875236	TRIM26;TRIM31	Fine mapping and eQTL study	Dadaev T. et al. 2018
rs63475060	TRIM26;TRIM31	Fine mapping and eQTL study	Dadaev T. et al. 2018
rs757262	TRIM26;TRIM31	Fine mapping and eQTL study	Dadaev T. et al. 2018
rs757263	TRIM26;TRIM31	Fine mapping and eQTL study	Dadaev T. et al. 2018
rs757264	TRIM26;TRIM31	Fine mapping and eQTL study	Dadaev T. et al. 2018
rs7843	TRIM26;TRIM31	Fine mapping and eQTL study	Dadaev T. et al. 2018
rs9261433	TRIM26;TRIM31	Fine mapping and eQTL study	Dadaev T. et al. 2018
rs9261440	TRIM26;TRIM31	Fine mapping and eQTL study	Dadaev T. et al. 2018
rs9261444	TRIM26;TRIM31	Fine mapping and eQTL study	Dadaev T. et al. 2018
rs9261445	TRIM26;TRIM31	Fine mapping and eQTL study	Dadaev T. et al. 2018
rs9261447	TRIM26	Fine mapping and eQTL study	Dadaev T. et al. 2018
rs9261448	TRIM26;TRIM31	Fine mapping and eQTL study	Dadaev T. et al. 2018
rs9261449	TRIM26;TRIM31	Fine mapping and eQTL study	Dadaev T. et al. 2018
rs9261450	TRIM26;TRIM31	Fine mapping and eQTL study	Dadaev T. et al. 2018
rs9261451	TRIM26;TRIM31	Fine mapping and eQTL study	Dadaev T. et al. 2018
rs9261453	TRIM26;TRIM31	Fine mapping and eQTL study	Dadaev T. et al. 2018
rs9261454	TRIM26;TRIM31	Fine mapping and eQTL study	Dadaev T. et al. 2018
rs9261455	TRIM26;TRIM31	Fine mapping and eQTL study	Dadaev T. et al. 2018
rs9261456	TRIM26;TRIM31	Fine mapping and eQTL study	Dadaev T. et al. 2018
rs9261457	TRIM26;TRIM31	Fine mapping and eQTL study	Dadaev T. et al. 2018
rs9261458	TRIM26;TRIM31	Fine mapping and eQTL study	Dadaev T. et al. 2018
rs9261459	TRIM26;TRIM31	Fine mapping and eQTL study	Dadaev T. et al. 2018
rs9261461	TRIM26;TRIM31	Fine mapping and eQTL study	Dadaev T. et al. 2018
rs9261462	TRIM26;TRIM31	Fine mapping and eQTL study	Dadaev T. et al. 2018
rs9261463	TRIM26;TRIM31	Fine mapping and eQTL study	Dadaev T. et al. 2018
rs9261465	TRIM26;TRIM31	Fine mapping and eQTL study	Dadaev T. et al. 2018
rs9261466	TRIM26	Fine mapping and eQTL study	Dadaev T. et al. 2018
rs9261467	TRIM26;TRIM31	Fine mapping and eQTL study	Dadaev T. et al. 2018
rs9261468	TRIM26;TRIM31	Fine mapping and eQTL study	Dadaev T. et al. 2018
rs9261470	TRIM26	Fine mapping and eQTL study	Dadaev T. et al. 2018
rs9261472	TRIM26	Fine mapping and eQTL study	Dadaev T. et al. 2018
rs9261473	TRIM26;TRIM31	Fine mapping and eQTL study	Dadaev T. et al. 2018
rs543833159	TRIM26;TRIM31	Fine mapping and eQTL study	Dadaev T. et al. 2018
rs9261479	TRIM26	Fine mapping and eQTL study	Dadaev T. et al. 2018
rs9261480	TRIM26	Fine mapping and eQTL study	Dadaev T. et al. 2018
rs9261481	TRIM26	Fine mapping and eQTL study	Dadaev T. et al. 2018
rs9261482	TRIM26	Fine mapping and eQTL study	Dadaev T. et al. 2018
rs9261483	TRIM26;TRIM31	Fine mapping and eQTL study	Dadaev T. et al. 2018
rs9261484	TRIM26;TRIM31	Fine mapping and eQTL study	Dadaev T. et al. 2018
rs9261485	TRIM26	Fine mapping and eQTL study	Dadaev T. et al. 2018
rs9261486	TRIM26	Fine mapping and eQTL study	Dadaev T. et al. 2018
rs9261490	TRIM26;TRIM31	Fine mapping and eQTL study	Dadaev T. et al. 2018
rs9261492	TRIM26;TRIM31	Fine mapping and eQTL study	Dadaev T. et al. 2018
rs9261493	TRIM26;TRIM31	Fine mapping and eQTL study	Dadaev T. et al. 2018
rs9261495	TRIM26;TRIM31	Fine mapping and eQTL study	Dadaev T. et al. 2018
rs9261496	TRIM26;TRIM31	Fine mapping and eQTL study	Dadaev T. et al. 2018
rs9261497	TRIM26;TRIM31	Fine mapping and eQTL study	Dadaev T. et al. 2018
rs9261498	TRIM26;TRIM31	Fine mapping and eQTL study	Dadaev T. et al. 2018
rs9261499	TRIM26;TRIM31	Fine mapping and eQTL study	Dadaev T. et al. 2018
rs9261500	TRIM26;TRIM31	Fine mapping and eQTL study	Dadaev T. et al. 2018
rs9261501	TRIM26;TRIM31	Fine mapping and eQTL study	Dadaev T. et al. 2018
rs9261502	TRIM26;TRIM31	Fine mapping and eQTL study	Dadaev T. et al. 2018
rs9261503	TRIM26;TRIM31	Fine mapping and eQTL study	Dadaev T. et al. 2018
rs9261504	TRIM26;TRIM31	Fine mapping and eQTL study	Dadaev T. et al. 2018
rs9261505	TRIM26;TRIM31	Fine mapping and eQTL study	Dadaev T. et al. 2018
rs9261507	TRIM26;TRIM31	Fine mapping and eQTL study	Dadaev T. et al. 2018
rs9261508	TRIM26;TRIM31	Fine mapping and eQTL study	Dadaev T. et al. 2018
rs9261509	TRIM26;TRIM31	Fine mapping and eQTL study	Dadaev T. et al. 2018
rs9261510	TRIM26;TRIM31	Fine mapping and eQTL study	Dadaev T. et al. 2018
rs9261511	TRIM26;TRIM31	Fine mapping and eQTL study	Dadaev T. et al. 2018
rs9261512	TRIM26;TRIM31	Fine mapping and eQTL study	Dadaev T. et al. 2018
rs9261513	TRIM26;TRIM31	Fine mapping and eQTL study	Dadaev T. et al. 2018
rs9261514	TRIM26;TRIM31	Fine mapping and eQTL study	Dadaev T. et al. 2018
rs9261516	TRIM26;TRIM31	Fine mapping and eQTL study	Dadaev T. et al. 2018
rs9261517	TRIM26;TRIM31	Fine mapping and eQTL study	Dadaev T. et al. 2018
rs9261521	TRIM26;TRIM31	Fine mapping and eQTL study	Dadaev T. et al. 2018
rs9261522	TRIM26;TRIM31	Fine mapping and eQTL study	Dadaev T. et al. 2018
rs9261523	TRIM26;TRIM31	Fine mapping and eQTL study	Dadaev T. et al. 2018
rs9261524	TRIM26;TRIM31	Fine mapping and eQTL study	Dadaev T. et al. 2018
rs9261525	TRIM26;TRIM31	Fine mapping and eQTL study	Dadaev T. et al. 2018
rs9261526	TRIM26;TRIM31	Fine mapping and eQTL study	Dadaev T. et al. 2018
rs9261527	TRIM26;TRIM31	Fine mapping and eQTL study	Dadaev T. et al. 2018
rs9261528	TRIM26;TRIM31	Fine mapping and eQTL study	Dadaev T. et al. 2018
rs9261529	TRIM26;TRIM31	Fine mapping and eQTL study	Dadaev T. et al. 2018
rs9261530	TRIM26;TRIM31	Fine mapping and eQTL study	Dadaev T. et al. 2018
rs9261531	TRIM26;TRIM31	Fine mapping and eQTL study	Dadaev T. et al. 2018
rs9261532	TRIM26;TRIM31	Fine mapping and eQTL study	Dadaev T. et al. 2018
rs9261533	TRIM26;TRIM31	Fine mapping and eQTL study	Dadaev T. et al. 2018
rs9261535	TRIM26;TRIM31	Fine mapping and eQTL study	Dadaev T. et al. 2018
rs9261639	TRIM26	Fine mapping and eQTL study	Dadaev T. et al. 2018
rs9261647	TRIM26	Fine mapping and eQTL study	Dadaev T. et al. 2018
rs9280900	TRIM26	Fine mapping and eQTL study	Dadaev T. et al. 2018
rs9280901	TRIM26;TRIM31	Fine mapping and eQTL study	Dadaev T. et al. 2018
rs9357094	TRIM26;TRIM31	Fine mapping and eQTL study	Dadaev T. et al. 2018
rs9380159	TRIM26;TRIM31	Fine mapping and eQTL study	Dadaev T. et al. 2018
rs957765	TRIM26;TRIM31	Fine mapping and eQTL study	Dadaev T. et al. 2018
rs974961	TRIM26	Fine mapping and eQTL study	Dadaev T. et al. 2018
rs563604877	HLA-A	Fine mapping and eQTL study	Dadaev T. et al. 2018
rs386572937	HLA-A;NCR00171	Fine mapping and eQTL study	Dadaev T. et al. 2018
rs572291073	HLA-A;NCR00171	Fine mapping and eQTL study	Dadaev T. et al. 2018
rs570238728	HLA-A;NCR00171	Fine mapping and eQTL study	Dadaev T. et al. 2018
rs576874987	HLA-A	Fine mapping and eQTL study	Dadaev T. et al. 2018
rs11312290	HLA-A	Fine mapping and eQTL study	Dadaev T. et al. 2018
rs1136702	HCG18;HLA-A	Fine mapping and eQTL study	Dadaev T. et al. 2018
rs572943237	HLA-A;NCR00171	Fine mapping and eQTL study	Dadaev T. et al. 2018
rs12195208	HLA-A;NCR00171	Fine mapping and eQTL study	Dadaev T. et al. 2018
rs13190729	HLA-A;NCR00171	Fine mapping and eQTL study	Dadaev T. et al. 2018
rs13192355	HLA-A;NCR00171	Fine mapping and eQTL study	Dadaev T. et al. 2018
rs13198419	HLA-A;NCR00171	Fine mapping and eQTL study	Dadaev T. et al. 2018
rs13201148	HLA-A	Fine mapping and eQTL study	Dadaev T. et al. 2018
rs13201160	HLA-A;HLA-E;NCR00171	Fine mapping and eQTL study	Dadaev T. et al. 2018
rs13201284	HLA-A;HLA-E;NCR00171	Fine mapping and eQTL study	Dadaev T. et al. 2018
rs13203830	HLA-A;NCR00171	Fine mapping and eQTL study	Dadaev T. et al. 2018
rs13204255	HLA-A	Fine mapping and eQTL study	Dadaev T. et al. 2018
rs13207054	HLA-A;NCR00171	Fine mapping and eQTL study	Dadaev T. et al. 2018
rs13214629	HLA-A	Fine mapping and eQTL study	Dadaev T. et al. 2018
rs13214982	HLA-A;NCR00171	Fine mapping and eQTL study	Dadaev T. et al. 2018
rs13215305	HLA-A;NCR00171	Fine mapping and eQTL study	Dadaev T. et al. 2018
rs13215306	HLA-A;NCR00171	Fine mapping and eQTL study	Dadaev T. et al. 2018
rs13215316	HLA-A;NCR00171	Fine mapping and eQTL study	Dadaev T. et al. 2018
rs13219558	HLA-A;NCR00171	Fine mapping and eQTL study	Dadaev T. et al. 2018
rs567544918	HLA-A	Fine mapping and eQTL study	Dadaev T. et al. 2018
rs145549063	HLA-A;NCR00171	Fine mapping and eQTL study	Dadaev T. et al. 2018
rs112580141	HLA-A;NCR00171	Fine mapping and eQTL study	Dadaev T. et al. 2018
rs1632891	HLA-A;NCR00171	Fine mapping and eQTL study	Dadaev T. et al. 2018
rs16896724	HLA-A;NCR00171	Fine mapping and eQTL study	Dadaev T. et al. 2018
rs17882350	HCG18;HLA-A	Fine mapping and eQTL study	Dadaev T. et al. 2018
rs2074487	HLA-A	Fine mapping and eQTL study	Dadaev T. et al. 2018
rs2394704	HCG4P6;HLA-L;NCR00171	Fine mapping and eQTL study	Dadaev T. et al. 2018
rs539183916	HLA-A;NCR00171	Fine mapping and eQTL study	Dadaev T. et al. 2018
rs2437063	HLA-A;NCR00171	Fine mapping and eQTL study	Dadaev T. et al. 2018
rs2471863	HCG4P6;HLA-A;NCR00171	Fine mapping and eQTL study	Dadaev T. et al. 2018
rs2471867	HLA-A	Fine mapping and eQTL study	Dadaev T. et al. 2018
rs2517701	HLA-A;HLA-E;NCR00171	Fine mapping and eQTL study	Dadaev T. et al. 2018
rs2517702	HLA-A;HLA-E;NCR00171	Fine mapping and eQTL study	Dadaev T. et al. 2018
rs2517703	HLA-A;NCR00171	Fine mapping and eQTL study	Dadaev T. et al. 2018
rs2517708	HLA-A;HLA-E;NCR00171	Fine mapping and eQTL study	Dadaev T. et al. 2018
rs2517711	HLA-A;NCR00171	Fine mapping and eQTL study	Dadaev T. et al. 2018
rs2517712	HLA-A;NCR00171	Fine mapping and eQTL study	Dadaev T. et al. 2018
rs2517714	HCG4;HLA-E;HLA-H;HLA-L;NCR00171;TRIM26	Fine mapping and eQTL study	Dadaev T. et al. 2018
rs2517715	HLA-A;NCR00171	Fine mapping and eQTL study	Dadaev T. et al. 2018
rs2517719	HLA-A;NCR00171	Fine mapping and eQTL study	Dadaev T. et al. 2018
rs2517721	HLA-A;NCR00171	Fine mapping and eQTL study	Dadaev T. et al. 2018
rs2517729	HLA-A;NCR00171	Fine mapping and eQTL study	Dadaev T. et al. 2018
rs2517730	HLA-A;NCR00171	Fine mapping and eQTL study	Dadaev T. et al. 2018
rs2517745	HLA-A	Fine mapping and eQTL study	Dadaev T. et al. 2018
rs2517748	HLA-A	Fine mapping and eQTL study	Dadaev T. et al. 2018
rs2517749	HLA-A	Fine mapping and eQTL study	Dadaev T. et al. 2018
rs2517756	HLA-A;NCR00171	Fine mapping and eQTL study	Dadaev T. et al. 2018
rs2517758	HLA-L;NCR00171	Fine mapping and eQTL study	Dadaev T. et al. 2018
rs2517767	HLA-A	Fine mapping and eQTL study	Dadaev T. et al. 2018
rs2517772	HLA-A	Fine mapping and eQTL study	Dadaev T. et al. 2018
rs2517779	HLA-A	Fine mapping and eQTL study	Dadaev T. et al. 2018
rs2517780	HLA-A	Fine mapping and eQTL study	Dadaev T. et al. 2018
rs2571391	HLA-A;NCR00171	Fine mapping and eQTL study	Dadaev T. et al. 2018
rs2571392	HLA-A;NCR00171	Fine mapping and eQTL study	Dadaev T. et al. 2018
rs2571393	HCG4;HLA-E;HLA-L;NCR00171;TRIM26	Fine mapping and eQTL study	Dadaev T. et al. 2018
rs2571394	HLA-A;NCR00171	Fine mapping and eQTL study	Dadaev T. et al. 2018
rs2571423	HCG4P6;HLA-L;NCR00171	Fine mapping and eQTL study	Dadaev T. et al. 2018
rs2734905	HLA-A;NCR00171	Fine mapping and eQTL study	Dadaev T. et al. 2018
rs2734908	HCG4P6;HLA-L;NCR00171	Fine mapping and eQTL study	Dadaev T. et al. 2018
rs2735089	HCG4;HLA-E;HLA-H;HLA-L;NCR00171;TRIM26	Fine mapping and eQTL study	Dadaev T. et al. 2018
rs2735093	HLA-A;NCR00171	Fine mapping and eQTL study	Dadaev T. et al. 2018
rs2735098	HLA-A;NCR00171	Fine mapping and eQTL study	Dadaev T. et al. 2018
rs2844809	HLA-A;NCR00171	Fine mapping and eQTL study	Dadaev T. et al. 2018
rs28749095	HLA-A;NCR00171	Fine mapping and eQTL study	Dadaev T. et al. 2018
rs28749096	HLA-A;NCR00171	Fine mapping and eQTL study	Dadaev T. et al. 2018
rs28749097	HLA-A;NCR00171	Fine mapping and eQTL study	Dadaev T. et al. 2018
rs28749099	HLA-A;NCR00171	Fine mapping and eQTL study	Dadaev T. et al. 2018
rs28749100	HCG4P6;HLA-A;NCR00171	Fine mapping and eQTL study	Dadaev T. et al. 2018
rs28749101	HCG4P6;HLA-A;NCR00171	Fine mapping and eQTL study	Dadaev T. et al. 2018
rs28749105	HLA-A;NCR00171	Fine mapping and eQTL study	Dadaev T. et al. 2018
rs28749106	HLA-A;NCR00171	Fine mapping and eQTL study	Dadaev T. et al. 2018
rs28749108	HLA-A;NCR00171	Fine mapping and eQTL study	Dadaev T. et al. 2018
rs28749110	HLA-A;NCR00171	Fine mapping and eQTL study	Dadaev T. et al. 2018
rs28749111	HLA-A;NCR00171	Fine mapping and eQTL study	Dadaev T. et al. 2018
rs28749112	HLA-A;NCR00171	Fine mapping and eQTL study	Dadaev T. et al. 2018
rs28749113	HLA-A;NCR00171	Fine mapping and eQTL study	Dadaev T. et al. 2018
rs28749114	HLA-A	Fine mapping and eQTL study	Dadaev T. et al. 2018
rs28749115	HLA-A;NCR00171	Fine mapping and eQTL study	Dadaev T. et al. 2018
rs28749116	HLA-A;NCR00171	Fine mapping and eQTL study	Dadaev T. et al. 2018
rs28749117	HLA-A;NCR00171	Fine mapping and eQTL study	Dadaev T. et al. 2018
rs28749118	HLA-A;NCR00171	Fine mapping and eQTL study	Dadaev T. et al. 2018
rs28749119	HLA-A;NCR00171	Fine mapping and eQTL study	Dadaev T. et al. 2018
rs28749120	HLA-A;NCR00171	Fine mapping and eQTL study	Dadaev T. et al. 2018
rs28749121	HLA-A;NCR00171	Fine mapping and eQTL study	Dadaev T. et al. 2018
rs28749122	HLA-A;NCR00171	Fine mapping and eQTL study	Dadaev T. et al. 2018
rs28749123	HLA-A;NCR00171	Fine mapping and eQTL study	Dadaev T. et al. 2018
rs28749124	HLA-A;NCR00171	Fine mapping and eQTL study	Dadaev T. et al. 2018
rs28749125	HLA-A;NCR00171	Fine mapping and eQTL study	Dadaev T. et al. 2018
rs28749126	HLA-A;NCR00171	Fine mapping and eQTL study	Dadaev T. et al. 2018
rs28749127	HLA-A;NCR00171	Fine mapping and eQTL study	Dadaev T. et al. 2018
rs28749129	HLA-A;NCR00171	Fine mapping and eQTL study	Dadaev T. et al. 2018
rs28749131	HLA-A;NCR00171	Fine mapping and eQTL study	Dadaev T. et al. 2018
rs28749132	HLA-A;NCR00171	Fine mapping and eQTL study	Dadaev T. et al. 2018
rs28749133	HLA-A;NCR00171	Fine mapping and eQTL study	Dadaev T. et al. 2018
rs28749134	HLA-A;NCR00171	Fine mapping and eQTL study	Dadaev T. et al. 2018
rs28749135	HLA-A;NCR00171	Fine mapping and eQTL study	Dadaev T. et al. 2018
rs28749137	HLA-A;NCR00171	Fine mapping and eQTL study	Dadaev T. et al. 2018
rs28749141	HLA-A;NCR00171	Fine mapping and eQTL study	Dadaev T. et al. 2018
rs28749157	HLA-A;NCR00171	Fine mapping and eQTL study	Dadaev T. et al. 2018
rs28749158	HLA-A;NCR00171	Fine mapping and eQTL study	Dadaev T. et al. 2018
rs28749159	HLA-A;NCR00171	Fine mapping and eQTL study	Dadaev T. et al. 2018
rs28749160	HLA-A;NCR00171	Fine mapping and eQTL study	Dadaev T. et al. 2018
rs28749161	HLA-A;NCR00171	Fine mapping and eQTL study	Dadaev T. et al. 2018
rs28749162	HLA-A;NCR00171	Fine mapping and eQTL study	Dadaev T. et al. 2018
rs28749163	HCG4;HLA-A;HLA-E;NCR00171	Fine mapping and eQTL study	Dadaev T. et al. 2018
rs28749166	HLA-E;NCR00171	Fine mapping and eQTL study	Dadaev T. et al. 2018
rs28749167	HLA-A;NCR00171	Fine mapping and eQTL study	Dadaev T. et al. 2018
rs28780070	HLA-A;NCR00171	Fine mapping and eQTL study	Dadaev T. et al. 2018
rs28780071	HLA-A;NCR00171	Fine mapping and eQTL study	Dadaev T. et al. 2018
rs28780072	HLA-A;NCR00171	Fine mapping and eQTL study	Dadaev T. et al. 2018
rs28780073	HLA-A	Fine mapping and eQTL study	Dadaev T. et al. 2018
rs28894072	HLA-A;NCR00171	Fine mapping and eQTL study	Dadaev T. et al. 2018
rs28894073	HLA-A;NCR00171	Fine mapping and eQTL study	Dadaev T. et al. 2018
rs28894074	HLA-A;NCR00171	Fine mapping and eQTL study	Dadaev T. et al. 2018
rs28894075	HLA-A;NCR00171	Fine mapping and eQTL study	Dadaev T. et al. 2018
rs28894076	HLA-A;NCR00171	Fine mapping and eQTL study	Dadaev T. et al. 2018
rs28894078	HLA-A;HLA-E;NCR00171	Fine mapping and eQTL study	Dadaev T. et al. 2018
rs28894079	HLA-A;HLA-E;NCR00171	Fine mapping and eQTL study	Dadaev T. et al. 2018
rs28993375	HLA-A;NCR00171	Fine mapping and eQTL study	Dadaev T. et al. 2018
rs28993377	HLA-A;NCR00171	Fine mapping and eQTL study	Dadaev T. et al. 2018
rs2904760	HLA-A;NCR00171	Fine mapping and eQTL study	Dadaev T. et al. 2018
rs2904762	HLA-L;NCR00171	Fine mapping and eQTL study	Dadaev T. et al. 2018
rs2905771	HLA-A;NCR00171	Fine mapping and eQTL study	Dadaev T. et al. 2018
rs2905773	HLA-A;NCR00171	Fine mapping and eQTL study	Dadaev T. et al. 2018
rs2916804	HLA-A;NCR00171	Fine mapping and eQTL study	Dadaev T. et al. 2018
rs2916805	HLA-A;NCR00171	Fine mapping and eQTL study	Dadaev T. et al. 2018
rs2916816	HLA-A;NCR00171	Fine mapping and eQTL study	Dadaev T. et al. 2018
rs2975007	HCG4P6;NCR00171;ZNRD1	Fine mapping and eQTL study	Dadaev T. et al. 2018
rs2975009	HCG4P6;HLA-L;NCR00171;ZNRD1	Fine mapping and eQTL study	Dadaev T. et al. 2018
rs2975010	HLA-A	Fine mapping and eQTL study	Dadaev T. et al. 2018
rs2975011	HLA-L;NCR00171	Fine mapping and eQTL study	Dadaev T. et al. 2018
rs2975041	HLA-A;NCR00171	Fine mapping and eQTL study	Dadaev T. et al. 2018
rs2975045	HLA-A;NCR00171	Fine mapping and eQTL study	Dadaev T. et al. 2018
rs2975047	HLA-A;NCR00171	Fine mapping and eQTL study	Dadaev T. et al. 2018
rs2975048	HLA-A;NCR00171	Fine mapping and eQTL study	Dadaev T. et al. 2018
rs2975049	HLA-A;NCR00171	Fine mapping and eQTL study	Dadaev T. et al. 2018
rs2975050	HLA-A;NCR00171	Fine mapping and eQTL study	Dadaev T. et al. 2018
rs2975051	HLA-A;NCR00171	Fine mapping and eQTL study	Dadaev T. et al. 2018
rs2975059	HLA-A;NCR00171	Fine mapping and eQTL study	Dadaev T. et al. 2018
rs3016022	HLA-A;NCR00171	Fine mapping and eQTL study	Dadaev T. et al. 2018
rs527768094	HLA-A;NCR00171	Fine mapping and eQTL study	Dadaev T. et al. 2018
rs3115636	HLA-A;NCR00171	Fine mapping and eQTL study	Dadaev T. et al. 2018
rs4713262	HLA-A;NCR00171	Fine mapping and eQTL study	Dadaev T. et al. 2018
rs4713264	HLA-A;NCR00171	Fine mapping and eQTL study	Dadaev T. et al. 2018
rs7770901	HLA-A;NCR00171	Fine mapping and eQTL study	Dadaev T. et al. 2018
rs79293179	HLA-A;NCR00171	Fine mapping and eQTL study	Dadaev T. et al. 2018
rs9259821	HLA-L;NCR00171	Fine mapping and eQTL study	Dadaev T. et al. 2018
rs9259839	HLA-L;NCR00171	Fine mapping and eQTL study	Dadaev T. et al. 2018
rs9259846	HLA-L;NCR00171	Fine mapping and eQTL study	Dadaev T. et al. 2018
rs9259894	HLA-L;NCR00171	Fine mapping and eQTL study	Dadaev T. et al. 2018
rs9260057	HLA-L;NCR00171	Fine mapping and eQTL study	Dadaev T. et al. 2018
rs9260152	HLA-A;HLA-F	Fine mapping and eQTL study	Dadaev T. et al. 2018
rs9260270	HLA-A	Fine mapping and eQTL study	Dadaev T. et al. 2018
rs9260347	HCG4;HLA-E;NCR00171	Fine mapping and eQTL study	Dadaev T. et al. 2018
rs9278446	HLA-L;NCR00171	Fine mapping and eQTL study	Dadaev T. et al. 2018
rs9368614	HLA-A;NCR00171	Fine mapping and eQTL study	Dadaev T. et al. 2018
rs9368615	HLA-A;NCR00171	Fine mapping and eQTL study	Dadaev T. et al. 2018
rs9391669	HLA-A;NCR00171	Fine mapping and eQTL study	Dadaev T. et al. 2018
rs9404954	HLA-A;NCR00171	Fine mapping and eQTL study	Dadaev T. et al. 2018
rs9404955	HLA-A;NCR00171	Fine mapping and eQTL study	Dadaev T. et al. 2018
rs563936332	HCG18;PPP1R11;RNF39	Fine mapping and eQTL study	Dadaev T. et al. 2018
rs1117487	HCG18;PPP1R11;RNF39	Fine mapping and eQTL study	Dadaev T. et al. 2018
rs1117488	HCG18;PPP1R11;RNF39	Fine mapping and eQTL study	Dadaev T. et al. 2018
rs1117490	HCG18;PPP1R11;RNF39	Fine mapping and eQTL study	Dadaev T. et al. 2018
rs2021722	HCG18;PPP1R11;RNF39	Fine mapping and eQTL study	Dadaev T. et al. 2018
rs2284166	HCG18;PPP1R11;RNF39	Fine mapping and eQTL study	Dadaev T. et al. 2018
rs2428503	HCG18;PPP1R11;RNF39	Fine mapping and eQTL study	Dadaev T. et al. 2018
rs2517608	HCG18;PPP1R11;RNF39	Fine mapping and eQTL study	Dadaev T. et al. 2018
rs2517610	HCG18;PPP1R11;RNF39	Fine mapping and eQTL study	Dadaev T. et al. 2018
rs2517614	HCG18;PPP1R11;RNF39	Fine mapping and eQTL study	Dadaev T. et al. 2018
rs2523713	HCG18;PPP1R11;RNF39	Fine mapping and eQTL study	Dadaev T. et al. 2018
rs2523714	HCG18;PPP1R11;RNF39	Fine mapping and eQTL study	Dadaev T. et al. 2018
rs2844776	HCG18;PPP1R11;RNF39	Fine mapping and eQTL study	Dadaev T. et al. 2018
rs971570	HCG18;PPP1R11;RNF39	Fine mapping and eQTL study	Dadaev T. et al. 2018
rs9280941	HLA-L;TRIM26	Fine mapping and eQTL study	Dadaev T. et al. 2018
rs2844811	HCG4P6;HLA-G;HLA-L;ZNRD1	Fine mapping and eQTL study	Dadaev T. et al. 2018
rs2905778	HCG4P6;HLA-G;HLA-L;ZNRD1	Fine mapping and eQTL study	Dadaev T. et al. 2018
rs407238	HCG4P6;HLA-E;HLA-G;HLA-L;NCR00171;ZNRD1	Fine mapping and eQTL study	Dadaev T. et al. 2018
rs13195617	TRIM26	Fine mapping and eQTL study	Dadaev T. et al. 2018
rs9378188	TRIM26;TRIM31	Fine mapping and eQTL study	Dadaev T. et al. 2018
rs9380146	TRIM26	Fine mapping and eQTL study	Dadaev T. et al. 2018
rs9380147	TRIM26	Fine mapping and eQTL study	Dadaev T. et al. 2018
rs1476435	HCG4P6;HLA-G;NCR00171;RNF39;ZFP57;ZNRD1	Fine mapping and eQTL study	Dadaev T. et al. 2018
rs1610682	HCG4P6;HLA-G;NCR00171;RNF39;ZFP57;ZNRD1	Fine mapping and eQTL study	Dadaev T. et al. 2018
rs1610702	HCG4P6;HLA-G;NCR00171;RNF39;ZFP57;ZNRD1	Fine mapping and eQTL study	Dadaev T. et al. 2018
rs1611136	HCG4P6;HLA-G;NCR00171;RNF39;ZFP57;ZNRD1	Fine mapping and eQTL study	Dadaev T. et al. 2018
rs1611750	HCG4P6;HLA-G;NCR00171;RNF39;ZFP57;ZNRD1	Fine mapping and eQTL study	Dadaev T. et al. 2018
rs2517878	HCG4P6;HLA-G;NCR00171;RNF39;ZFP57;ZNRD1	Fine mapping and eQTL study	Dadaev T. et al. 2018
rs3094035	HLA-G;PPP1R11;RNF39	Fine mapping and eQTL study	Dadaev T. et al. 2018
rs3094050	HLA-G;PPP1R11;RNF39	Fine mapping and eQTL study	Dadaev T. et al. 2018
rs3094057	HLA-G;PPP1R11;RNF39;ZFP57	Fine mapping and eQTL study	Dadaev T. et al. 2018
rs3094061	HLA-G;PPP1R11;RNF39	Fine mapping and eQTL study	Dadaev T. et al. 2018
rs3094067	HLA-G;PPP1R11;RNF39	Fine mapping and eQTL study	Dadaev T. et al. 2018
rs3094627	HLA-G;PPP1R11;RNF39	Fine mapping and eQTL study	Dadaev T. et al. 2018
rs3094703	HLA-G;PPP1R11;RNF39	Fine mapping and eQTL study	Dadaev T. et al. 2018
rs3130375	HLA-G;PPP1R11;RNF39	Fine mapping and eQTL study	Dadaev T. et al. 2018
rs3132625	HLA-G;PPP1R11;RNF39	Fine mapping and eQTL study	Dadaev T. et al. 2018
rs3132649	HLA-G;PPP1R11;RNF39	Fine mapping and eQTL study	Dadaev T. et al. 2018
rs1264421	HLA-H;TRIM31	Fine mapping and eQTL study	Dadaev T. et al. 2018
rs1264423	HLA-H;TRIM31	Fine mapping and eQTL study	Dadaev T. et al. 2018
rs1111180	HCG18;TRIM31	Fine mapping and eQTL study	Dadaev T. et al. 2018
rs2240070	LOC285830;TRIM31	Fine mapping and eQTL study	Dadaev T. et al. 2018
rs3094136	LOC285830;PRR3;TRIM31	Fine mapping and eQTL study	Dadaev T. et al. 2018
rs5875230	LOC285830;TRIM31	Fine mapping and eQTL study	Dadaev T. et al. 2018
rs6457150	LOC285830;TRIM31	Fine mapping and eQTL study	Dadaev T. et al. 2018
rs2394685	HCG4P6;HLA-G;HLA-L;ZNRD1	Fine mapping and eQTL study	Dadaev T. et al. 2018
rs3132124	HCG18;TRIM31	Fine mapping and eQTL study	Dadaev T. et al. 2018
rs9296365	FOXP4	Fine mapping and eQTL study	Thibodeau S.N. et al. 2015
rs4714485	FOXP4	Fine mapping and eQTL study	Dadaev T. et al. 2018
rs6458228	FOXP4	Fine mapping and eQTL study	Dadaev T. et al. 2018
rs6917029	FOXP4	Fine mapping and eQTL study	Dadaev T. et al. 2018
rs9296365	FOXP4	Fine mapping and eQTL study	Dadaev T. et al. 2018
rs9369290	FOXP4	Fine mapping and eQTL study	Dadaev T. et al. 2018
rs12203518	FOXP4	Fine mapping and eQTL study	Dadaev T. et al. 2018
rs1326322	FOXP4	Fine mapping and eQTL study	Dadaev T. et al. 2018
rs3747744	FOXP4	Fine mapping and eQTL study	Dadaev T. et al. 2018
rs6935446	FOXP4	Fine mapping and eQTL study	Dadaev T. et al. 2018
rs6958572	BHLHA15	Fine mapping and eQTL study	Thibodeau S.N. et al. 2015
rs6977321	LMTK2	Fine mapping and eQTL study	Thibodeau S.N. et al. 2015
rs11768309	BHLHA15;BRI3;LMTK2;TECPR1	Fine mapping and eQTL study	Dadaev T. et al. 2018
rs386410791	BHLHA15;BRI3;LMTK2	Fine mapping and eQTL study	Dadaev T. et al. 2018
rs201515619	BHLHA15;LMTK2	Fine mapping and eQTL study	Dadaev T. et al. 2018
rs34616135	BHLHA15;BRI3;LMTK2	Fine mapping and eQTL study	Dadaev T. et al. 2018
rs6465650	BHLHA15	Fine mapping and eQTL study	Dadaev T. et al. 2018
rs6465658	BHLHA15;BRI3;LMTK2;TECPR1	Fine mapping and eQTL study	Dadaev T. et al. 2018
rs6946915	BHLHA15	Fine mapping and eQTL study	Dadaev T. et al. 2018
rs6967926	BHLHA15;BRI3	Fine mapping and eQTL study	Dadaev T. et al. 2018
rs75621600	BHLHA15	Fine mapping and eQTL study	Dadaev T. et al. 2018
rs7804318	BHLHA15;BRI3;LMTK2;TECPR1	Fine mapping and eQTL study	Dadaev T. et al. 2018
rs7808528	BHLHA15	Fine mapping and eQTL study	Dadaev T. et al. 2018
rs1160267	NKX3-1	Fine mapping and eQTL study	Thibodeau S.N. et al. 2015
rs6557694	SLC25A37	Fine mapping and eQTL study	Thibodeau S.N. et al. 2015
rs13262167	CHMP7	Fine mapping and eQTL study	Dadaev T. et al. 2018
rs182314334	MBNL1	Colocalised eQTL (TCGA data)	Schumacher F. et al. 2018
rs4976790	COL23A1	Colocalised eQTL (TCGA data)	Schumacher F. et al. 2018
rs9469899	UHRF1BP1	Colocalised eQTL (TCGA data)	Schumacher F. et al. 2018
rs1048169	HAUS6	Colocalised eQTL (TCGA data)	Schumacher F. et al. 2018
rs10122495	UBE2R2	Colocalised eQTL (TCGA data)	Schumacher F. et al. 2018
rs1182	TOR1B	Colocalised eQTL (TCGA data)	Schumacher F. et al. 2018
rs61890184	OLFML1	Colocalised eQTL (TCGA data)	Schumacher F. et al. 2018
rs12785905	RAD9A	Colocalised eQTL (TCGA data)	Schumacher F. et al. 2018
rs878987	B3GAT1	Colocalised eQTL (TCGA data)	Schumacher F. et al. 2018
rs7968403	WIF1	Colocalised eQTL (TCGA data)	Schumacher F. et al. 2018
rs5799921	ATP2B1	Colocalised eQTL (TCGA data)	Schumacher F. et al. 2018
rs7295014	P2RX2	Colocalised eQTL (TCGA data)	Schumacher F. et al. 2018
rs11629412	PAX9	Colocalised eQTL (TCGA data)	Schumacher F. et al. 2018
rs28441558	GUCY2D	Colocalised eQTL (TCGA data)	Schumacher F. et al. 2018
rs8093601	POLI	Colocalised eQTL (TCGA data)	Schumacher F. et al. 2018
rs10460109	TSHZ1	Colocalised eQTL (TCGA data)	Schumacher F. et al. 2018
rs11666569	MYO9B	Colocalised eQTL (TCGA data)	Schumacher F. et al. 2018
rs11480453	MAPRE1	Colocalised eQTL (TCGA data)	Schumacher F. et al. 2018
rs1188529	PGD	Fine mapping and eQTL study	Thibodeau S.N. et al. 2015
rs75056606	CTSS	Fine mapping and eQTL study	Thibodeau S.N. et al. 2015
rs75056606	SV2A	Fine mapping and eQTL study	Thibodeau S.N. et al. 2015
rs1218582	KCNN3	Fine mapping and eQTL study	Thibodeau S.N. et al. 2015
rs2045624	PIK3C2B	Fine mapping and eQTL study	Thibodeau S.N. et al. 2015
rs708723	LOC284581	Fine mapping and eQTL study	Thibodeau S.N. et al. 2015
rs708723	RAB7L1	Fine mapping and eQTL study	Thibodeau S.N. et al. 2015
rs6673687	LOC284578	Fine mapping and eQTL study	Thibodeau S.N. et al. 2015
rs2014202	NUCKS1	Fine mapping and eQTL study	Thibodeau S.N. et al. 2015
rs6730757	PLEKHH2	Fine mapping and eQTL study	Thibodeau S.N. et al. 2015
rs6545977	OTX1	Fine mapping and eQTL study	Thibodeau S.N. et al. 2015
rs6735152	GGCX	Fine mapping and eQTL study	Thibodeau S.N. et al. 2015
rs58057291	MLPH	Fine mapping and eQTL study	Thibodeau S.N. et al. 2015
rs74003103	RAB17	Fine mapping and eQTL study	Thibodeau S.N. et al. 2015
rs75513592	PLCD1	Fine mapping and eQTL study	Thibodeau S.N. et al. 2015
rs78610930	VGLL3	Fine mapping and eQTL study	Thibodeau S.N. et al. 2015
rs9856752	CHMP2B	Fine mapping and eQTL study	Thibodeau S.N. et al. 2015
rs17024046	CHMP2B	Fine mapping and eQTL study	Thibodeau S.N. et al. 2015
rs7625643	ZBTB38	Fine mapping and eQTL study	Thibodeau S.N. et al. 2015
rs708481	PLOD2	Fine mapping and eQTL study	Thibodeau S.N. et al. 2015
rs6444923	SKIL	Fine mapping and eQTL study	Thibodeau S.N. et al. 2015
rs4698932	PPA2	Fine mapping and eQTL study	Thibodeau S.N. et al. 2015
rs2736100	TRIP13	Fine mapping and eQTL study	Thibodeau S.N. et al. 2015
rs7449190	AHRR	Fine mapping and eQTL study	Thibodeau S.N. et al. 2015
rs12655062	IRX4	Fine mapping and eQTL study	Thibodeau S.N. et al. 2015
rs10059182	HAPLN1	Fine mapping and eQTL study	Thibodeau S.N. et al. 2015
rs785373	COMMD10	Fine mapping and eQTL study	Thibodeau S.N. et al. 2015
rs67276543	STC2	Fine mapping and eQTL study	Thibodeau S.N. et al. 2015
rs144721865	PSORS1C3	Fine mapping and eQTL study	Thibodeau S.N. et al. 2015
rs145076668	HCG27	Fine mapping and eQTL study	Thibodeau S.N. et al. 2015
rs1265109	PSORS1C1	Fine mapping and eQTL study	Thibodeau S.N. et al. 2015
rs144721865	HLA-C	Fine mapping and eQTL study	Thibodeau S.N. et al. 2015
rs139078838	HLA-L	Fine mapping and eQTL study	Thibodeau S.N. et al. 2015
rs1265093	VARS2	Fine mapping and eQTL study	Thibodeau S.N. et al. 2015
rs145076668	MICA	Fine mapping and eQTL study	Thibodeau S.N. et al. 2015
rs141507970	HLA-DRB5	Fine mapping and eQTL study	Thibodeau S.N. et al. 2015
rs114376585	NOTCH4	Fine mapping and eQTL study	Thibodeau S.N. et al. 2015
rs9267853	HLA-DQB1	Fine mapping and eQTL study	Thibodeau S.N. et al. 2015
rs141507970	HLA-DRB6	Fine mapping and eQTL study	Thibodeau S.N. et al. 2015
rs143466021	HLA-DRB5	Fine mapping and eQTL study	Thibodeau S.N. et al. 2015
rs114473420	HLA-DQA1	Fine mapping and eQTL study	Thibodeau S.N. et al. 2015
rs3129887	HLA-DRB1	Fine mapping and eQTL study	Thibodeau S.N. et al. 2015
rs143466021	VWA7	Fine mapping and eQTL study	Thibodeau S.N. et al. 2015
rs3129878	HLA-DQA2	Fine mapping and eQTL study	Thibodeau S.N. et al. 2015
rs3129878	HLA-DQB2	Fine mapping and eQTL study	Thibodeau S.N. et al. 2015
rs112262457	MCM3	Fine mapping and eQTL study	Thibodeau S.N. et al. 2015
rs3798439	MYO6	Fine mapping and eQTL study	Thibodeau S.N. et al. 2015
rs339343	TSPYL1	Fine mapping and eQTL study	Thibodeau S.N. et al. 2015
rs7808935	HOTTIP	Fine mapping and eQTL study	Thibodeau S.N. et al. 2015
rs10280277	TNS3	Fine mapping and eQTL study	Thibodeau S.N. et al. 2015
rs17239945	EBF2	Fine mapping and eQTL study	Thibodeau S.N. et al. 2015
rs73351621	PCAT1	Fine mapping and eQTL study	Thibodeau S.N. et al. 2015
rs12682374	POU5F1B	Fine mapping and eQTL study	Thibodeau S.N. et al. 2015
rs12682374	POU5F1B	Fine mapping and eQTL study	Thibodeau S.N. et al. 2015
rs1571805	PSMD5	Fine mapping and eQTL study	Thibodeau S.N. et al. 2015
rs10993994	NCOA4	Fine mapping and eQTL study	Thibodeau S.N. et al. 2015
rs10993994	MSMB	Fine mapping and eQTL study	Thibodeau S.N. et al. 2015
rs61847060	AGAP7	Fine mapping and eQTL study	Thibodeau S.N. et al. 2015
rs2130779	ATE1	Fine mapping and eQTL study	Thibodeau S.N. et al. 2015
rs4468286	FGFR2	Fine mapping and eQTL study	Thibodeau S.N. et al. 2015
rs7934971	DTX4	Fine mapping and eQTL study	Thibodeau S.N. et al. 2015
rs10792031	SUV420H1	Fine mapping and eQTL study	Thibodeau S.N. et al. 2015
rs7968852	COL2A1	Fine mapping and eQTL study	Thibodeau S.N. et al. 2015
rs17122571	COL2A1	Fine mapping and eQTL study	Thibodeau S.N. et al. 2015
rs73106451	KRT8	Fine mapping and eQTL study	Thibodeau S.N. et al. 2015
rs12302939	KRT18	Fine mapping and eQTL study	Thibodeau S.N. et al. 2015
rs2555004	TBX5	Fine mapping and eQTL study	Thibodeau S.N. et al. 2015
rs7323629	PIBF1	Fine mapping and eQTL study	Thibodeau S.N. et al. 2015
rs62003544	STYX	Fine mapping and eQTL study	Thibodeau S.N. et al. 2015
rs10144415	C14orf39	Fine mapping and eQTL study	Thibodeau S.N. et al. 2015
rs6573971	SYNJ2BP	Fine mapping and eQTL study	Thibodeau S.N. et al. 2015
rs9940142	MARVELD3	Fine mapping and eQTL study	Thibodeau S.N. et al. 2015
rs7223387	HNF1B	Fine mapping and eQTL study	Thibodeau S.N. et al. 2015
rs11263763	HNF1B	Fine mapping and eQTL study	Thibodeau S.N. et al. 2015
rs76778410	ZNF652	Fine mapping and eQTL study	Thibodeau S.N. et al. 2015
rs9967549	ATP9B	Fine mapping and eQTL study	Thibodeau S.N. et al. 2015
rs2191139	LOC100505495	Fine mapping and eQTL study	Thibodeau S.N. et al. 2015
rs8107333	CEACAM21	Fine mapping and eQTL study	Thibodeau S.N. et al. 2015
rs448083	RPS9	Fine mapping and eQTL study	Thibodeau S.N. et al. 2015
rs6096208	SLC9A8	Fine mapping and eQTL study	Thibodeau S.N. et al. 2015
rs6121589	CABLES2	Fine mapping and eQTL study	Thibodeau S.N. et al. 2015
rs72646967	TBX1	Fine mapping and eQTL study	Thibodeau S.N. et al. 2015
rs6001733	RPL3	Fine mapping and eQTL study	Thibodeau S.N. et al. 2015
rs6001733	RPL3	Fine mapping and eQTL study	Thibodeau S.N. et al. 2015
rs742136	TTLL12	Fine mapping and eQTL study	Thibodeau S.N. et al. 2015
rs2384958	NUDT11	Fine mapping and eQTL study	Thibodeau S.N. et al. 2015
rs2384958	NUDT11	Fine mapping and eQTL study	Thibodeau S.N. et al. 2015
rs7885198	STARD8	Fine mapping and eQTL study	Thibodeau S.N. et al. 2015
rs5937025	SLC7A3	Fine mapping and eQTL study	Thibodeau S.N. et al. 2015
rs9623117	FAM83F	eQTL study	Xu, X. et al. 2014
rs183373024	MYC	ChIP-seq	Hazelett, D. J. et al. 2013
rs6983267	MYC	Mouse in vivo transgenic reporter assay	Wasserman NF. et al. 2010
rs11986220	MYC	Luciferase reporter assays, ChIP-seq, EMSA	Jia L. et al. 2009
rs9925556	ZG16B	eQTL and TFBS motif analysis, ChIP, luciferase reporter assay	Jia L. et al. 2009
rs1859961	SOX9	3C, reporter assays, ChIP-seq, allele-specific ChIP	Zhang, X. et al. 2012
rs8072254	SOX9	3C, reporter assays, ChIP-seq, allele-specific ChIP	Zhang, X. et al. 2012
rs11891426	MLPH	reporter assays, ChIP-seq,microarray expression profiling	Bu H. et al. 2016
rs339331	RFX6	ChIP-seq, EMSA	Huang, Q. et al. 2012; Jin, H. J. et al. 2016
rs12653946	IRX4	eQTL, reporter assays, ChIP, EMSAs	Nguyen H. H. et al. 2012; Xu, X. et al. 2014
rs34695572	IRX4	reporter assays, EMSAs	Nguyen H. H. et al. 2012
rs12656007	IRX4	reporter assays, EMSAs	Nguyen H. H. et al. 2012
rs35010507	IRX4	reporter assays, EMSAs	Nguyen H. H. et al. 2012
rs2659051	KLK15	ChIP, luciferase reporter assay, qPCR	Jin, H. J. et al. 2016
rs378854	PVT1	DNase I hypersensitivity assay, Chromatin conformation capture (3C), Electrophoretic mobility shift assay (EMSA), Chromatin Immunoprecipitation (ChIPs)	Meyer K. B. et al. 2011
rs11986220	c-MYC, FoxA1 binding	3C, reporter assays, ChIP	Ahmadiyeh N. et al. 2010; Sotelo J. et al. 2010
rs4245739	MDM4	reporter assays	Stegeman S. et al. 2015
rs1058205	KLK3	reporter assays	Stegeman S. et al. 2015
rs1010	VAMP8	reporter assays	Stegeman S. et al. 2015
rs7725218	TERT	Fine mapping and eQTL study	Thibodeau S.N. et al. 2015; Kote-Jarai, Z. et al. 2011
rs10069690	TERT	Fine mapping and eQTL study	Kote-Jarai Z. et al. 2013
rs10054203	TERT	Fine mapping and eQTL study	Kote-Jarai Z. et al. 2013
rs2242652	TERT	Fine mapping and eQTL study	Dadaev T. et al. 2018; Kote-Jarai Z. et al. 2013
rs10486567	JAZF1	eQTL , ChIP-seq, Hi-C, CRISPR/Cas9	Hazelett DJ. et al. 2014
rs1250105	CTBP1	eQTL , luciferase reporter assay	Jin, H. J. et al. 2016; Takayama K. et. al. 2014
rs7463708	PCAT1 (lncRNA)	3C	Guo H. et al. 2016
rs4907792	NUDT11	eQTL , ChIP-seq	Hazelett DJ. et al. 2014
rs10086908	PCAT1 (lncRNA)	Chromosome conformation capture assays, Enhancer reporter assays, Enhancer deletion	Hazelett DJ. et al. 2014
rs2066827	CDKN1B	Computational annotation (Benign)	Hazelett DJ. et al. 2014
rs1800057	ATM	Computational annotation(Benign)	Hazelett DJ. et al. 2014
rs11765552	LMTK2	Computational annotation	Hazelett DJ. et al. 2014
rs2274911	GPRC6A	Computational annotation	Hazelett DJ. et al. 2014
rs6998061	POU5F1B	Computational annotation	Hazelett DJ. et al. 2014
rs5995794	FAM83F	Computational annotation	Hazelett DJ. et al. 2014
rs383369	LILRB2	Computational annotation	Hazelett DJ. et al. 2014
rs7690206	PDLIM5	Computational annotation	Hazelett DJ. et al. 2014
rs2452600	PDLIM5	Computational annotation	Hazelett DJ. et al. 2014
rs138213197	HoxB13	Computational annotation	Ewing, C. M. et al. 2012
chr17: 46805573¤	HoxB13	Apoptosis assay	Cardoso, M. et al. 2016
chr17: 46804287¤	HoxB13	Proliferation and apoptosis assay	Cardoso, M. et al. 2016
rs11883500	MLPH	ChIP-seq, Fine mapping	Schumacher F. et al. 2011; Bu H. et al. 2016
rs2292884	MLPH	ChIP-seq, reporter assay	Bu H. et al. 2016
rs2569733	KLK3 (PSA)	luciferase reporter assay	Cramer S. D. et al. 2003
rs2739448	KLK3 (PSA)	luciferase reporter assay	Cramer S. D. et al. 2003
rs925013	KLK3 (PSA)	luciferase reporter assay	Cramer S. D. et al. 2003
rs61752561	KLK3 (PSA)	Mass Spectrometry	Song, E. et al. 2015
rs17632542	KLK3 (PSA)	minigene and biochemical assays	Kote-Jarai, Z. et al. 2011
rs10993994	MSMB1†	eQTL Study	Grisanzio, C. et al. 2012
rs10993994	MSMB2†	eQTL Study	Grisanzio, C. et al. 2012
rs10993994	MSMB	luciferase reporter assay	Lou, H. et al. 2009
rs10993994	NCOA4-1†	eQTL Study	Grisanzio, C. et al. 2012
rs10993994	NCOA4-3†	eQTL Study	Grisanzio, C. et al. 2012
† isoforms of the assigned genes

## Sheet: Supplementary Table 1.2
Supplementary Table 1.2. List if genes assigned to prostate cancer functional variants reported by post-GWAS studies (listed here). Genes that are not recognised (mapped) in pathway analysis using different tools are listed here.
Post-GWAS genes	References reported post-GWAS genes	non-HLA genes	Unmapped_GSEA	Unmapped_IPA
KLK3	Dadaev T. et al. 2018	KLK3	AC006129.4	AC006129.4
MSMB	Jin, H. J. et al. 2016	MSMB	AC011526.1	RP11-592B15.4
KRT7	Xu, X. et al. 2014	KRT7	CTD-3032J10.3	AC011526.1
SIPA1	Sotelo J. et al. 2010	SIPA1	CYP17A1-AS1	RP11-592B15.3
FAIM2	Kote-Jarai, Z. et al. 2011	FAIM2	LOC284578	CTD-3032J10.3
CNTN1	Kote-Jarai Z. et al. 2013	CNTN1	LOC284581	RP11-18I14.10
CDH23	Takayama K. et. al. 2014	CDH23	LOC729603	RP11-18I14.11
ITGA5	Yuyang Qian et al. 2019	ITGA5	LOC90246	RP11-57H14.2
NCOA4	Emami N. C. et al. 2019	NCOA4	NCR00171	RP4-607J23.2
WBSCR27	Mancuso N. et al. 2018	WBSCR27	RP11-111A22.1	RP11-554A11.9
UPK3A	Grisanzio C. et al. 2012	UPK3A	RP11-161H23.5	LOC100505761
ZNF266	Thibodeau S.N. et al. 2015	ZNF266	RP11-18I14.10	RP11-307C18.1
NUDT13	Grisanzio, C. et al. 2012	NUDT13	RP11-18I14.11	LOC285830
BACE2	Jung S. et al. 2015	BACE2	RP11-307C18.1	RP11-111A22.1
ARHGAP12	Thibodeau S.N. et al. 2015	ARHGAP12	RP11-384P7.7	RP11-161H23.5
FAM104A	Clinckemalie L. et al. 2013	FAM104A	RP11-386G11.10	RP11-89K10.1
FMO4	Schumacher F. et al. 2018	FMO4	RP11-554A11.9	RP11-384P7.7
EFHD1	Hazelett, D. J. et al. 2013	EFHD1	RP11-57H14.2	RP11-386G11.10
ANKRD5	Wasserman NF. et al. 2010	ANKRD5	RP11-592B15.3	LOC284578
MPHOSPH6	Jia L. et al. 2009	MPHOSPH6	RP11-592B15.4	NCR00171
MLPH	Zhang, X. et al. 2012	MLPH	RP11-89K10.1	LOC284023
TRDMT1	Bu H. et al. 2016	TRDMT1	RP4-607J23.2
RERE	Huang, Q. et al. 2012	RERE
FAM96B	Nguyen H. H. et al. 2012	FAM96B
ABR	Meyer K. B. et al. 2011	ABR
NDUFA9	Ahmadiyeh N. et al. 2010	NDUFA9
PCYOX1L	Stegeman S. et al. 2015	PCYOX1L
GIPC2	Guo H. et al. 2016	GIPC2
TDRKH	Hazelett DJ et al. 2014	TDRKH
NAALADL2	Ewing, C. M. et al. 2012	NAALADL2
CPD	Cardoso, M. et al. 2016	CPD
CAPZB	Schumacher F. et al. 2011	CAPZB
WTAP	Cramer S. D. et al. 2003	WTAP
PSMB7	Song, E. et al. 2015	PSMB7
ARL6IP5	Lou, H. et al. 2009	ARL6IP5
MYB		MYB
DNAH14		DNAH14
PMVK		PMVK
TNK2		TNK2
LGMN		LGMN
PDCD4		PDCD4
LYVE1		LYVE1
GTPBP10		GTPBP10
ZG16B		ZG16B
SOX9		SOX9
RFX6		RFX6
IRX4		IRX4
KLK15		KLK15
PVT1		PVT1
MDM4		MDM4
KLK3		KLK3
VAMP8		VAMP8
TERT		TERT
JAZF1		JAZF1
CTBP1		CTBP1
NUDT11		NUDT11
PCAT1		PCAT1
CDKN1B		CDKN1B
ATM		ATM
LMTK2		LMTK2
GPRC6A		GPRC6A
POU5F1B		POU5F1B
FAM83F		FAM83F
LILRB2		LILRB2
PDLIM5		PDLIM5
HOXB13		HOXB13
TFEB		TFEB
GUCA1B		GUCA1B
FOXP4		FOXP4
ZRANB1		ZRANB1
SLC22A3		SLC22A3
SP8		SP8
C6orf228		C6orf228
MMP7		MMP7
OR13A1		OR13A1
SYNRG		SYNRG
DDX52		DDX52
HNF1B		HNF1B
FAM57A		FAM57A
VPS53		VPS53
GEMIN4		GEMIN4
DBIL5P		DBIL5P
AURKB		AURKB
CHURC1		CHURC1
WDYHV1		WDYHV1
KCTD10		KCTD10
PLOD2		PLOD2
RALB		RALB
GOT2		GOT2
KRT86		KRT86
ECHDC3		ECHDC3
PYGB		PYGB
MMP16		MMP16
GPR180		GPR180
RSBN1L		RSBN1L
ASAH1		ASAH1
RPL22L1		RPL22L1
AGR3		AGR3
CLYBL		CLYBL
DUSP14		DUSP14
CTSK		CTSK
CTSS		CTSS
ARNT		ARNT
LASS2		LASS2
C10orf32		C10orf32
AS3MT		AS3MT
TMEM180		TMEM180
LOC100505761		LOC100505761
SFXN2		SFXN2
C10orf95		C10orf95
NT5C2		NT5C2
ARL3		ARL3
TRIM8		TRIM8
CTBP2		CTBP2
C11orf71		C11orf71
ASCL2		ASCL2
TUBA1B		TUBA1B
TUBA1C		TUBA1C
ZFP36L1		ZFP36L1
PPP1R14A		PPP1R14A
SPINT2		SPINT2
KCNK6		KCNK6
CATSPERG		CATSPERG
LOC100505495		LOC100505495
CEACAM21		CEACAM21
KLK11		KLK11
C19orf48		C19orf48
KLK2		KLK2
ITGA6		ITGA6
C2orf43		C2orf43
GDF7		GDF7
RAB17		RAB17
SEPT2		SEPT2
BOK		BOK
EHBP1		EHBP1
TMEM17		TMEM17
GGCX		GGCX
TMEM150A		TMEM150A
USP39		USP39
VAMP8		VAMP8
VAMP5		VAMP5
GRHL1		GRHL1
KLF11		KLF11
NOL10		NOL10
ZGPAT		ZGPAT
LIME1		LIME1
TMPRSS2		TMPRSS2
ARFGAP3		ARFGAP3
BIK		BIK
NUDT10		NUDT10
FAM156A		FAM156A
GJB1		GJB1
SLC7A3		SLC7A3
SHROOM2		SHROOM2
GPR143		GPR143
WDR52		WDR52
SIDT1		SIDT1
RUVBL1		RUVBL1
LOC90246		LOC90246
C3orf38		C3orf38
CHMP2B		CHMP2B
RASSF6		RASSF6
BMPR1B		BMPR1B
SESN1		SESN1
RGS17		RGS17
SLC22A2		SLC22A2
ACAT2		ACAT2
MRPL18		MRPL18
LOC729603		LOC729603
HCG4		HCG4
VARS2		VARS2
TRIM26		TRIM26
TRIM31		TRIM31
HLA-L		NCR00171
HLA-F		HCG18
HLA-A		HCG4P6
NCR00171		PPP1R11
HCG18		RNF39
HLA-E		ZNRD1
HCG4P6		ZFP57
HLA-H		PRR3
PPP1R11		LOC285830
RNF39		FOXP4
ZNRD1		BHLHA15
ZFP57		TECPR1
HLA-G		BRI3
PRR3		NKX3-1
LOC285830		SLC25A37
FOXP4		CHMP7
BHLHA15		MBNL1
TECPR1		COL23A1
BRI3		UHRF1BP1
NKX3-1		HAUS6
SLC25A37		UBE2R2
CHMP7		TOR1B
MBNL1		OLFML1
COL23A1		RAD9A
UHRF1BP1		B3GAT1
HAUS6		WIF1
UBE2R2		ATP2B1
TOR1B		P2RX2
OLFML1		PAX9
RAD9A		GUCY2D
B3GAT1		POLI
WIF1		TSHZ1
ATP2B1		MYO9B
P2RX2		MAPRE1
PAX9		PGD
GUCY2D		SV2A
POLI		KCNN3
TSHZ1		PIK3C2B
MYO9B		LOC284581
MAPRE1		RAB7L1
PGD		LOC284578
SV2A		NUCKS1
KCNN3		PLEKHH2
PIK3C2B		OTX1
LOC284581		PLCD1
RAB7L1		VGLL3
LOC284578		ZBTB38
NUCKS1		SKIL
PLEKHH2		PPA2
OTX1		TRIP13
PLCD1		AHRR
VGLL3		HAPLN1
ZBTB38		COMMD10
SKIL		STC2
PPA2		PSORS1C3
TRIP13		HCG27
AHRR		PSORS1C1
HAPLN1		MICA
COMMD10		NOTCH4
STC2		VWA7
PSORS1C3		MCM3
HCG27		MYO6
PSORS1C1		TSPYL1
HLA-C		HOTTIP
MICA		TNS3
HLA-DRB5		EBF2
NOTCH4		PSMD5
HLA-DQB1		AGAP7
HLA-DRB6		ATE1
HLA-DQA1		FGFR2
HLA-DRB1		DTX4
VWA7		SUV420H1
HLA-DQA2		COL2A1
HLA-DQB2		KRT8
MCM3		KRT18
MYO6		TBX5
TSPYL1		PIBF1
HOTTIP		STYX
TNS3		C14orf39
EBF2		SYNJ2BP
PSMD5		MARVELD3
AGAP7		ZNF652
ATE1		ATP9B
FGFR2		RPS9
DTX4		SLC9A8
SUV420H1		CABLES2
COL2A1		TBX1
KRT8		RPL3
KRT18		TTLL12
TBX5		STARD8
PIBF1		MYC
STYX		IGF2R
C14orf39		PNLDC1
SYNJ2BP		TCP1
MARVELD3		LPA
ZNF652		SLC22A1
ATP9B		HIBADH
RPS9		TAX1BP1
SLC9A8		ASNS
CABLES2		BAIAP2L1
TBX1		RP4-607J23.2
RPL3		RP11-307C18.1
TTLL12		R3HCC1
STARD8		LOXL2
MYC		FAM84B
IGF2R		RP11-89K10.1
PNLDC1		FAM83H
TCP1		RP11-384P7.7
LPA		TLE4
SLC22A1		MIR3911
HIBADH		STXBP1
TAX1BP1		C9orf78
ASNS		TOR1A
BAIAP2L1		USP20
RP4-607J23.2		C10orf25
RP11-307C18.1		FAM21C
R3HCC1		AGAP8
LOXL2		RP11-592B15.3
FAM84B		RP11-592B15.4
RP11-89K10.1		AGAP6
FAM83H		ACTR1A
RP11-384P7.7		GBF1
TLE4		RP11-18I14.10
MIR3911		RP11-18I14.11
STXBP1		SUFU
C9orf78		C10orf32-ASMT
TOR1A		CYP17A1-AS1
USP20		RP11-57H14.2
C10orf25		TPCN2
FAM21C		RP11-554A11.9
AGAP8		ORAOV1
RP11-592B15.3		C11orf30
RP11-592B15.4		TM7SF3
AGAP6		RHEBL1
ACTR1A		RP11-386G11.10
GBF1		RP11-161H23.5
RP11-18I14.10		EIF4B
RP11-18I14.11		RP11-111A22.1
SUFU		RMDN3
C10orf32-ASMT		GCHFR
CYP17A1-AS1		DIS3L
RP11-57H14.2		MAP2K1
TPCN2		FAM101B
RP11-554A11.9		GLOD4
ORAOV1		RNMTL1
C11orf30		KDM6B
TM7SF3		LOC284023
RHEBL1		CNTROB
RP11-386G11.10		C17orf78
RP11-161H23.5		TBC1D3
EIF4B		SUPT4H1
RP11-111A22.1		KDSR
RMDN3		CTD-3032J10.3
GCHFR		ZNF571
DIS3L		ATP5SL
MAP2K1		AC011526.1
FAM101B		AC006129.4
GLOD4		UQCC1
RNMTL1		GMEB2
KDM6B		STMN3
LOC284023		RTEL1
CNTROB		ARFRP1
C17orf78		SLC2A4RG
TBC1D3		TPD52L2
SUPT4H1		DNAJC5
KDSR		MCAT
CTD-3032J10.3		TSPO
ZNF571		KLK1
ATP5SL		HOXA4
AC011526.1		TIMM23
AC006129.4
UQCC1
GMEB2
STMN3
RTEL1
ARFRP1
SLC2A4RG
TPD52L2
DNAJC5
MCAT
TSPO
KLK1
HOXA4
TIMM23
