# Supplementary material for: Pathway Analysis of Genes Identified through Post-GWAS to Underpin Prostate Cancer Aetiology
Source: Genes (Basel). 2020 May 8;11(5):526. doi: 10.3390/genes11050526 (PMC7291227; doi:10.3390/genes11050526)
Supplement: Supplementary file 1 [file genes-11-00526-s001.zip › SupplementaryTable2_IPA.xls]

## Sheet: IPA_CanonicalPathways
Supplementary Table 2.1. The canonical pathway enrichments in post-GWAS genes identified by IPA.
Ingenuity Canonical Pathways	-log(B-H p-value)	Ratio	Molecules
Antigen Presentation Pathway	8.86	0.282	HLA-A,HLA-C,HLA-DQA1,HLA-DQA2,HLA-DQB1,HLA-DQB2,HLA-DRB1,HLA-DRB5,HLA-E,HLA-F,HLA-G
PD-1, PD-L1 cancer immunotherapy pathway	7.33	0.132	CDKN1B,HLA-A,HLA-C,HLA-DQA1,HLA-DQA2,HLA-DQB1,HLA-DQB2,HLA-DRB1,HLA-DRB5,HLA-E,HLA-F,HLA-G,PDCD4,PIK3C2B
Autoimmune Thyroid Disease Signaling	5.7	0.184	HLA-A,HLA-C,HLA-DQA1,HLA-DQB1,HLA-DRB1,HLA-DRB5,HLA-E,HLA-F,HLA-G
Graft-versus-Host Disease Signaling	5.7	0.188	HLA-A,HLA-C,HLA-DQA1,HLA-DQB1,HLA-DRB1,HLA-DRB5,HLA-E,HLA-F,HLA-G
Allograft Rejection Signaling	5.65	0.128	HLA-A,HLA-C,HLA-DQA1,HLA-DQA2,HLA-DQB1,HLA-DQB2,HLA-DRB1,HLA-DRB5,HLA-E,HLA-F,HLA-G
OX40 Signaling Pathway	5.52	0.122	HLA-A,HLA-C,HLA-DQA1,HLA-DQA2,HLA-DQB1,HLA-DQB2,HLA-DRB1,HLA-DRB5,HLA-E,HLA-F,HLA-G
Cdc42 Signaling	4.46	0.0778	HLA-A,HLA-C,HLA-DQA1,HLA-DQA2,HLA-DQB1,HLA-DQB2,HLA-DRB1,HLA-DRB5,HLA-E,HLA-F,HLA-G,ITGA5,TNK2
T Cell Exhaustion Signaling Pathway	4.29	0.0743	HLA-A,HLA-C,HLA-DQA1,HLA-DQA2,HLA-DQB1,HLA-DQB2,HLA-DRB1,HLA-DRB5,HLA-E,HLA-F,HLA-G,PIK3C2B,RALB
Neuroprotective Role of THOP1 in Alzheimer's Disease	3.67	0.0862	HLA-A,HLA-C,HLA-E,HLA-F,HLA-G,KLK1,KLK11,KLK15,KLK3,TMPRSS2
Type I Diabetes Mellitus Signaling	3.08	0.0811	HLA-A,HLA-C,HLA-DQA1,HLA-DQB1,HLA-DRB1,HLA-DRB5,HLA-E,HLA-F,HLA-G
Intrinsic Prothrombin Activation Pathway	3.08	0.143	COL2A1,KLK1,KLK11,KLK15,KLK2,KLK3
Crosstalk between Dendritic Cells and Natural Killer Cells	2.99	0.0899	HLA-A,HLA-C,HLA-DRB1,HLA-DRB5,HLA-E,HLA-F,HLA-G,MICA
Dendritic Cell Maturation	2.88	0.0601	COL2A1,HLA-A,HLA-C,HLA-DQA1,HLA-DQB1,HLA-DRB1,HLA-DRB5,HLA-E,HLA-F,PIK3C2B,PLCD1
Phagosome Maturation	2.88	0.0667	CTSK,CTSS,HLA-A,HLA-C,HLA-DRB1,HLA-DRB5,HLA-E,HLA-F,TUBA1B,TUBA1C
Th1 Pathway	2.88	0.0738	HLA-A,HLA-DQA1,HLA-DQA2,HLA-DQB1,HLA-DQB2,HLA-DRB1,HLA-DRB5,NOTCH4,PIK3C2B
Virus Entry via Endocytic Pathways	2.57	0.0748	HLA-A,HLA-C,HLA-E,HLA-F,ITGA5,ITGA6,PIK3C2B,RALB
B Cell Development	2.57	0.139	HLA-A,HLA-DQA1,HLA-DQB1,HLA-DRB1,HLA-DRB5
Th2 Pathway	2.57	0.0657	HLA-A,HLA-DQA1,HLA-DQA2,HLA-DQB1,HLA-DQB2,HLA-DRB1,HLA-DRB5,NOTCH4,PIK3C2B
MSP-RON Signaling Pathway	2.54	0.103	KLK1,KLK11,KLK15,KLK2,KLK3,PIK3C2B
IL-4 Signaling	2.5	0.0824	HLA-A,HLA-DQA1,HLA-DQB1,HLA-DRB1,HLA-DRB5,PIK3C2B,RALB
SPINK1 Pancreatic Cancer Pathway	2.5	0.1	CPD,KLK1,KLK11,KLK15,KLK2,KLK3
Systemic Lupus Erythematosus In T Cell Signaling Pathway	2.35	0.0419	HLA-A,HLA-C,HLA-DQA1,HLA-DQA2,HLA-DQB1,HLA-DQB2,HLA-DRB1,HLA-DRB5,HLA-E,HLA-F,HLA-G,MAP2K1,PIK3C2B,RALB
Neuroinflammation Signaling Pathway	2.29	0.0433	BACE2,GJB1,HLA-A,HLA-C,HLA-DQA1,HLA-DQB1,HLA-DRB1,HLA-DRB5,HLA-E,HLA-F,KLK1,KLK3,PIK3C2B
Communication between Innate and Adaptive Immune Cells	2.23	0.0729	HLA-A,HLA-C,HLA-DRB1,HLA-DRB5,HLA-E,HLA-F,HLA-G
Caveolar-mediated Endocytosis Signaling	2.11	0.0822	HLA-A,HLA-C,HLA-E,HLA-F,ITGA5,ITGA6
Chronic Myeloid Leukemia Signaling	2.08	0.068	CDKN1B,CTBP1,CTBP2,MAP2K1,MYC,PIK3C2B,RALB
Th1 and Th2 Activation Pathway	2.02	0.0523	HLA-A,HLA-DQA1,HLA-DQA2,HLA-DQB1,HLA-DQB2,HLA-DRB1,HLA-DRB5,NOTCH4,PIK3C2B
Cytotoxic T Lymphocyte-mediated Apoptosis of Target Cells	1.8	0.118	HLA-A,HLA-C,HLA-E,HLA-F
Nur77 Signaling in T Lymphocytes	1.77	0.0847	HLA-A,HLA-DQA1,HLA-DQB1,HLA-DRB1,HLA-DRB5
CD28 Signaling in T Helper Cells	1.75	0.0583	HLA-A,HLA-DQA1,HLA-DQB1,HLA-DRB1,HLA-DRB5,MAP2K1,PIK3C2B
Prostate Cancer Signaling	1.7	0.0659	CDKN1B,KLK3,MAP2K1,NKX3-1,PIK3C2B,RALB
PTEN Signaling	1.66	0.0556	BMPR1B,CDKN1B,FGFR2,IGF2R,ITGA5,MAP2K1,RALB
14-3-3-mediated Signaling	1.65	0.0551	CDKN1B,MAP2K1,PIK3C2B,PLCD1,RALB,TUBA1B,TUBA1C
ErbB2-ErbB3 Signaling	1.65	0.0769	CDKN1B,MAP2K1,MYC,PIK3C2B,RALB
Calcium-induced T Lymphocyte Apoptosis	1.63	0.0758	HLA-A,HLA-DQA1,HLA-DQB1,HLA-DRB1,HLA-DRB5
T Helper Cell Differentiation	1.46	0.0685	HLA-A,HLA-DQA1,HLA-DQB1,HLA-DRB1,HLA-DRB5
Role of NFAT in Regulation of the Immune Response	1.41	0.0442	HLA-A,HLA-DQA1,HLA-DQB1,HLA-DRB1,HLA-DRB5,MAP2K1,PIK3C2B,RALB
Antiproliferative Role of Somatostatin Receptor 2	1.38	0.0649	CDKN1B,GUCY2D,MAP2K1,PIK3C2B,RALB
iCOS-iCOSL Signaling in T Helper Cells	1.37	0.0541	HLA-A,HLA-DQA1,HLA-DQB1,HLA-DRB1,HLA-DRB5,PIK3C2B
Protein Ubiquitination Pathway	1.33	0.0366	DNAJC5,HLA-A,HLA-C,HLA-E,HLA-F,PSMB7,PSMD5,UBE2R2,USP20,USP39
Thyroid Cancer Signaling	1.32	0.0784	KLK3,MAP2K1,MYC,RALB
PKCθ Signaling in T Lymphocytes	1.28	0.0452	HLA-A,HLA-DQA1,HLA-DQB1,HLA-DRB1,HLA-DRB5,PIK3C2B,RALB
Gap Junction Signaling	1.25	0.0404	GJB1,GUCY2D,MAP2K1,PIK3C2B,PLCD1,RALB,TUBA1B,TUBA1C
Breast Cancer Regulation by Stathmin1	1.23	0.04	CDKN1B,MAP2K1,PIK3C2B,PPP1R11,PPP1R14A,RALB,TUBA1B,TUBA1C
CTLA4 Signaling in Cytotoxic T Lymphocytes	1.19	0.0562	HLA-A,HLA-C,HLA-E,HLA-F,PIK3C2B
Altered T Cell and B Cell Signaling in Rheumatoid Arthritis	1.18	0.0556	HLA-A,HLA-DQA1,HLA-DQB1,HLA-DRB1,HLA-DRB5
Endometrial Cancer Signaling	1.13	0.0667	MAP2K1,MYC,PIK3C2B,RALB
Neuregulin Signaling	1.09	0.0521	CDKN1B,ITGA5,MAP2K1,MYC,RALB
Thrombopoietin Signaling	1.09	0.0635	MAP2K1,MYC,PIK3C2B,RALB
Bladder Cancer Signaling	1.09	0.0515	MAP2K1,MMP16,MMP7,MYC,RALB
STAT3 Pathway	1.09	0.0444	BMPR1B,FGFR2,IGF2R,MAP2K1,MYC,RALB
Mevalonate Pathway I	1.03	0.154	ACAT2,PMVK
Asparagine Biosynthesis I	1.03	1	ASNS
Systemic Lupus Erythematosus Signaling	0.991	0.0348	HLA-A,HLA-C,HLA-E,HLA-F,HLA-G,KLK1,PIK3C2B,RALB
Notch Signaling	0.991	0.0789	CNTN1,DTX4,NOTCH4
Telomerase Signaling	0.963	0.0467	MAP2K1,MYC,PIK3C2B,RALB,TERT
CDK5 Signaling	0.955	0.0463	ITGA6,MAP2K1,PPP1R11,PPP1R14A,RALB
ERK/MAPK Signaling	0.936	0.0363	ITGA5,MAP2K1,MYC,PIK3C2B,PPP1R11,PPP1R14A,RALB
Leukocyte Extravasation Signaling	0.91	0.0354	ARHGAP12,ITGA5,ITGA6,MMP16,MMP7,PIK3C2B,SIPA1
HIF1α Signaling	0.91	0.0442	ARNT,MMP16,MMP7,PIK3C2B,RALB
Superpathway of Inositol Phosphate Compounds	0.91	0.0354	DUSP14,NUDT11,PIK3C2B,PLCD1,PPP1R14A,STYX,TNS3
Neurotrophin/TRK Signaling	0.91	0.0526	KLK3,MAP2K1,PIK3C2B,RALB
Adrenomedullin signaling pathway	0.91	0.0355	ARNT,GUCY2D,KCNN3,MAP2K1,PIK3C2B,PLCD1,RALB
D-myo-inositol-5-phosphate Metabolism	0.903	0.0385	DUSP14,NUDT11,PLCD1,PPP1R14A,STYX,TNS3
Superpathway of Geranylgeranyldiphosphate Biosynthesis I (via Mevalonate)	0.9	0.118	ACAT2,PMVK
Renal Cell Carcinoma Signaling	0.86	0.05	ARNT,MAP2K1,PIK3C2B,RALB
Prolactin Signaling	0.848	0.0494	MAP2K1,MYC,PIK3C2B,RALB
NF-κB Activation by Viruses	0.845	0.0488	ITGA5,ITGA6,PIK3C2B,RALB
Glioblastoma Multiforme Signaling	0.845	0.0364	CDKN1B,MAP2K1,MYC,PIK3C2B,PLCD1,RALB
3-phosphoinositide Biosynthesis	0.845	0.0364	DUSP14,NUDT11,PIK3C2B,PPP1R14A,STYX,TNS3
DNA damage-induced 14-3-3σ Signaling	0.845	0.105	ATM,RAD9A
Melanoma Signaling	0.801	0.06	MAP2K1,PIK3C2B,RALB
P2Y Purigenic Receptor Signaling Pathway	0.801	0.0394	MAP2K1,MYC,PIK3C2B,PLCD1,RALB
PDGF Signaling	0.801	0.0465	MAP2K1,MYC,PIK3C2B,RALB
Germ Cell-Sertoli Cell Junction Signaling	0.793	0.0349	ITGA6,MAP2K1,PIK3C2B,RALB,TUBA1B,TUBA1C
Synaptic Long Term Potentiation	0.788	0.0388	MAP2K1,PLCD1,PPP1R11,PPP1R14A,RALB
Acute Myeloid Leukemia Signaling	0.78	0.0449	MAP2K1,MYC,PIK3C2B,RALB
EIF2 Signaling	0.759	0.0312	MAP2K1,MYC,PIK3C2B,RALB,RPL22L1,RPL3,RPS9
Glutamate Degradation II	0.738	0.333	GOT2
Aspartate Biosynthesis	0.738	0.333	GOT2
FAK Signaling	0.714	0.0421	ITGA5,MAP2K1,PIK3C2B,RALB
Insulin Receptor Signaling	0.703	0.036	MAP2K1,PIK3C2B,PPP1R11,PPP1R14A,RALB
PAK Signaling	0.699	0.0412	ITGA5,MAP2K1,PIK3C2B,RALB
D-myo-inositol (1,4,5,6)-Tetrakisphosphate Biosynthesis	0.699	0.0355	DUSP14,NUDT11,PPP1R14A,STYX,TNS3
D-myo-inositol (3,4,5,6)-tetrakisphosphate Biosynthesis	0.699	0.0355	DUSP14,NUDT11,PPP1R14A,STYX,TNS3
UVA-Induced MAPK Signaling	0.699	0.0408	ATM,PIK3C2B,PLCD1,RALB
Aryl Hydrocarbon Receptor Signaling	0.697	0.035	AHRR,ARNT,ATM,CDKN1B,MYC
CNTF Signaling	0.697	0.05	MAP2K1,PIK3C2B,RALB
Estrogen-mediated S-phase Entry	0.697	0.0769	CDKN1B,MYC
VEGF Signaling	0.697	0.04	ARNT,MAP2K1,PIK3C2B,RALB
Apelin Cardiomyocyte Signaling Pathway	0.697	0.0404	ARNT,PIK3C2B,PLCD1,SLC9A8
Arsenate Detoxification I (Glutaredoxin)	0.69	0.25	AS3MT
Pentose Phosphate Pathway (Oxidative Branch)	0.69	0.25	PGD
L-cysteine Degradation I	0.69	0.25	GOT2
IL-2 Signaling	0.69	0.0492	MAP2K1,PIK3C2B,RALB
Mouse Embryonic Stem Cell Pluripotency	0.682	0.0388	MAP2K1,MYC,PIK3C2B,RALB
Superpathway of Cholesterol Biosynthesis	0.674	0.0714	ACAT2,PMVK
Myc Mediated Apoptosis Signaling	0.646	0.0462	MYC,PIK3C2B,RALB
Regulation of Cellular Mechanics by Calpain Protease	0.635	0.0455	CDKN1B,ITGA5,RALB
HGF Signaling	0.633	0.036	ITGA5,MAP2K1,PIK3C2B,RALB
Glioma Signaling	0.633	0.0364	IGF2R,MAP2K1,PIK3C2B,RALB
Rac Signaling	0.633	0.036	ITGA5,MAP2K1,PIK3C2B,RALB
Regulation of eIF4 and p70S6K Signaling	0.633	0.0318	ITGA5,MAP2K1,PIK3C2B,RALB,RPS9
Paxillin Signaling	0.633	0.0367	ITGA5,ITGA6,PIK3C2B,RALB
ErbB4 Signaling	0.633	0.0441	MAP2K1,PIK3C2B,RALB
3-phosphoinositide Degradation	0.633	0.0323	DUSP14,NUDT11,PPP1R14A,STYX,TNS3
Cell Cycle: G1/S Checkpoint Regulation	0.633	0.0448	ATM,CDKN1B,MYC
Remodeling of Epithelial Adherens Junctions	0.631	0.0435	MAPRE1,TUBA1B,TUBA1C
SPINK1 General Cancer Pathway	0.631	0.0435	MAP2K1,PIK3C2B,RALB
HOTAIR Regulatory Pathway	0.631	0.0314	MMP16,MMP7,MYC,PIK3C2B,WIF1
GM-CSF Signaling	0.623	0.0429	MAP2K1,PIK3C2B,RALB
IL-15 Signaling	0.62	0.0423	MAP2K1,PIK3C2B,RALB
Small Cell Lung Cancer Signaling	0.62	0.0423	CDKN1B,MYC,PIK3C2B
Endocannabinoid Developing Neuron Pathway	0.62	0.0348	CDKN1B,MAP2K1,PIK3C2B,RALB
Apelin Endothelial Signaling Pathway	0.62	0.0348	ARNT,MAP2K1,PIK3C2B,RALB
Axonal Guidance Signaling	0.618	0.0226	GDF7,ITGA5,MAP2K1,MMP16,MMP7,PIK3C2B,PLCD1,RALB,SUFU,TUBA1B,TUBA1C
Ceramide Biosynthesis	0.618	0.167	KDSR
Ceramide Degradation	0.618	0.167	ASAH1
Integrin Signaling	0.618	0.028	ITGA5,ITGA6,MAP2K1,PIK3C2B,RALB,TNK2
Non-Small Cell Lung Cancer Signaling	0.614	0.0411	MAP2K1,PIK3C2B,RALB
Role of NANOG in Mammalian Embryonic Stem Cell Pluripotency	0.611	0.0336	BMPR1B,MAP2K1,PIK3C2B,RALB
Estrogen-Dependent Breast Cancer Signaling	0.611	0.0405	PIK3C2B,RALB,TERT
Leptin Signaling in Obesity	0.611	0.0405	MAP2K1,PIK3C2B,PLCD1
Hypoxia Signaling in the Cardiovascular System	0.611	0.0405	ARNT,ATM,UBE2R2
Erythropoietin Signaling	0.602	0.0395	MAP2K1,PIK3C2B,RALB
IL-15 Production	0.602	0.0331	FGFR2,LMTK2,MAP2K1,TNK2
GDNF Family Ligand-Receptor Interactions	0.602	0.0395	MAP2K1,PIK3C2B,RALB
Macropinocytosis Signaling	0.602	0.0395	ITGA5,PIK3C2B,RALB
Reelin Signaling in Neurons	0.597	0.0385	ITGA5,ITGA6,PIK3C2B
Agrin Interactions at Neuromuscular Junction	0.597	0.0385	ITGA5,ITGA6,RALB
Glycoaminoglycan-protein Linkage Region Biosynthesis	0.597	0.143	B3GAT1
Aspartate Degradation II	0.597	0.143	GOT2
Wnt/β-catenin Signaling	0.597	0.0289	MMP7,MYC,SOX9,TLE4,WIF1
IL-7 Signaling Pathway	0.597	0.0385	CDKN1B,MYC,PIK3C2B
IL-3 Signaling	0.59	0.038	MAP2K1,PIK3C2B,RALB
Docosahexaenoic Acid (DHA) Signaling	0.59	0.0526	BIK,PIK3C2B
IL-17 Signaling	0.587	0.0375	MAP2K1,PIK3C2B,RALB
Molecular Mechanisms of Cancer	0.587	0.023	ATM,BMPR1B,CDKN1B,ITGA5,MAP2K1,MYC,PIK3C2B,RALB,SUFU
JAK/Stat Signaling	0.587	0.0375	MAP2K1,PIK3C2B,RALB
Inhibition of Matrix Metalloproteases	0.583	0.0513	MMP16,MMP7
LPS-stimulated MAPK Signaling	0.582	0.0366	MAP2K1,PIK3C2B,RALB
p70S6K Signaling	0.582	0.031	MAP2K1,PIK3C2B,PLCD1,RALB
Sphingosine and Sphingosine-1-phosphate Metabolism	0.582	0.125	ASAH1
PEDF Signaling	0.582	0.0366	HNF1B,PIK3C2B,RALB
NF-κB Signaling	0.582	0.0279	BMPR1B,FGFR2,IGF2R,PIK3C2B,RALB
Gα12/13 Signaling	0.577	0.0308	CDH23,MAP2K1,PIK3C2B,RALB
FLT3 Signaling in Hematopoietic Progenitor Cells	0.575	0.0361	MAP2K1,PIK3C2B,RALB
HER-2 Signaling in Breast Cancer	0.573	0.0357	CDKN1B,PIK3C2B,RALB
VEGF Family Ligand-Receptor Interactions	0.573	0.0357	MAP2K1,PIK3C2B,RALB
HIPPO signaling	0.573	0.0353	PPP1R11,PPP1R14A,RASSF6
PI3K/AKT Signaling	0.573	0.0303	CDKN1B,ITGA5,MAP2K1,RALB
FGF Signaling	0.573	0.0357	FGFR2,MAP2K1,PIK3C2B
BMP signaling pathway	0.573	0.0353	BMPR1B,MAP2K1,RALB
Sirtuin Signaling Pathway	0.573	0.024	GOT2,MYC,NDUFA9,TIMM23,TSPO,TUBA1B,TUBA1C
Endothelin-1 Signaling	0.57	0.0269	GUCY2D,MYC,PIK3C2B,PLCD1,RALB
Sertoli Cell-Sertoli Cell Junction Signaling	0.57	0.0269	ITGA5,MAP2K1,RALB,TUBA1B,TUBA1C
Ketolysis	0.57	0.111	ACAT2
Adipogenesis pathway	0.57	0.0299	CTBP1,CTBP2,FGFR2,SOX9
Oncostatin M Signaling	0.569	0.0465	MAP2K1,RALB
Ceramide Signaling	0.564	0.0341	MAP2K1,PIK3C2B,RALB
Production of Nitric Oxide and Reactive Oxygen Species in Macrophages	0.564	0.0266	LPA,MAP2K1,PIK3C2B,PPP1R11,PPP1R14A
Estrogen Receptor Signaling	0.564	0.0292	CTBP1,CTBP2,MAP2K1,RALB
Iron homeostasis signaling pathway	0.564	0.0292	ARNT,BMPR1B,CIAO2B,SLC25A37
Ovarian Cancer Signaling	0.554	0.0288	MAP2K1,MMP7,PIK3C2B,RALB
Ketogenesis	0.554	0.1	ACAT2
Calcium Transport I	0.554	0.1	ATP2B1
Pentose Phosphate Pathway	0.554	0.1	PGD
Regulation of the Epithelial-Mesenchymal Transition Pathway	0.548	0.0259	FGFR2,MAP2K1,NOTCH4,PIK3C2B,RALB
Endocannabinoid Cancer Inhibition Pathway	0.53	0.028	CDKN1B,MAP2K1,MYC,PIK3C2B
Melanocyte Development and Pigmentation Signaling	0.526	0.0319	MAP2K1,PIK3C2B,RALB
Colorectal Cancer Metastasis Signaling	0.526	0.0237	MAP2K1,MMP16,MMP7,MYC,PIK3C2B,RALB
ErbB Signaling	0.526	0.0319	MAP2K1,PIK3C2B,RALB
α-Adrenergic Signaling	0.519	0.0316	MAP2K1,PYGB,RALB
Cell Cycle: G2/M DNA Damage Checkpoint Regulation	0.516	0.0408	ATM,MDM4
TGF-β Signaling	0.514	0.0312	BMPR1B,MAP2K1,RALB
ATM Signaling	0.509	0.0309	ATM,MDM4,RAD9A
Glycogen Degradation II	0.509	0.0833	PYGB
Guanosine Nucleotides Degradation III	0.509	0.0833	NT5C2
p53 Signaling	0.506	0.0306	ATM,MDM4,PIK3C2B
UVC-Induced MAPK Signaling	0.503	0.0392	MAP2K1,RALB
Nitric Oxide Signaling in the Cardiovascular System	0.502	0.0303	GUCY2D,MAP2K1,PIK3C2B
UVB-Induced MAPK Signaling	0.495	0.0385	MAP2K1,PIK3C2B
Neuropathic Pain Signaling In Dorsal Horn Neurons	0.493	0.0297	KCNN3,PIK3C2B,PLCD1
Urate Biosynthesis/Inosine 5'-phosphate Degradation	0.493	0.0769	NT5C2
Epithelial Adherens Junction Signaling	0.493	0.0261	NOTCH4,RALB,TUBA1B,TUBA1C
DNA Double-Strand Break Repair by Homologous Recombination	0.492	0.0714	ATM
DNA Double-Strand Break Repair by Non-Homologous End Joining	0.492	0.0714	ATM
Role of IL-17A in Arthritis	0.492	0.037	MAP2K1,PIK3C2B
Transcriptional Regulatory Network in Embryonic Stem Cells	0.492	0.037	OTX1,SKIL
Glutaryl-CoA Degradation	0.492	0.0714	ACAT2
Isoleucine Degradation I	0.492	0.0714	ACAT2
Glycogen Degradation III	0.492	0.0714	PYGB
Phenylalanine Degradation IV (Mammalian, via Side Chain)	0.492	0.0714	GOT2
EGF Signaling	0.492	0.0364	MAP2K1,PIK3C2B
Phototransduction Pathway	0.492	0.0377	GUCA1B,GUCY2D
IGF-1 Signaling	0.492	0.0288	MAP2K1,PIK3C2B,RALB
Sumoylation Pathway	0.492	0.0291	CTBP1,CTBP2,MYB
Aldosterone Signaling in Epithelial Cells	0.491	0.0253	DNAJC5,MAP2K1,PIK3C2B,PLCD1
T Cell Receptor Signaling	0.491	0.0286	MAP2K1,PIK3C2B,RALB
Role of CHK Proteins in Cell Cycle Checkpoint Control	0.475	0.0351	ATM,RAD9A
Glucocorticoid Receptor Signaling	0.474	0.0208	KRT18,KRT7,KRT8,KRT86,MAP2K1,PIK3C2B,RALB
Adenosine Nucleotides Degradation II	0.474	0.0667	NT5C2
Cancer Drug Resistance By Drug Efflux	0.47	0.0345	MAP2K1,RALB
Pancreatic Adenocarcinoma Signaling	0.469	0.0275	CDKN1B,MAP2K1,PIK3C2B
Sperm Motility	0.467	0.0226	FGFR2,LMTK2,MAP2K1,PLCD1,TNK2
Autophagy	0.442	0.0328	CTSK,CTSS
NGF Signaling	0.438	0.0263	MAP2K1,PIK3C2B,RALB
Xenobiotic Metabolism Signaling	0.438	0.0209	AHRR,ARNT,FMO4,MAP2K1,PIK3C2B,RALB
Fc Epsilon RI Signaling	0.431	0.0256	MAP2K1,PIK3C2B,RALB
fMLP Signaling in Neutrophils	0.431	0.0259	MAP2K1,PIK3C2B,RALB
Sphingosine-1-phosphate Signaling	0.431	0.0256	ASAH1,PIK3C2B,PLCD1
Role of PI3K/AKT Signaling in the Pathogenesis of Influenza	0.431	0.0312	MAP2K1,PIK3C2B
IL-17A Signaling in Airway Cells	0.431	0.0312	MAP2K1,PIK3C2B
Valine Degradation I	0.431	0.0556	HIBADH
Purine Nucleotides Degradation II (Aerobic)	0.431	0.0556	NT5C2
Natural Killer Cell Signaling	0.426	0.0252	MAP2K1,PIK3C2B,RALB
CD40 Signaling	0.426	0.0308	MAP2K1,PIK3C2B
Renin-Angiotensin Signaling	0.426	0.0254	MAP2K1,PIK3C2B,RALB
GP6 Signaling Pathway	0.426	0.0252	COL23A1,COL2A1,PIK3C2B
Role of Tissue Factor in Cancer	0.423	0.025	ITGA6,PIK3C2B,RALB
GADD45 Signaling	0.423	0.0526	ATM
Granulocyte Adhesion and Diapedesis	0.415	0.0223	ITGA5,ITGA6,MMP16,MMP7
Cardiomyocyte Differentiation via BMP Receptors	0.409	0.05	BMPR1B
CCR3 Signaling in Eosinophils	0.403	0.0242	MAP2K1,PIK3C2B,RALB
Role of JAK1 and JAK3 in γc Cytokine Signaling	0.403	0.029	PIK3C2B,RALB
Signaling by Rho Family GTPases	0.403	0.0206	CDH23,ITGA5,MAP2K1,PIK3C2B,SEPT2
IL-6 Signaling	0.403	0.024	MAP2K1,PIK3C2B,RALB
Phagosome Formation	0.403	0.024	ITGA5,PIK3C2B,PLCD1
Maturity Onset Diabetes of Young (MODY) Signaling	0.402	0.0476	HNF1B
Synaptic Long Term Depression	0.396	0.0214	GUCY2D,MAP2K1,PLCD1,RALB
Melatonin Signaling	0.396	0.0278	MAP2K1,PLCD1
Polyamine Regulation in Colon Cancer	0.396	0.0455	MYC
ERK5 Signaling	0.396	0.0278	MYC,RALB
Actin Nucleation by ARP-WASP Complex	0.396	0.0278	ITGA5,RALB
Tryptophan Degradation III (Eukaryotic)	0.396	0.0455	ACAT2
Role of Macrophages, Fibroblasts and Endothelial Cells in Rheumatoid Arthritis	0.393	0.0192	MAP2K1,MYC,PIK3C2B,PLCD1,RALB,WIF1
Opioid Signaling Pathway	0.393	0.02	CDKN1B,MAP2K1,MYC,RALB,RGS17
White Adipose Tissue Browning Pathway	0.393	0.0233	CTBP1,CTBP2,FGFR2
NRF2-mediated Oxidative Stress Response	0.391	0.0211	DNAJC5,MAP2K1,PIK3C2B,RALB
PPARα/RXRα Activation	0.391	0.0211	GOT2,MAP2K1,PLCD1,RALB
IL-12 Signaling and Production in Macrophages	0.391	0.0227	LPA,MAP2K1,PIK3C2B
FcγRIIB Signaling in B Lymphocytes	0.391	0.0267	PIK3C2B,RALB
Angiopoietin Signaling	0.391	0.0267	PIK3C2B,RALB
Cellular Effects of Sildenafil (Viagra)	0.391	0.0229	GUCY2D,KCNN3,PLCD1
Glioma Invasiveness Signaling	0.391	0.027	PIK3C2B,RALB
Agranulocyte Adhesion and Diapedesis	0.391	0.0208	ITGA5,ITGA6,MMP16,MMP7
Clathrin-mediated Endocytosis Signaling	0.389	0.0207	ITGA5,LPA,MYO6,PIK3C2B
Tumoricidal Function of Hepatic Natural Killer Cells	0.387	0.0417	LYVE1
Human Embryonic Stem Cell Pluripotency	0.384	0.0222	FGFR2,KLK3,PIK3C2B
Phospholipase C Signaling	0.384	0.0195	ITGA5,MAP2K1,PLCD1,PPP1R14A,RALB
Dopamine Receptor Signaling	0.384	0.026	PPP1R11,PPP1R14A
Role of MAPK Signaling in the Pathogenesis of Influenza	0.38	0.0256	MAP2K1,RALB
D-myo-inositol (1,4,5)-Trisphosphate Biosynthesis	0.38	0.04	PLCD1
Antiproliferative Role of TOB in T Cell Signaling	0.374	0.0385	CDKN1B
PI3K Signaling in B Lymphocytes	0.374	0.0217	MAP2K1,PLCD1,RALB
NAD Salvage Pathway II	0.374	0.0385	NT5C2
Chemokine Signaling	0.374	0.025	MAP2K1,RALB
Apelin Liver Signaling Pathway	0.374	0.0385	COL2A1
Hereditary Breast Cancer Signaling	0.371	0.0214	ATM,PIK3C2B,RALB
Cyclins and Cell Cycle Regulation	0.37	0.0247	ATM,CDKN1B
TR/RXR Activation	0.353	0.0238	NCOA4,PIK3C2B
CREB Signaling in Neurons	0.353	0.0193	MAP2K1,PIK3C2B,PLCD1,RALB
Thrombin Signaling	0.351	0.0192	MAP2K1,PIK3C2B,PLCD1,RALB
Role of p14/p19ARF in Tumor Suppression	0.347	0.0345	PIK3C2B
mTOR Signaling	0.345	0.019	EIF4B,PIK3C2B,RALB,RPS9
Relaxin Signaling	0.338	0.0201	GUCY2D,MAP2K1,PIK3C2B
Sonic Hedgehog Signaling	0.338	0.0333	SUFU
RANK Signaling in Osteoclasts	0.336	0.0227	MAP2K1,PIK3C2B
Role of NFAT in Cardiac Hypertrophy	0.335	0.0187	MAP2K1,PIK3C2B,PLCD1,RALB
Regulation of IL-2 Expression in Activated and Anergic T Lymphocytes	0.333	0.0225	MAP2K1,RALB
4-1BB Signaling in T Lymphocytes	0.323	0.0312	MAP2K1
Actin Cytoskeleton Signaling	0.321	0.0183	ITGA5,MAP2K1,PIK3C2B,RALB
Role of Osteoblasts, Osteoclasts and Chondrocytes in Rheumatoid Arthritis	0.32	0.0182	CTSK,ITGA5,PIK3C2B,WIF1
IL-9 Signaling	0.318	0.0303	PIK3C2B
Factors Promoting Cardiogenesis in Vertebrates	0.317	0.0215	BMPR1B,TBX5
Dopamine-DARPP32 Feedback in cAMP Signaling	0.291	0.0184	PLCD1,PPP1R11,PPP1R14A
HMGB1 Signaling	0.287	0.0182	MAP2K1,PIK3C2B,RALB
Superpathway of Methionine Degradation	0.287	0.027	GOT2
Apoptosis Signaling	0.287	0.0202	MAP2K1,RALB
CXCR4 Signaling	0.281	0.018	MAP2K1,PIK3C2B,RALB
SAPK/JNK Signaling	0.277	0.0196	PIK3C2B,RALB
tRNA Charging	0.274	0.0256	VARS2
PPAR Signaling	0.271	0.0192	MAP2K1,RALB
Cardiac Hypertrophy Signaling	0.268	0.0167	MAP2K1,PIK3C2B,PLCD1,RALB
Mechanisms of Viral Exit from Host Cells	0.263	0.0244	CHMP2B
Synaptogenesis Signaling Pathway	0.262	0.016	CDH23,DNAJC5,PIK3C2B,RALB,STXBP1
BAG2 Signaling Pathway	0.251	0.0233	MYC
RhoGDI Signaling	0.249	0.0167	ARHGAP12,CDH23,ITGA5
Apelin Pancreas Signaling Pathway	0.249	0.0227	PIK3C2B
IL-23 Signaling Pathway	0.249	0.0227	PIK3C2B
Ephrin Receptor Signaling	0.249	0.0167	ITGA5,MAP2K1,RALB
Role of IL-17F in Allergic Inflammatory Airway Diseases	0.244	0.0222	MAP2K1
PFKFB4 Signaling Pathway	0.239	0.0217	MAP2K1
B Cell Receptor Signaling	0.238	0.0162	MAP2K1,PIK3C2B,RALB
Hepatic Fibrosis / Hepatic Stellate Cell Activation	0.237	0.0161	COL23A1,COL2A1,FGFR2
Ephrin A Signaling	0.237	0.0213	PIK3C2B
Cholecystokinin/Gastrin-mediated Signaling	0.227	0.0168	MAP2K1,RALB
ILK Signaling	0.225	0.0157	KRT18,MYC,PIK3C2B
RhoA Signaling	0.216	0.0163	ARHGAP12,SEPT2
Amyloid Processing	0.216	0.0196	BACE2
Atherosclerosis Signaling	0.214	0.0161	COL2A1,LPA
Cardiac Hypertrophy Signaling (Enhanced)	0.214	0.0144	FGFR2,ITGA5,MAP2K1,MYC,PIK3C2B,PLCD1,RALB
IL-8 Signaling	0.212	0.0151	MAP2K1,PIK3C2B,RALB
CD27 Signaling in Lymphocytes	0.212	0.0189	MAP2K1
Lymphotoxin β Receptor Signaling	0.212	0.0189	PIK3C2B
Systemic Lupus Erythematosus In B Cell Signaling Pathway	0.206	0.0145	MAP2K1,MYC,PIK3C2B,RALB
Cell Cycle Control of Chromosomal Replication	0.202	0.0179	MCM3
Chondroitin Sulfate Biosynthesis	0.202	0.0179	B3GAT1
Dermatan Sulfate Biosynthesis	0.188	0.0169	B3GAT1
Osteoarthritis Pathway	0.183	0.0141	COL2A1,ITGA5,SOX9
Phospholipases	0.182	0.0164	PLCD1
Wnt/Ca+ pathway	0.179	0.0161	PLCD1
Cardiac β-adrenergic Signaling	0.179	0.0143	PPP1R11,PPP1R14A
Pyridoxal 5'-phosphate Salvage Pathway	0.17	0.0154	MAP2K1
Nicotine Degradation II	0.17	0.0154	FMO4
Growth Hormone Signaling	0.149	0.0141	PIK3C2B
Amyotrophic Lateral Sclerosis Signaling	0	0.0103	PIK3C2B
Huntington's Disease Signaling	0	0.00844	DNAJC5,PIK3C2B
LPS/IL-1 Mediated Inhibition of RXR Function	0	0.00446	FMO4
Acute Phase Response Signaling	0	0.0112	MAP2K1,RALB
LXR/RXR Activation	0	0.00826	LPA
Mitochondrial Dysfunction	0	0.0117	BACE2,NDUFA9
VDR/RXR Activation	0	0.0128	CDKN1B
Regulation of Actin-based Motility by Rho	0	0.0106	ITGA5
Role of BRCA1 in DNA Damage Response	0	0.0125	ATM
RAR Activation	0	0.00515	MAP2K1
Role of Pattern Recognition Receptors in Recognition of Bacteria and Viruses	0	0.00649	PIK3C2B
TREM1 Signaling	0	0.0133	ITGA5
Corticotropin Releasing Hormone Signaling	0	0.0138	GUCY2D,MAP2K1
GNRH Signaling	0	0.0116	MAP2K1,RALB
Androgen Signaling	0	0.00735	NCOA4
Basal Cell Carcinoma Signaling	0	0.0137	SUFU
Type II Diabetes Mellitus Signaling	0	0.00704	PIK3C2B
G Beta Gamma Signaling	0	0.0082	RALB
AMPK Signaling	0	0.00472	PIK3C2B
Protein Kinase A Signaling	0	0.0125	MAP2K1,PLCD1,PPP1R11,PPP1R14A,PYGB
Role of Wnt/GSK-3β Signaling in the Pathogenesis of Influenza	0	0.0128	NCOA4
eNOS Signaling	0	0.00629	PIK3C2B
Heparan Sulfate Biosynthesis	0	0.012	B3GAT1
Salvage Pathways of Pyrimidine Ribonucleotides	0	0.0103	MAP2K1
Antioxidant Action of Vitamin C	0	0.00935	PLCD1
Gαi Signaling	0	0.008	RALB
Gαq Signaling	0	0.0127	MAP2K1,PIK3C2B
Gαs Signaling	0	0.00935	MAP2K1
Tec Kinase Signaling	0	0.0122	ITGA5,PIK3C2B
Oxidative Phosphorylation	0	0.00917	NDUFA9
GABA Receptor Signaling	0	0.0105	KCNN3
cAMP-mediated signaling	0	0.00441	MAP2K1
p38 MAPK Signaling	0	0.00847	MYC
G-Protein Coupled Receptor Signaling	0	0.0111	MAP2K1,PIK3C2B,RALB
GPCR-Mediated Integration of Enteroendocrine Signaling Exemplified by an L Cell	0	0.0137	PLCD1
GPCR-Mediated Nutrient Sensing in Enteroendocrine Cells	0	0.00893	PLCD1
Gustation Pathway	0	0.00654	P2RX2
Endocannabinoid Neuronal Synapse Pathway	0	0.00781	PLCD1
Calcium Signaling	0	0.00485	ATP2B1

## Sheet: UpstreamRegulators
Supplementary Table 2.2. The IPA upstream molecules/transcription factors regulating the post-GWAS genes.
Upstream Regulator	Molecule Type	p-value of overlap	B-H corrected p-value	Target Molecules in Dataset
bombesin	chemical - endogenous mammalian	3.3e-06	0.00903	KLK2,KLK3,MYC,NKX3-1,TMPRSS2
WDR5	transcription regulator	1.32e-05	0.00906	IGF2R,KLK2,KLK3,MYC,TMPRSS2
NLRC5	transcription regulator	1.03e-05	0.00906	HLA-A,HLA-C,HLA-E,HLA-F,HLA-G
lithium chloride	chemical drug	1.15e-05	0.00906	ACAT2,CDKN1B,HAPLN1,KLK3,MICA,MYB,MYC,SOX9,TBX5,TERT
TDP2	transcription regulator	2.94e-05	0.0133	KLK2,KLK3,TMPRSS2
EED	transcription regulator	3.4e-05	0.0133	CDKN1B,HOXB13,MMP7,MYC,TBX5,WIF1
mibolerone	chemical drug	2.97e-05	0.0133	GOT2,HLA-DQA1,HLA-E,KLK1,KLK15,KLK3,MYC,NKX3-1,TAX1BP1,TMPRSS2
SMC3	other	5.18e-05	0.0159	HLA-DQA1,HLA-DQB1,HLA-DRB1,MYC
B2M	transmembrane receptor	5.49e-05	0.0159	HLA-A,HLA-DQA1,HLA-DQB1,HLA-DRB5,HLA-E
SMARCD1	transcription regulator	5.81e-05	0.0159	KLK2,KLK3,TMPRSS2
PTHLH	other	8.19e-05	0.0187	CDKN1B,COL2A1,CTSK,HAPLN1,ITGA6,SOX9,SUFU
dihydrotestosterone	chemical - endogenous mammalian	7.59e-05	0.0187	ARFGAP3,CDKN1B,HLA-A,KLK1,KLK15,KLK2,KLK3,MMP7,MSMB,MYC,NKX3-1,PDCD4,RPL3,SLC25A37,SOX9,STARD8,STXBP1,TERT,TMPRSS2,TRIP13,WIF1
Tap	complex	0.000209	0.0229	HLA-E,HLA-G
CERS3	transcription regulator	0.000209	0.0229	ASAH1,CERS2
Il3	cytokine	0.000116	0.0229	ARNT,CDKN1B,COL2A1,MYB,MYC,SOX9,TCP1
abiraterone	chemical drug	0.000209	0.0229	KLK3,TMPRSS2
UGT2B17	enzyme	0.000159	0.0229	KLK3,NKX3-1,TMPRSS2
IFI30	enzyme	0.000209	0.0229	CTSS,HLA-A
NLRP12	other	0.00016	0.0229	HLA-A,HLA-C,HLA-E,HLA-F,HLA-G
KRT18	other	0.000209	0.0229	KRT18,KRT7
HDAC1	transcription regulator	0.000139	0.0229	ASCL2,CDKN1B,COL2A1,CTSK,KLK2,KLK3,MCM3,MYC,NKX3-1,SOX9,TBX1,TBX5,TERT
RAMAC	other	0.000209	0.0229	MYC,RUVBL1
UGT2B15	enzyme	0.000159	0.0229	KLK3,NKX3-1,TMPRSS2
phenoxyacetic acid	chemical reagent	0.000209	0.0229	MYB,MYC
butyrine	chemical - endogenous mammalian	0.000209	0.0229	MYB,MYC
BMPR1A	kinase	0.000236	0.0243	BMPR1B,COL2A1,HAPLN1,SOX9,TBX5
camptothecin	chemical drug	0.00024	0.0243	ATM,EHBP1,HLA-A,HLA-C,HLA-DQA1,HLA-DQB1,HLA-E,HLA-F,HLA-G,LILRB2,MYB,MYC,MYO6,PIK3C2B,RPL3,SIPA1,SKIL,STC2,TNK2,TNS3,ZFP36L1
PARPBP	other	0.000256	0.0251	KRT18,KRT7,KRT8,PLOD2
CIITA	transcription regulator	0.000267	0.0252	HLA-A,HLA-DQA1,HLA-DQB1,HLA-DRB1,HLA-DRB5
beta-estradiol	chemical - endogenous mammalian	0.000282	0.0258	ATM,ATP2B1,BACE2,BIK,BMPR1B,CDKN1B,CLYBL,CTSK,FGFR2,GCHFR,GIPC2,GJB1,HLA-A,HLA-DQA1,HLA-DRB1,HLA-DRB5,HLA-E,HNF1B,IGF2R,KCNN3,KLK1,KLK11,KLK15,KLK3,KRT18,KRT7,KRT8,MAP2K1,MCM3,MDM4,MMP7,MSMB,MYB,MYC,NKX3-1,PDCD4,PIBF1,PIK3C2B,PPP1R14A,RPS9,SLC2A4RG,SOX9,STC2,STXBP1,TERT,TNK2,TNS3,TSPO
STAT5A	transcription regulator	0.000313	0.0277	ARNT,ASCL2,ATM,CDKN1B,GCHFR,GJB1,KLK3,MMP7,MYC,RNF39,TBX1,TLE4,TRIM31
PA2G4	transcription regulator	0.000334	0.0286	KLK2,KLK3,TMPRSS2
ETV1	transcription regulator	0.000364	0.0302	MMP7,SOX9,TERT,TMPRSS2
CCND1	transcription regulator	0.000394	0.0317	CDKN1B,EMSY,KDM6B,KLK2,KLK3,MYC,PDCD4,RMDN3,STXBP1,TMEM17,TMPRSS2,TRIP13,TUBA1B,TUBA1C
E2F5	transcription regulator	0.000428	0.0335	AURKB,MYB,MYC,TERT
Igm	complex	0.000451	0.0336	BIK,CDKN1B,MYC,PDCD4,POLI,ZFP36L1
LIMA1	other	0.000454	0.0336	KRT18,KRT8,MMP7
metribolone	chemical reagent	0.000523	0.0369	BMPR1B,CDKN1B,ITGA6,KLK1,KLK2,KLK3,KRT18,MMP7,MYC,NDUFA9,NKX3-1,TERT,TMPRSS2
PC-SPES	chemical drug	0.000525	0.0369	GJB1,HLA-C,KLK2,KLK3,NKX3-1,SOX9,TMPRSS2
CERS4	transcription regulator	0.00062	0.0385	ASAH1,CERS2
EMP2	other	0.00062	0.0385	ITGA5,ITGA6
2,2-dimethylbutyric acid	chemical drug	0.00062	0.0385	MYB,MYC
trichostatin A	chemical drug	0.000578	0.0385	AURKB,BIK,CDKN1B,CNTN1,COL2A1,CPD,CTBP2,EIF4B,HLA-DQB1,HLA-DRB1,KLK2,KLK3,LGMN,MBNL1,MCM3,MDM4,MMP7,MYC,MYO9B,NUCKS1,PDLIM5,STC2,STXBP1,TERT,TMPRSS2,WTAP
aldesleukin	biologic drug	0.000632	0.0385	HLA-C,HLA-DRB1,HLA-F,HLA-G,HLA-L
cucurbitacin B	chemical - endogenous non-mammalian	0.000599	0.0385	CDKN1B,MYC,TERT
NR2E1	ligand-dependent nuclear receptor	0.000768	0.0448	KLK2,KLK3,MYC,TMPRSS2
Hedgehog	group	0.000764	0.0448	CDKN1B,KLK2,KLK3,MYC,SOX9
RAB23	enzyme	0.00123	0.0503	COL2A1,SOX9
Nc2	complex	0.00123	0.0503	HLA-A,MYC
IGFBP7	transporter	0.0012	0.0503	ASNS,CDKN1B,MYC
SHH	peptidase	0.00123	0.0503	BMPR1B,EHBP1,MCM3,MYC,OTX1,PAX9,SOX9,STMN3,TBX1
miR-515-5p (and other miRNAs w/seed UCUCCAA)	mature microRNA	0.00123	0.0503	FGFR2,PIK3C2B
TNK2	kinase	0.00123	0.0503	KLK2,KLK3
ANKH	transporter	0.00123	0.0503	COL2A1,SOX9
GLI2	transcription regulator	0.000943	0.0503	CDKN1B,KLK2,KLK3,MYC,PAX9,SOX9,TERT
CTCF	transcription regulator	0.001	0.0503	CDKN1B,HLA-DQA1,HLA-DQB1,HLA-DRB1,HLA-DRB5,MYC
KDM1A	enzyme	0.000893	0.0503	KLK3,KRT18,KRT8,MCM3,NKX3-1,RUVBL1,SLC22A3,TERT,TRIP13
NME2	kinase	0.00123	0.0503	MYC,TERT
SMYD1	transcription regulator	0.000999	0.0503	GOT2,NDUFA9,NT5C2,PGD,PYGB
UXT	transcription regulator	0.00112	0.0503	KLK3,KRT18,NKX3-1,PSMD5
SLC9A3R2	transporter	0.00123	0.0503	CDKN1B,MYC
AMELX	growth factor	0.00123	0.0503	COL2A1,SOX9
BRD4	kinase	0.000963	0.0503	AURKB,CDKN1B,ITGA5,LOXL2,MCM3,MYB,MYC,STC2
MAD1L1	other	0.00123	0.0503	MYC,TERT
ciprofloxacin	chemical drug	0.00117	0.0503	ASAH1,CPD,HLA-A,LGMN,LMTK2,RUVBL1,STXBP1
alpha-methylhydrocinnamic acid	chemical - endogenous mammalian	0.00123	0.0503	MYB,MYC
cyproterone acetate	chemical drug	0.000971	0.0503	KLK1,KLK3,MYC
RAD21	transcription regulator	0.00126	0.0509	HLA-DQA1,HLA-DQB1,HLA-DRB1,MYC
POR	enzyme	0.00133	0.0528	ACAT2,ARNT,ASNS,HLA-A,HLA-DQA1,HLA-DQB1,HLA-DRB5,PGD,PMVK
EFNA2	kinase	0.00139	0.0544	KLK3,KRT18,KRT7,NKX3-1,SOX9
TFDP1	transcription regulator	0.00142	0.0547	ATM,FGFR2,MYB,MYC
HIF1A	transcription regulator	0.00147	0.0549	ASNS,CDKN1B,GCHFR,ITGA5,KRT18,LOXL2,MMP7,MYC,NUCKS1,PLOD2,SLC25A37,SOX9,STC2,TBX5,TERT
CBX4	transcription regulator	0.00146	0.0549	HOXA4,MCM3,MYC
SPP1	cytokine	0.00149	0.0549	ATM,FGFR2,KRT18,MMP7,MYC,NDUFA9,PGD,SOX9,TERT
PTK2	kinase	0.0015	0.0549	CDKN1B,ITGA5,KRT18,KRT8,MMP7
FEV	transcription regulator	0.00156	0.0562	CNTN1,GCHFR,KCTD10,PYGB,SLC22A3,SOX9
SMAD7	transcription regulator	0.00164	0.0582	BMPR1B,CDKN1B,COL2A1,ITGA6,KRT8,MYC,SOX9,TERT
CBX5	transcription regulator	0.00167	0.0585	ASCL2,GCHFR,KLK3,MMP7,RNF39,TLE4,TRIM31
ESR1	ligand-dependent nuclear receptor	0.00183	0.0635	ATP2B1,CDKN1B,CTSS,FGFR2,GJB1,HLA-C,HLA-E,HLA-G,ITGA6,KCNK6,KLK3,KRT7,MDM4,MYB,MYC,MYO6,MYO9B,PDCD4,PDLIM5,PIBF1,PLOD2,RERE,SESN1,SLC2A4RG,SLC9A8,SOX9,STC2,SUFU,TAX1BP1,TERT,TNS3,TSPO,WTAP
CTNNB1	transcription regulator	0.00186	0.0638	ACAT2,ARFGAP3,ASCL2,ATM,CAPZB,CDKN1B,COL2A1,GJB1,HAPLN1,ITGA6,KLK2,KLK3,KRT7,MMP16,MMP7,MYC,SESN1,SOX9,STXBP1,TBX5,TERT,TLE4,WIF1
FOXK2	transcription regulator	0.00203	0.0646	CDKN1B,MCM3
PUF60	other	0.00203	0.0646	CDKN1B,MYC
ARLNC1	other	0.00203	0.0646	KLK2,KLK3
RAD51C	enzyme	0.00203	0.0646	KRT18,KRT8
URI1	transcription regulator	0.00203	0.0646	KLK3,NKX3-1
RCHY1	enzyme	0.00203	0.0646	CDKN1B,KLK3
PARP9	enzyme	0.00208	0.0656	HLA-DQA1,HLA-DQB1,HLA-E
CP-55940	chemical reagent	0.00216	0.0663	BIK,MAP2K1,MYC,RPS9
KRT14	other	0.00216	0.0663	KLK11,KRT18,KRT8,MMP7
OGT	enzyme	0.00233	0.0708	CDKN1B,KRT18,MYC,NDUFA9,PSMB7,WIF1
SLC29A1	transporter	0.00245	0.0721	ITGA5,RPL3,SESN1
TBXT	transcription regulator	0.00245	0.0721	COL2A1,HAPLN1,SOX9
MYC	transcription regulator	0.00241	0.0721	ASCL2,ASNS,AURKB,CAPZB,CDKN1B,COL2A1,CPD,GOT2,HAPLN1,HLA-A,HLA-E,HOXA4,ITGA6,KLK1,KRT7,LGMN,MMP7,MYC,PDCD4,RPL3,RPS9,RUVBL1,SOX9,TERT,TIMM23,TLE4,TNS3,TSPO,ZFP36L1
HDAC3	transcription regulator	0.00259	0.0755	CDKN1B,KLK2,KLK3,MYC,TBX1,TBX5
prednisone	chemical drug	0.00301	0.0779	KLK3,LPA
CERS5	transcription regulator	0.00301	0.0779	ASAH1,CERS2
DMRT1	transcription regulator	0.00287	0.0779	FGFR2,HLA-DQA1,HOXB13,IGF2R,MMP16,NCOA4
CSRP3	other	0.00301	0.0779	KRT18,KRT8
ERAP1	peptidase	0.00301	0.0779	HLA-A,HLA-G
SMARCD3	transcription regulator	0.00285	0.0779	COL2A1,HAPLN1,SOX9
TP53RK	kinase	0.00301	0.0779	PSMB7,TERT
ETV3	transcription regulator	0.00301	0.0779	MYB,MYC
CCND3	kinase	0.00285	0.0779	CDKN1B,KLK3,MCM3
FUBP1	transcription regulator	0.00301	0.0779	MYC,STMN3
6-bromoindirubin-3' oxime	chemical - kinase inhibitor	0.00286	0.0779	COL2A1,MICA,MYC,SOX9
saquinavir	chemical drug	0.00301	0.0779	MYC,TERT
decitabine	chemical drug	0.00322	0.0825	CDKN1B,CNTN1,CTBP2,EIF4B,GJB1,HLA-C,HLA-E,KRT18,KRT7,KRT8,MDM4,MMP7,MYC,MYO9B,NUCKS1,PDLIM5,RAD9A,SPINT2,STC2,STXBP1,TERT,WIF1
MGAT5	enzyme	0.00329	0.0827	ASCL2,ITGA5,MYC
HRAS	enzyme	0.00332	0.0827	ASNS,AURKB,BOK,CDKN1B,COL2A1,CTSS,ITGA5,ITGA6,JAZF1,KRT18,MYC,NUCKS1,PDCD4,PDLIM5,PLOD2,RAD9A,SESN1,TERT,ZRANB1
androgen	chemical drug	0.00329	0.0827	CDKN1B,FGFR2,KLK2,KLK3,MYC,NKX3-1,SOX9,WIF1
HDAC2	transcription regulator	0.00356	0.0878	ASCL2,CDKN1B,COL2A1,MCM3,MYC,SOX9,TERT
FN1	enzyme	0.00363	0.0888	CDKN1B,CTBP1,EIF4B,ITGA5,KRT7,MYC,RALB,SOX9,TOR1A
GLI3	transcription regulator	0.00367	0.089	HOXA4,KLK1,PAX9,SOX9,TERT
CaMKII	complex	0.00377	0.0897	CDKN1B,COL2A1,SOX9
ELF5	transcription regulator	0.00377	0.0897	KLK3,KRT8,MSMB
tetrachlorodibenzodioxin	chemical toxicant	0.0038	0.0897	AHRR,ARNT,ASNS,ATP2B1,CDKN1B,ITGA5,KRT7,MYB,MYC,SESN1,STC2,TERT,ZFP57
BCL6	transcription regulator	0.00386	0.0905	CDKN1B,COL2A1,CPD,CTSK,HAPLN1,KLK1,MYB,MYC,SOX9
E2F2	transcription regulator	0.0039	0.0905	FGFR2,MCM3,MYB,MYC,TERT
nilotinib	chemical drug	0.00402	0.0908	ATM,CDKN1B,MCM3,MYC
recombinant human endostatin	chemical drug	0.00418	0.0908	KLK3,TMPRSS2
sphingomyelinase	group	0.00418	0.0908	MYC,TERT
TERT	enzyme	0.00402	0.0908	ASNS,KLK3,MYC,NUCKS1,PLOD2,TERT,ZRANB1
AFF1	transcription regulator	0.00418	0.0908	MYC,TERT
CUL1	enzyme	0.00418	0.0908	CDKN1B,MYC
NKX3-2	transcription regulator	0.00418	0.0908	COL2A1,SOX9
MS4A1	other	0.00418	0.0908	MYC,ZFP36L1
TGFB1I1	transcription regulator	0.00429	0.0918	CDKN1B,KLK3,KRT18
KIF3A	enzyme	0.00429	0.0918	ACAT2,COL2A1,MYC
E2F3	transcription regulator	0.0045	0.0956	BAIAP2L1,BOK,FGFR2,MCM3,MYB,MYC,NUCKS1,TERT
CAV1	transmembrane receptor	0.00469	0.0984	ATM,GIPC2,KRT18,KRT7,KRT8,RPS9,SKIL
bicalutamide	chemical drug	0.0047	0.0984	KLK3,NKX3-1,PSMD5,TMPRSS2
GRHL2	transcription regulator	0.00485	0.0984	MYB,MYC,TERT
SAFB2	other	0.00485	0.0984	EIF4B,HLA-C,HLA-E
Cdkn1c	other	0.00485	0.0984	ATM,CDKN1B,MCM3
AZGP1	transporter	0.00485	0.0984	CDKN1B,ITGA5,MYC
EP300	transcription regulator	0.00494	0.0987	CDKN1B,COL2A1,HLA-G,ITGA6,KLK2,KLK3,MCM3,MMP7,MYC,NKX3-1,RNF39,TERT,TMPRSS2,TRIM26
SMARCA4	transcription regulator	0.00491	0.0987	ASNS,CDKN1B,CNTN1,CTSS,FGFR2,GCHFR,HLA-C,HLA-E,HLA-F,HLA-L,ITGA5,KDM6B,KLK3,KRT18,LOXL2,MMP7,MYB,MYC
pyrophosphate	chemical - endogenous mammalian	0.00552	0.0994	COL2A1,SOX9
Rb	group	0.00519	0.0994	AURKB,FGFR2,MCM3,MYC,TERT
RBL1	transcription regulator	0.00519	0.0994	AURKB,CDKN1B,MCM3,MYC,TERT
GAL3ST1	enzyme	0.00552	0.0994	ITGA5,ITGA6
GSN	other	0.00552	0.0994	COL2A1,SOX9
DES	other	0.00552	0.0994	KRT18,KRT8
HEYL	transcription regulator	0.00552	0.0994	KLK3,TMPRSS2
SDC2	other	0.00552	0.0994	CDKN1B,MMP7
TGFB1	growth factor	0.00543	0.0994	ASNS,ATM,CDKN1B,CHMP7,COL2A1,CTSK,CTSS,DTX4,FGFR2,GRHL1,HLA-DQA1,HLA-DQB1,HLA-DRB5,ITGA5,ITGA6,KDM6B,KLK11,KLK3,KRT18,KRT7,KRT8,LOXL2,LYVE1,MAP2K1,MMP7,MSMB,MYB,MYC,PDCD4,PDLIM5,PLOD2,RALB,RERE,RFLNB,SKIL,SOX9,STC2,TERT,TLE4,TMEM17
TAL1	transcription regulator	0.00552	0.0994	CDH23,HLA-A,HLA-C,HLA-E,HLA-F,MFSD13A,MYB,MYC,NKX3-1
TAPBP	transporter	0.00552	0.0994	HLA-A,HLA-E
TBL1X	transcription regulator	0.00552	0.0994	CDKN1B,KLK3
PAX9	transcription regulator	0.00552	0.0994	COL2A1,SOX9
FLT1	kinase	0.00549	0.0994	COL2A1,CTBP1,EIF4B,RALB,SOX9
cytochalasin D	chemical toxicant	0.00546	0.0994	COL2A1,LILRB2,MMP16,SLC9A8
NFKB2	transcription regulator	0.00579	0.103	CTSS,HLA-DQA1,KLK3,MYB,MYC
DYSF	other	0.00579	0.103	CTSS,HLA-A,HLA-DQA1,HLA-DQB1,HLA-DRB5
CUL3	enzyme	0.00587	0.104	COL2A1,HAPLN1,KRT18,PDLIM5
SUPT16H	transcription regulator	0.0061	0.106	KRT8,LOXL2,MICA
CD9	other	0.0061	0.106	ITGA5,ITGA6,MYC
4-nonylphenol	chemical toxicant	0.00703	0.111	MYC,SKIL
Bcl9-Cbp/p300-Ctnnb1-Lef/Tcf	complex	0.00703	0.111	MMP7,MYC
AFF4	transcription regulator	0.00703	0.111	MYC,STC2
MEMO1	other	0.00703	0.111	MYC,STC2
PRKDC	kinase	0.00679	0.111	ATM,KLK3,TMPRSS2
TIP60	complex	0.00703	0.111	COL2A1,MCM3
PRRX1	transcription regulator	0.00703	0.111	PAX9,SOX9
IGF2BP1	translation regulator	0.00679	0.111	ASCL2,MYC,SOX9
Ccl6	cytokine	0.00703	0.111	CTSK,CTSS
ALOX15B	enzyme	0.00703	0.111	CDKN1B,NKX3-1
RPL11	other	0.00703	0.111	MYC,PDCD4
FKBP5	enzyme	0.00703	0.111	KLK2,KLK3
BMPR1B	kinase	0.00679	0.111	COL2A1,HAPLN1,SOX9
YBX3	transcription regulator	0.00703	0.111	HLA-DQB1,MYC
ammonium trichloro(dioxoethylene-O,O'-)tellurate	chemical drug	0.00703	0.111	CDKN1B,HLA-DQB1
flufenamic acid	chemical drug	0.00703	0.111	KLK3,NKX3-1
1,1-bis(3'-indolyl)-1-(4-trifluoromethyl-phenyl)methane	chemical reagent	0.00703	0.111	KLK3,KRT18
SFRP1	transmembrane receptor	0.00722	0.112	BIK,KRT18,MYC,SOX9
BAX	transporter	0.00722	0.112	CDKN1B,CTSK,CTSS,HLA-A
YAP1	transcription regulator	0.00724	0.112	ACAT2,AURKB,BMPR1B,ITGA5,MCM3,MYC,SOX9
EZH2	transcription regulator	0.00737	0.113	BMPR1B,CABLES2,CDKN1B,CPD,HOXB13,KLK3,MMP7,MYC,TBX1,TMPRSS2,WIF1,WTAP
LIN28B	other	0.00752	0.114	ASCL2,MYC,SOX9
FOXA1	transcription regulator	0.0075	0.114	EFHD1,HNF1B,KLK2,KLK3,MYC,SOX9,TMPRSS2
Histone h3	group	0.00762	0.115	ASCL2,CDKN1B,FGFR2,FOXP4,IGF2R,KLK2,KLK3,MCM3,RPS9,TBX1,TBX5,TERT,TMPRSS2,VAMP8
CDK9	kinase	0.00771	0.116	HLA-DQA1,MYC,STC2,TERT
SMO	G-protein coupled receptor	0.00786	0.118	KLK2,KLK3,MYC,SOX9,WIF1
pirinixic acid	chemical toxicant	0.0134	0.12	ACAT2,ASNS,CDKN1B,GOT2,HLA-DQA1,HLA-E,HNF1B,KLF11,KRT8,MYC,PDCD4,PSMB7,TSPO
ELF3	transcription regulator	0.01	0.12	COL2A1,KLK3,KRT8
lenalidomide	chemical drug	0.00896	0.12	HLA-DQA1,HLA-DRB1,MYB,MYC,PLOD2,SEPT2,SOX9,TERT,TNS3
asparaginase	group	0.0145	0.12	ASNS
Pdgf (complex)	complex	0.0146	0.12	CDKN1B,ITGA5,MYC,SV2A,TERT
dovitinib	chemical drug	0.0087	0.12	CDKN1B,FGFR2
Ahr-aryl hydrocarbon-RelA	complex	0.0145	0.12	MYC
TASP1	peptidase	0.0105	0.12	CDKN1B,HOXA4
RIPPLY3	other	0.0145	0.12	PAX9
GJC2	transporter	0.0145	0.12	GJB1
DNAJB12	other	0.0145	0.12	BOK
DACH2	transcription regulator	0.0145	0.12	CDKN1B
PDLIM2	other	0.0118	0.12	NUDT11,PPP1R14A,SLC22A3,STC2,SV2A
PRPF31	other	0.0145	0.12	MDM4
CAMK2N1	kinase	0.0145	0.12	CDKN1B
SNHG7	other	0.0145	0.12	FAIM2
GKN1	growth factor	0.0145	0.12	SOX9
SNORD21	other	0.0145	0.12	HLA-A
DYRK2	kinase	0.0145	0.12	TERT
KDM4C	enzyme	0.0109	0.12	KLK3,MCM3,MYC
CHMP3	other	0.0145	0.12	IGF2R
TCF4-CTNNβ	complex	0.0145	0.12	MYC
Testosterone-AR dimer	complex	0.0145	0.12	KLK3
Focal adhesion kinase	group	0.00913	0.12	KLK3,KRT18,KRT8
MT-ND1	enzyme	0.0145	0.12	HLA-G
GLIPR1	other	0.0145	0.12	MYC
NSMCE3	other	0.0145	0.12	MYC
GRP	growth factor	0.0083	0.12	CDKN1B,KLK3,MYC
USP39	peptidase	0.0145	0.12	MDM4
Scf skp2	complex	0.0145	0.12	CDKN1B
CAVIN1	transcription regulator	0.0145	0.12	MYC
SOX5	transcription regulator	0.0147	0.12	CDKN1B,COL2A1
erucin	chemical reagent	0.0145	0.12	TERT
cabazitaxel	chemical drug	0.0145	0.12	KLK3
NFATC4	transcription regulator	0.0119	0.12	B3GAT1,CDKN1B,CTSK
CSF1	cytokine	0.0144	0.12	CDKN1B,COL23A1,CTSK,GOT2,ITGA5,MMP16,MYC,PMVK
RBMS1	other	0.0145	0.12	MYC
COPS7B	other	0.0145	0.12	CDKN1B
TOP1	enzyme	0.0125	0.12	ASNS,MYO6
POLR2A	enzyme	0.0105	0.12	KLK3,MYC,STC2,TMPRSS2
COPS3	other	0.0145	0.12	CDKN1B
CTNNBIP1	other	0.0125	0.12	KLK2,KLK3
CDC45	other	0.0145	0.12	MYC
PRPF8	other	0.0145	0.12	MDM4
CCAT1	other	0.0125	0.12	CDKN1B,MYC
recombinant interferon beta	biologic drug	0.0145	0.12	HLA-G
EGLN1	enzyme	0.0124	0.12	CDKN1B,COL2A1,MYC,SOX9
ADAMTS7	peptidase	0.0145	0.12	SOX9
SIAH2	transcription regulator	0.00913	0.12	KLK3,NKX3-1,TMPRSS2
PLD1	enzyme	0.0125	0.12	MYC,STXBP1
mir-221	microRNA	0.0083	0.12	ATM,CDKN1B,KLK3
mir-363	microRNA	0.0145	0.12	MYC
mir-675	microRNA	0.0145	0.12	COL2A1
miR-34a-5p (and other miRNAs w/seed GGCAGUG)	mature microRNA	0.00822	0.12	MAP2K1,MCM3,MYB,MYC
mir-122	microRNA	0.0113	0.12	ACTR1A,MAPRE1,MMP7,SEPT2,TPD52L2
miR-375-3p (miRNAs w/seed UUGUUCG)	mature microRNA	0.0125	0.12	HNF1B,MYC
miR-802-5p (miRNAs w/seed CAGUAAC)	mature microRNA	0.0145	0.12	HNF1B
miR-657 (miRNAs w/seed GCAGGUU)	mature microRNA	0.0145	0.12	IGF2R
mir-630	microRNA	0.0145	0.12	CDKN1B
BMI1	transcription regulator	0.0146	0.12	ATM,CDKN1B,MCM3,TERT
PLK1	kinase	0.014	0.12	BOK,MYC,TERT
SP1-c-Myc	complex	0.0145	0.12	TERT
E2F1-HDAC-Rb	complex	0.0145	0.12	TERT
MLK	group	0.0145	0.12	MMP7
FBXW7	enzyme	0.00989	0.12	CDKN1B,MCAT,MYC,NOTCH4
KDM5A	transcription regulator	0.0117	0.12	CDKN1B,MCAT,MCM3,NDUFA9,PGD,TERT
CNOT9	other	0.0145	0.12	MYC
RB1CC1	other	0.0125	0.12	MYC,SKIL
Raet1d/Raet1e	other	0.0145	0.12	HLA-A
RNF14	transcription regulator	0.0145	0.12	KLK3
PLXNB1	transmembrane receptor	0.0145	0.12	KLK3
HUNK	kinase	0.0145	0.12	MYC
TNF	cytokine	0.0123	0.12	ABR,ARL6IP5,ASCL2,ATP2B1,BIK,COL2A1,CTSK,CTSS,DUSP14,FGFR2,HAPLN1,HLA-A,HLA-E,HLA-F,ITGA5,ITGA6,KLK3,KRT18,KRT8,LYVE1,MCM3,MICA,MMP16,MMP7,MYC,MYO9B,NKX3-1,NOTCH4,P2RX2,PCAT1,PIK3C2B,PLOD2,SOX9,SUPT4H1,TERT,TNS3,TPD52L2,TSHZ1,WTAP
XRCC5	enzyme	0.0147	0.12	KLK3,TMPRSS2
HNF4A	transcription regulator	0.00837	0.12	ACTR1A,AS3MT,ASAH1,ASNS,C11orf71,CDKN1B,CLYBL,FAIM2,GBF1,GCHFR,GGCX,GIPC2,GJB1,GRHL1,HLA-A,HLA-C,HLA-F,HLA-G,HNF1B,ITGA6,KRT7,KRT8,LDAH,LPA,MCM3,MRM3,MRPL18,MSMB,MYC,NCOA4,NUDT11,PDCD4,PPP1R11,PRR3,PSMB7,SLC22A3,SOX9,SYNJ2BP,TAX1BP1,TDRKH,TMEM17,UQCC1,VAMP5,WTAP,ZNRD1
DDR2	kinase	0.0105	0.12	LOXL2,MMP7
BAP1	peptidase	0.0125	0.12	CDKN1B,MCM3
TP63	transcription regulator	0.0116	0.12	ATM,BOK,CDKN1B,FGFR2,KLK3,KRT7,MLPH,MYB,MYC,PAX9,RAD9A,SUFU,TERT
MT-CO1	enzyme	0.0145	0.12	HLA-G
ARHGAP11A	other	0.0145	0.12	CDKN1B
CCT036477	chemical reagent	0.0145	0.12	ASCL2
CCNT1	transcription regulator	0.0125	0.12	CDKN1B,MYC
USF2	transcription regulator	0.0131	0.12	IGF2R,KLK3,MYC,TERT
TBX1	transcription regulator	0.0105	0.12	OTX1,PAX9
SART3	other	0.0145	0.12	KLK3
TRRAP	transcription regulator	0.0147	0.12	MCM3,TERT
BIRC5	other	0.00876	0.12	AURKB,HLA-DQA1,HLA-DQB1,ITGA5
B3GAT2	enzyme	0.0145	0.12	B3GAT1
Igkv1-117	other	0.0087	0.12	CDKN1B,MYC
Sin3b	transcription regulator	0.0145	0.12	MYC
CDC37	other	0.0147	0.12	KLK3,MYC
RAB9A	enzyme	0.0145	0.12	IGF2R
MYCN	transcription regulator	0.0085	0.12	CDKN1B,FGFR2,HLA-A,KLK3,PSMB7,RPL3,RPS9,TERT,TMPRSS2,TUBA1B
SERPINB5	other	0.0147	0.12	CDKN1B,KRT18
LGALS3	other	0.014	0.12	CDKN1B,ITGA6,KRT18,MAP2K1,MYC
ARID1A	transcription regulator	0.00913	0.12	ASCL2,SOX9,TERT
SIN3A	transcription regulator	0.0124	0.12	CTSK,KLK3,MYC,TERT
RELA	transcription regulator	0.0112	0.12	AHRR,ARFGAP3,ASCL2,CDKN1B,COL2A1,KRT18,KRT8,MICA,MMP7,MYB,MYC,SOX9,TERT
mir-24	microRNA	0.00822	0.12	ARNT,CDKN1B,HNF1B,MYC
HGF	growth factor	0.0147	0.12	ASNS,ATM,AURKB,CDKN1B,COL2A1,CTSK,FAIM2,ITGA6,KRT18,LGMN,LYVE1,MYC,SKIL,TRIP13
PRDM2	transcription regulator	0.0145	0.12	MYC
COPS7A	other	0.0145	0.12	CDKN1B
EHF	transcription regulator	0.0118	0.12	ARNT,CDKN1B,COL2A1,KLK3,ZFP36L1
ERBB2	kinase	0.00813	0.12	CDKN1B,CHMP2B,IGF2R,ITGA5,ITGA6,KLK3,KRT7,MCM3,MMP16,MMP7,MSMB,MYC,NOTCH4,PDCD4,PMVK,POLI,RALB,SPINT2,STMN3,TERT
CDK7	kinase	0.0147	0.12	CTBP2,STC2
UBL5	other	0.0145	0.12	MDM4
PPP2R3A	phosphatase	0.0145	0.12	MYC
ZBTB14	transcription regulator	0.0145	0.12	MYC
RPS20	other	0.0145	0.12	MYC
Hmgn2 (includes others)	other	0.0145	0.12	SOX9
ZIC3	transcription regulator	0.0147	0.12	KLK1,TBX5
PELP1	other	0.00941	0.12	ASNS,KLK3,MLPH,MYC,NKX3-1,ZGPAT
EBI3	cytokine	0.00876	0.12	HLA-A,HLA-C,HLA-DQA1,MYC
MAP3K11	kinase	0.0105	0.12	MMP7,MYC
napabucasin	chemical drug	0.0138	0.12	ATM,FGFR2,ITGA6,MYC
S100P	other	0.0087	0.12	KRT18,KRT8
NMS-873	chemical reagent	0.0145	0.12	MYC
histone deacetylase inhibitor	chemical drug	0.0129	0.12	MYB,MYC,TERT
RPL21	other	0.0145	0.12	MYC
NCOA4	transcription regulator	0.00913	0.12	FGFR2,KLK3,NKX3-1
SCH772984	chemical - kinase inhibitor	0.0145	0.12	MMP7
sintokamide A	chemical reagent	0.0145	0.12	KLK3
KRT7-AS	other	0.0145	0.12	KRT7
SU6656	chemical toxicant	0.014	0.12	KRT8,MYC,ZFP36L1
clioquinol	chemical drug	0.0105	0.12	CDKN1B,KDM6B
urethane	chemical toxicant	0.00913	0.12	CDKN1B,MYC,TERT
dithiothreitol	chemical reagent	0.00913	0.12	BOK,MYC,TOR1A
SU6657	chemical - kinase inhibitor	0.0145	0.12	MYC
nitrofurantoin	chemical drug	0.0107	0.12	ASNS,COL2A1,CTSS,GJB1,MAP2K1,MYC,RPS9
methylselenic acid	chemical reagent	0.0115	0.12	KLK2,KLK3,MAP2K1,MCM3,MYC,NKX3-1,RAB29,RAD9A,TMPRSS2
GS-626510	chemical reagent	0.0145	0.12	MYC
pubchem compound 353999	chemical reagent	0.0145	0.12	MYC
seocalcitol	chemical drug	0.0124	0.12	CDKN1B,KRT86,MYC,TMPRSS2
ACS-1	chemical reagent	0.0145	0.12	MYC
cadmium chloride	chemical toxicant	0.00989	0.12	KLK3,MYC,NKX3-1,TERT
potassium chloride	chemical drug	0.0104	0.12	ATP2B1,CDKN1B,FGFR2,MYC,SLC7A3
G-quadruplex-binding ligand JD59	chemical reagent	0.0145	0.12	TERT
G-quadruplex-binding ligand QW15	chemical reagent	0.0145	0.12	TERT
G-quadruplex-binding ligand MH1 4.6	chemical reagent	0.0145	0.12	TERT
FC4N008	chemical reagent	0.0145	0.12	TERT
G-quadruplex-binding ligand 9a	chemical reagent	0.0145	0.12	TERT
G-quadruplex-binding ligand 9b	chemical reagent	0.0145	0.12	TERT
G-quadruplex-binding ligand MH1-4.8	chemical reagent	0.0145	0.12	TERT
G-quadruplex-binding ligand RR 110	chemical reagent	0.0145	0.12	TERT
G-quadruplex-binding ligand JD83	chemical reagent	0.0145	0.12	TERT
Am 580	chemical toxicant	0.0119	0.12	ITGA6,PDCD4,SOX9
tretinoin	chemical - endogenous mammalian	0.00993	0.12	ASNS,BMPR1B,CDKN1B,COL2A1,CTSK,CTSS,GJB1,GTPBP10,HLA-A,HLA-C,HNF1B,HOXA4,HOXB13,ITGA6,KLK3,KRT18,KRT7,LILRB2,LOXL2,MAP2K1,MMP7,MYB,MYC,PDCD4,PGD,RALB,RFLNB,RPL3,RUVBL1,SOX9,TAX1BP1,TERT,TMEM150A,TOR1B,VGLL3
genistein	chemical drug	0.0144	0.12	ASAH1,CTSK,HLA-A,HLA-DQA1,IGF2R,KDSR,KLK3,LGMN,MYB,MYC,PDCD4,TFEB
3-methoxyapigenin	chemical - endogenous non-mammalian	0.0145	0.12	MYC
mimosine	chemical drug	0.0105	0.12	HLA-DQA1,HLA-DQB1
glucuronic acid	chemical - endogenous mammalian	0.0145	0.12	SOX9
androstenediol	chemical - endogenous mammalian	0.0125	0.12	KLK3,TMPRSS2
TCF	group	0.0104	0.12	KLK2,KLK3,MMP7,MYC,SOX9
SIRT1	transcription regulator	0.0149	0.121	AURKB,CDKN1B,CTBP1,HLA-A,HLA-DQA1,HLA-DQB1,HLA-DRB5,LMTK2,MYC,RNF39,TERT,TRIM31
OSM	cytokine	0.0151	0.122	ASAH1,ASNS,CDKN1B,COL2A1,HLA-A,HLA-C,HLA-F,KLK1,MICA,MYC,PDCD4,PDLIM5,PLCD1,TERT,ZNF266
entinostat	chemical drug	0.0154	0.124	ASCL2,BIK,CDKN1B,LYVE1
CDKN1A	kinase	0.0155	0.125	AURKB,CDKN1B,CTSK,KRT18,MCM3,MYC,SOX9,TERT
RARA	ligand-dependent nuclear receptor	0.016	0.128	CDKN1B,CTSS,HLA-C,HLA-G,HNF1B,HOXA4,KLK3,MYC,SESN1,TERT,TLE4
miR-29b-3p (and other miRNAs w/seed AGCACCA)	mature microRNA	0.0162	0.129	LOXL2,RERE,SHROOM2,ZFP36L1
dihydroartemisinin	chemical drug	0.0169	0.132	CDKN1B,MYC
Ahr-aryl hydrocarbon-Arnt	complex	0.0169	0.132	AHRR,CDKN1B
GALNT6	enzyme	0.0169	0.132	ASCL2,TERT
RMRP	other	0.0169	0.132	COL2A1,SOX9
GTF2I	transcription regulator	0.0169	0.132	CDKN1B,MYC
MYH9	enzyme	0.0169	0.132	HOXB13,MYC
silibinin	chemical drug	0.017	0.132	CDKN1B,KLK3,KRT18,MYC
prazosin	chemical drug	0.0169	0.132	CDKN1B,MYC
carbonyl cyanide p-(trifluoromethoxy)phenylhydrazone	chemical reagent	0.0169	0.132	ASNS,CDKN1B
STAT4	transcription regulator	0.0171	0.133	ARFGAP3,CDKN1B,HLA-DQB1,KDM6B,KRT18,MYC,PLOD2,STC2
ritonavir	chemical drug	0.0174	0.135	ACAT2,ATP2B1,MYB,MYC,STYX,TRIM31
JAK1	kinase	0.0178	0.136	CDKN1B,HLA-A,HLA-C,HLA-F
mir-133	microRNA	0.0178	0.136	ARL3,CERS2,CTBP2,HLA-G
NFATC1	transcription regulator	0.0177	0.136	B3GAT1,CDKN1B,CTSK,HNF1B,MYC
SOX9	transcription regulator	0.0178	0.136	COL2A1,HAPLN1,KLK3,SOX9
romidepsin	biologic drug	0.0178	0.136	CDKN1B,MICA,MYC,TERT
KAT5	transcription regulator	0.0184	0.14	COL2A1,KLK3,MYC,POLI,VPS53
PRC2	complex	0.0187	0.142	ASCL2,MMP7,WIF1
mir-34	microRNA	0.0187	0.142	ACTR1A,MDM4,MYB,MYC
progesterone	chemical - endogenous mammalian	0.0191	0.144	CDKN1B,FGFR2,HLA-DQB1,HLA-G,ITGA5,KLF11,KLK1,KLK2,KLK3,KRT7,MCM3,MMP7,MYB,MYC,NT5C2,TERT
AURKA	kinase	0.0194	0.144	MYC,TERT
ZBTB33	transcription regulator	0.0194	0.144	MMP7,MYC
PNN	other	0.0194	0.144	MMP7,MYC
TOPBP1	other	0.0194	0.144	CDKN1B,MYC
hydroxyflutamide	chemical drug	0.0194	0.144	KLK3,WIF1
CDK4/6	group	0.0196	0.145	EMSY,RMDN3,TUBA1B,TUBA1C
ID1	transcription regulator	0.0196	0.145	CDKN1B,DTX4,MYC,TERT
IKZF3	transcription regulator	0.0196	0.145	CDKN1B,MYC,SOX9,TNS3
IL27	cytokine	0.0197	0.145	HLA-A,HLA-C,HLA-DQA1,HLA-DQB1,HLA-E,MYC
ENG	transmembrane receptor	0.02	0.146	ITGA5,ITGA6,MYC
everolimus	chemical drug	0.02	0.146	ASCL2,CDKN1B,MYC
U0126	chemical - kinase inhibitor	0.0199	0.146	CDKN1B,COL2A1,FGFR2,HAPLN1,HLA-DQA1,ITGA5,ITGA6,KDM6B,KDSR,KLK3,MYC,SOX9,STC2,TERT
miR-141-3p (and other miRNAs w/seed AACACUG)	mature microRNA	0.0205	0.15	CDKN1B,CTBP2,TBX1,TBX5
NR1I3	ligand-dependent nuclear receptor	0.0212	0.154	IGF2R,MYC,PGD,PSMB7,TMPRSS2
SPARC	other	0.0212	0.154	ATM,C17orf78,CTBP1,LYVE1,SOX9
Z-LLL-CHO	chemical - protease inhibitor	0.0213	0.155	ARNT,CDKN1B,KLK3,MYB,MYC,PDCD4,PSMB7,TERT,TNK2,VAMP8
HPX	transporter	0.0219	0.157	COL2A1,SOX9
DIRAS3	enzyme	0.0219	0.157	COL2A1,HLA-DQA1
CREB3	transcription regulator	0.0219	0.157	KLK3,TMPRSS2
hydrogen sulfide	chemical - endogenous mammalian	0.0219	0.157	KLK3,TMPRSS2
Npm	group	0.0287	0.158	RPL3
doxifluridine	chemical drug	0.0246	0.158	RPL3,SESN1
tert-butyl hydroperoxide	chemical toxicant	0.0274	0.158	COL2A1,SOX9
hyaluronic acid	chemical - endogenous mammalian	0.0252	0.158	CDKN1B,COL2A1,CTSK,PDCD4,SOX9
l-asparaginase	biologic drug	0.0287	0.158	ASNS
4-amidinoindan-1-one 2'-amidinohydrazone	chemical reagent	0.0287	0.158	CDKN1B
Tgf beta	group	0.0259	0.158	CDKN1B,CTSK,ITGA5,ITGA6,KDM6B,MMP7,MYC,SKIL,TERT
Ctbp	group	0.0274	0.158	CTSK,RAB29
Gsk3	group	0.0289	0.158	COL2A1,MICA,MYB,MYC
Cofilin	group	0.0287	0.158	MYC
penicillic acid	chemical - endogenous non-mammalian	0.0287	0.158	KDM6B
lonaprisan	chemical drug	0.0287	0.158	MYC
Smad2/3-Smad4	complex	0.0246	0.158	CDKN1B,MYC
Rxr	group	0.0252	0.158	CTSS,HNF1B,KDM6B,MYC,TERT
Rab11	group	0.0287	0.158	ITGA6
RBMS3	other	0.0287	0.158	MYC
ZNF76	transcription regulator	0.0287	0.158	TCP1
VRK2	kinase	0.0287	0.158	TCP1
RPRD1B	other	0.0287	0.158	MYC
CCDC88C	other	0.0287	0.158	MYC
TRIM71	enzyme	0.0287	0.158	MYC
BCAS3	other	0.0287	0.158	MYC
USP36	peptidase	0.0287	0.158	MYC
SRRT	other	0.0287	0.158	PDCD4
FRZB	other	0.0287	0.158	COL2A1
Raet1a	other	0.0287	0.158	HLA-A
PACS2	other	0.0287	0.158	HLA-C
26s Proteasome	complex	0.0235	0.158	ARNT,CDKN1B,MDM4,MICA,MYC,SKIL
Mi2	group	0.0287	0.158	CTSK
CTNNβ-LEF1	complex	0.0287	0.158	MYC
Gm-Csf Receptor	complex	0.0287	0.158	MYC
PACS1	other	0.0287	0.158	IGF2R
EIF4F	complex	0.0287	0.158	MYC
OMG	G-protein coupled receptor	0.0287	0.158	MYC
SIX6	transcription regulator	0.0287	0.158	CDKN1B
HIP1	other	0.0287	0.158	KLK3
HLA-B27	complex	0.0287	0.158	HLA-DQA1
clusterin antisense oligonucleotide	biologic drug	0.0287	0.158	KLK3
NOSIP	other	0.0287	0.158	MYC
LEFTY2	growth factor	0.0287	0.158	MMP7
PRMT5	enzyme	0.0242	0.158	KLK3,MYC,NKX3-1
dibromoacetic acid	chemical toxicant	0.0287	0.158	MYC
AP1M1	transporter	0.0287	0.158	HLA-A
PI3K (family)	group	0.0235	0.158	CDKN1B,ITGA6,MYC,SKIL,WTAP
CSDE1	enzyme	0.0287	0.158	MYC
ARHGEF7	other	0.0287	0.158	CDKN1B
MDM2	transcription regulator	0.0224	0.158	CDKN1B,MDM4,NKX3-1,TERT
SMAD1	transcription regulator	0.0288	0.158	COL2A1,MYC,SOX9
SNX6	transporter	0.0287	0.158	CDKN1B
EGR3	transcription regulator	0.0257	0.158	MYB,MYC,SOX9
EFNA5	kinase	0.0272	0.158	KRT18,KRT7,SOX9
CELA1	peptidase	0.0287	0.158	HLA-A
PTPA	phosphatase	0.0287	0.158	MYC
AMD1	enzyme	0.0287	0.158	MYC
CTBP2	transcription regulator	0.0246	0.158	KRT8,NKX3-1
STAM	other	0.0287	0.158	MYC
ELP3	enzyme	0.0287	0.158	SOX9
miR-185-3p (and other miRNAs w/seed GGGGCUG)	mature microRNA	0.0287	0.158	MYC
miR-101-5p (miRNAs w/seed AGUUAUC)	mature microRNA	0.0287	0.158	ATM
mir-331	microRNA	0.0287	0.158	MYC
mir-485	microRNA	0.0287	0.158	SV2A
miR-378a-5p (miRNAs w/seed UCCUGAC)	mature microRNA	0.0287	0.158	SUFU
mir-383	microRNA	0.0287	0.158	MYC
RILP	other	0.0287	0.158	IGF2R
BTG3	other	0.0287	0.158	KDM6B
CENPX	other	0.0287	0.158	MYC
LTA	cytokine	0.0288	0.158	COL2A1,ITGA5,LYVE1
PIM	group	0.0287	0.158	CDKN1B
RPL15	other	0.0287	0.158	MYC
PLA2G4A	enzyme	0.0274	0.158	KRT18,MYC
HR	transcription regulator	0.0272	0.158	KDSR,KLK3,PVT1
CSF1R	kinase	0.0227	0.158	CDKN1B,MYB,MYC
MITF	transcription regulator	0.0225	0.158	ASAH1,AURKB,COL2A1,CTSK,HAPLN1,SOX9,STXBP1,TERT
GFI1B	transcription regulator	0.0274	0.158	ARNT,MYC
DNAJB6	transcription regulator	0.0246	0.158	CDKN1B,KRT18
WASHC1	other	0.0287	0.158	MYC
HOXC6	transcription regulator	0.0227	0.158	CNTN1,COL23A1,FGFR2
ATR	kinase	0.0274	0.158	ATM,MICA
EFNA4	kinase	0.0227	0.158	KRT18,KRT7,SOX9
STX6	transporter	0.0287	0.158	ITGA5
PPP3CA	phosphatase	0.0277	0.158	B3GAT1,CDKN1B,KRT18,KRT8
PATZ1	transcription regulator	0.0287	0.158	KLK3
RPA2	other	0.0287	0.158	MYC
CCAT2	other	0.0246	0.158	MMP7,MYC
RPS25	other	0.0287	0.158	MYC
TARBP2	other	0.0246	0.158	MYC,NKX3-1
STAMBP	enzyme	0.0287	0.158	MYC
EDN1	cytokine	0.0268	0.158	CDKN1B,ITGA5,MAP2K1,MMP7,MYC,MYO9B,TBX5
17beta-estradiol dendrimer conjugate	chemical reagent	0.0287	0.158	CTSK
NMI	transcription regulator	0.0287	0.158	TERT
RET	kinase	0.0243	0.158	CDKN1B,ITGA6,KLK3,MMP7,PLOD2
TGFB3	growth factor	0.0252	0.158	CDKN1B,COL2A1,PLOD2,SKIL,SOX9
EFNA3	kinase	0.0242	0.158	KRT18,KRT7,SOX9
PPP2R5A	phosphatase	0.0287	0.158	MYC
TMPRSS4	peptidase	0.0287	0.158	ITGA5
CDK11B	kinase	0.0287	0.158	KLK3
RPLP2	other	0.0287	0.158	PDCD4
PAX1	transcription regulator	0.0288	0.158	COL2A1,KRT7,SOX9
SEPT5	enzyme	0.0287	0.158	SEPT2
COPS6	other	0.0287	0.158	CDKN1B
sirolimus	chemical drug	0.0264	0.158	ASNS,AURKB,CDKN1B,CTSK,LILRB2,MYB,MYC,NDUFA9,PDCD4,PSMB7,PYGB,RPL3,RPS9,TERT
3-iodobenzylguanidine	chemical drug	0.0287	0.158	MYC
telomestatin	chemical - endogenous non-mammalian	0.0287	0.158	CDKN1B
neratinib	chemical drug	0.0287	0.158	CDKN1B
hexamethylene bisacetamide	chemical reagent	0.0288	0.158	CDKN1B,MYB,TCP1
decursin	chemical - endogenous non-mammalian	0.0246	0.158	CDKN1B,MYC
fomivirsen	biologic drug	0.0287	0.158	MICA
retinoid	chemical drug	0.0242	0.158	CDKN1B,ITGA6,MYC
igmesine	chemical reagent	0.0287	0.158	CDKN1B
fingolimod	chemical drug	0.0289	0.158	CDKN1B,HLA-DQA1,HLA-DQB1,TSPO
butylbenzyl phthalate	chemical toxicant	0.0287	0.158	MYC
resveratrol	chemical drug	0.028	0.158	CDKN1B,CTSK,KLK2,KLK3,MAP2K1,MICA,MYC,NCOA4,PDCD4
zearalenone	chemical toxicant	0.0246	0.158	CDKN1B,MYC
filgrastim	biologic drug	0.0282	0.158	AGAP5 (includes others),ASCL2,CPD,HLA-DQB1,HLA-DQB2,HLA-DRB1,HLA-DRB5,MYB,NCOA4,NKX3-1,PGD,ZFP36L1
doxorubicin	chemical drug	0.0242	0.158	ASNS,ATM,AURKB,BIK,KRT18,KRT8,MCM3,MYC,MYO6,SESN1,SOX9,TERT
Ro31-8220	chemical - kinase inhibitor	0.0272	0.158	ITGA5,KLK3,PDCD4
5-oxo-6-8-11-14-(e,z,z,z)-eicosatetraenoic acid	chemical - endogenous mammalian	0.0287	0.158	MYC
AR	ligand-dependent nuclear receptor	0.0289	0.158	FGFR2,ITGA6,KLK2,KLK3,MSMB,MYB,MYC,NCOA4,NKX3-1,PLOD2,SOX9,TERT,TMPRSS2
E2F1	transcription regulator	0.0297	0.163	ACTR1A,ATM,AURKB,BOK,CDKN1B,COL2A1,FGFR2,MCM3,MMP16,MYB,MYC,RUVBL1,TERT
trastuzumab	biologic drug	0.0304	0.163	MYC,PDCD4
SIRT2	transcription regulator	0.0304	0.163	CDKN1B,PMVK
USF1	transcription regulator	0.03	0.163	CTSS,IGF2R,SLC22A2,TERT
CHEK1	kinase	0.0304	0.163	MICA,MYC
PDCD4	other	0.0304	0.163	MYC,PDCD4
ERF	transcription regulator	0.0304	0.163	MYC,NOTCH4
MUC4	other	0.0304	0.163	CDKN1B,KRT18
lycopene	chemical drug	0.0304	0.163	MMP7,SLC22A1
dichlororibofuranosylbenzimidazole	chemical toxicant	0.0304	0.163	CDKN1B,MYC
LRP6	transmembrane receptor	0.0305	0.163	KRT18,MMP7,MYC
HNRNPK	transcription regulator	0.0305	0.163	ITGA6,KDM6B,MYC
tazemetostat	chemical drug	0.0307	0.164	CNTN1,CTBP2,EIF4B,MDM4,MYC,NUCKS1,PDLIM5,STC2,STXBP1
ESRRG	ligand-dependent nuclear receptor	0.0322	0.171	CDKN1B,KLK1,KLK3
panobinostat	chemical drug	0.0322	0.171	CDKN1B,MICA,MYC
CD44	other	0.0322	0.171	CDKN1B,CTSK,ITGA5,KCTD10,MMP7,MYC,PDCD4
peoniflorin	chemical drug	0.0334	0.174	HIBADH,PSMB7
miR-296-5p (miRNAs w/seed GGGCCCC)	mature microRNA	0.0334	0.174	CDKN1B,KLK1
RACK1	enzyme	0.0334	0.174	CDKN1B,MYC
IAPP	other	0.0334	0.174	BACE2,MYC
BID	other	0.0334	0.174	CTSK,CTSS
EPOR	transmembrane receptor	0.0334	0.174	CDKN1B,MYC
HNRNPA1	enzyme	0.0334	0.174	KLK3,MYC
sulfasalazine	chemical drug	0.0334	0.174	MICA,MMP7
W7	chemical reagent	0.0334	0.174	COL2A1,KLK3
CDH1	other	0.0337	0.175	KRT18,KRT7,MYC,SOX9
E2f	group	0.0344	0.179	ITGA5,ITGA6,MCM3,MYB,MYC
ERK1/2	group	0.0354	0.184	ASAH1,CDKN1B,COL2A1,FGFR2,HLA-A,MYC,SKIL,SOX9,TERT
CLOCK	transcription regulator	0.0355	0.184	CPD,DTX4,FAM84B,HLA-DQB1,KCNN3,MMP7,NCOA4,TOR1B
zidovudine	chemical drug	0.0432	0.186	CDKN1B,MYC
thioguanine	chemical drug	0.0428	0.186	MYC
fulvestrant	chemical drug	0.042	0.186	ASNS,BIK,CDKN1B,KLK3,MCM3,MYB,MYC,PDCD4
(diaminocyclohexane)(diacetato)(dichloro)platinum	chemical reagent	0.0428	0.186	CDKN1B
TBC1D10C	other	0.0428	0.186	KCNN3
Pkc(s)	group	0.0407	0.186	ARNT,BIK,CDKN1B,ITGA5,KRT8,NOTCH4,STC2
14-3-3	group	0.0428	0.186	ZFP36L1
Top2	group	0.0428	0.186	MYO6
Fibrin	complex	0.0432	0.186	COL2A1,KRT18
PLC gamma	group	0.0428	0.186	MYC
sethoxydim	chemical toxicant	0.0428	0.186	MYC
cetylpyridinium	chemical drug	0.0428	0.186	CTSK
ZNF219	transcription regulator	0.0428	0.186	COL2A1
MAGEA11	other	0.0428	0.186	CDKN1B
CTNS	transporter	0.0428	0.186	TFEB
SOCS2-AS1	other	0.0428	0.186	TMPRSS2
LZTS2	other	0.0428	0.186	MYC
PTPMT1	phosphatase	0.0428	0.186	CDKN1B
FAM129B	transcription regulator	0.0428	0.186	MYC
LMX1B	transcription regulator	0.0432	0.186	CDKN1B,COL2A1
HIST1H1D	other	0.0428	0.186	MYC
CNOT1	other	0.0428	0.186	MYC
ZNF300	transcription regulator	0.0428	0.186	MYC
MMS19	transcription regulator	0.0428	0.186	CIAO2B
PVT1	other	0.0428	0.186	MYC
OSR2	transcription regulator	0.0428	0.186	PAX9
MINDY3	enzyme	0.0428	0.186	CDKN1B
SOX2-OCT4-NANOG	complex	0.0432	0.186	OTX1,SKIL
Ap1 gamma	group	0.0428	0.186	HLA-A
ADI PEG20	biologic drug	0.0428	0.186	MYC
SRGAP1	other	0.0428	0.186	MYC
Raet1b	other	0.0428	0.186	HLA-A
GPC3	other	0.0428	0.186	MYC
CIAO1	transcription regulator	0.0428	0.186	CIAO2B
ELL	transcription regulator	0.0428	0.186	MYC
PLEC	other	0.0428	0.186	KRT18
XRCC6	enzyme	0.0366	0.186	KLK3,TMPRSS2
PMEPA1	other	0.0428	0.186	KLK3
PSMC5	transcription regulator	0.0428	0.186	CDKN1B
MGMT	enzyme	0.0428	0.186	ATM
PURB	transcription regulator	0.0428	0.186	MYC
ADAM10	peptidase	0.0417	0.186	ITGA5,MDM4,MICA,SOX9
recombinant interferon gamma	biologic drug	0.0428	0.186	FGFR2
EDN3	other	0.0366	0.186	CDKN1B,ITGA5
BPTF	transcription regulator	0.0428	0.186	MYC
CUL4A	other	0.0428	0.186	CDKN1B
SPI1	transcription regulator	0.0412	0.186	CTSK,CTSS,ITGA5,KLK1,KLK3,MYB,MYC,TCP1
MADD	other	0.0428	0.186	MLPH
miR-2682-5p (and other miRNAs w/seed AGGCAGU)	mature microRNA	0.0428	0.186	MYC
miR-204-5p (and other miRNAs w/seed UCCCUUU)	mature microRNA	0.0432	0.186	ATP2B1,AURKB
H60a	other	0.0428	0.186	HLA-A
RPS14	translation regulator	0.0428	0.186	MYC
YWHAZ	enzyme	0.0366	0.186	CTSK,MMP7
EEF1D	translation regulator	0.0428	0.186	COL2A1
EPHB4	kinase	0.0375	0.186	FGFR2,MYC,PAX9
ASS1	enzyme	0.0428	0.186	MYC
SGI 1776	chemical drug	0.0428	0.186	MYC
ZEB2	transcription regulator	0.0433	0.186	KRT18,MYB,TERT
FOXO6	transcription regulator	0.0428	0.186	MYC
NCOA5	other	0.0428	0.186	MYC
NKX2-3	transcription regulator	0.0399	0.186	ASNS,EIF4B,HCG4,HLA-C,HLA-F,LGMN,MMP7
DOK2	other	0.0428	0.186	MYC
VSX2	transcription regulator	0.0428	0.186	CDKN1B
RAD50	enzyme	0.0428	0.186	ATM
AHNAK	other	0.0428	0.186	MYC
PER1	transcription regulator	0.0366	0.186	KLK3,NKX3-1
CCN5	growth factor	0.0394	0.186	ITGA5,KRT18,KRT8
IGFBP2	other	0.0375	0.186	ITGA5,ITGA6,MYC
MED26	transcription regulator	0.0428	0.186	MYC
STRAP	other	0.0428	0.186	MYC
PCGF1	other	0.0428	0.186	CDKN1B
RARG	ligand-dependent nuclear receptor	0.0389	0.186	HNF1B,HOXA4,KLK3,MYC
NKX3-1	transcription regulator	0.0433	0.186	KLK3,MYC,TMPRSS2
TOR2A	other	0.0428	0.186	MYC
TRAF7	enzyme	0.0428	0.186	MYC
RGS3	other	0.0428	0.186	MYC
EIF6	translation regulator	0.0428	0.186	CDKN1B
TRERF1	transcription regulator	0.0428	0.186	CDKN1B
MAP1S	enzyme	0.0428	0.186	CDKN1B
CDK8	kinase	0.0366	0.186	MYC,STC2
SCX	transcription regulator	0.0366	0.186	HAPLN1,SOX9
DNMT3B	enzyme	0.0423	0.186	ATM,BIK,HLA-DQB1,HOXB13,MYC,PIK3C2B
norisoboldine	chemical - endogenous non-mammalian	0.0428	0.186	CTSK
STAM2	other	0.0428	0.186	MYC
MMP1	peptidase	0.0414	0.186	FGFR2,MAP2K1,MYC
CISH	other	0.0399	0.186	CDKN1B,MYC
DDX5	enzyme	0.0366	0.186	COL2A1,MYC
SAFB	other	0.0433	0.186	EIF4B,HLA-C,HLA-E
HSPH1	other	0.0428	0.186	MYC
CCN1	other	0.0363	0.186	BOK,ITGA5,MYC,WIF1
DCN	other	0.0414	0.186	CDKN1B,HLA-DQA1,HLA-DQB1
EEF1A1	translation regulator	0.0428	0.186	MYC
TOP2A	enzyme	0.0428	0.186	MYC
RPL23A	other	0.0428	0.186	MYC
MUC5AC	peptidase	0.0428	0.186	MMP7
ATAD2	enzyme	0.0428	0.186	MYC
BCKDHA	enzyme	0.0428	0.186	MYC
SNRNP70	other	0.0428	0.186	MDM4
RPS15	other	0.0375	0.186	MCM3,PDCD4,RPS9
(E)-1-(2-nitrovinyl)naphthalene	chemical reagent	0.0428	0.186	MYC
(E)-9-(2-nitrovinyl)anthracene	chemical reagent	0.0428	0.186	MYC
dichlorodiphenyl dichloroethylene	chemical toxicant	0.0428	0.186	KLK3
enalapril	biologic drug	0.0394	0.186	ASNS,CDKN1B,MYC
2,3 butanedione monoxime	chemical drug	0.0399	0.186	ATP2B1,CDKN1B
PD 150606	chemical - protease inhibitor	0.0428	0.186	CDKN1B
MitoBloCK-6	chemical drug	0.0428	0.186	ASNS
DETA-NONOate	chemical reagent	0.0433	0.186	LOXL2,MICA,MYC
SYUIQ-5	chemical reagent	0.0428	0.186	CDKN1B
SP2509	chemical reagent	0.038	0.186	CNTN1,CTBP2,EIF4B,MDM4,MYC,NUCKS1,PDLIM5,STC2,STXBP1
AVI-4126	biologic drug	0.0428	0.186	MYC
dexamethasone	chemical drug	0.0437	0.187	AGAP5 (includes others),ASCL2,ASNS,ATP2B1,CDKN1B,CPD,CTSK,ECHDC3,HAPLN1,HLA-A,HLA-DQB1,HLA-DQB2,HLA-DRB1,HLA-DRB5,ITGA5,KCNK6,KLK1,KLK15,KLK2,KRT7,KRT8,LYVE1,MAP2K1,MSMB,MYB,MYC,NCOA4,NKX3-1,PDCD4,PGD,PLOD2,PPA2,SESN1,SLC22A1,SLC25A37,SOX9,STYX,TERT,TRIM31,ZFP36L1
EPAS1	transcription regulator	0.0442	0.189	CHMP2B,GCHFR,LOXL2,PLOD2,SOX9,STC2,TERT
FGF10	growth factor	0.0454	0.192	FGFR2,HOXB13,SOX9
PIM1	kinase	0.0454	0.192	CDKN1B,MYC,NKX3-1
IL2RG	transmembrane receptor	0.0454	0.192	HLA-A,MYC,SESN1
carboplatin	chemical drug	0.0454	0.192	ASNS,MCM3,MYC
colchicine	chemical drug	0.0454	0.192	SLC9A8,SOX9,TUBA1B
dexamethasone phosphate	chemical drug	0.0467	0.196	LYVE1,SOX9
miR-181a-5p (and other miRNAs w/seed ACAUUCA)	mature microRNA	0.0467	0.196	CDKN1B,NOTCH4
UBE3A	enzyme	0.0467	0.196	SOX9,TERT
FOXC1	transcription regulator	0.0467	0.196	MMP7,TBX1
ITGA1	other	0.0467	0.196	COL2A1,MMP7
MECOM	transcription regulator	0.0467	0.196	ITGA6,SKIL
SIX5	transcription regulator	0.0467	0.196	EBF2,KRT18
GNL3	other	0.0467	0.196	CDKN1B,KRT18
BRCA1	transcription regulator	0.0474	0.198	ASCL2,ATM,CDKN1B,KLK3,MYC,TERT
NFKB1	transcription regulator	0.0475	0.198	AHRR,COL2A1,MICA,MMP7,MYB,MYC,SOX9,TERT
KDM5B	transcription regulator	0.048	0.2	ARL6IP5,CDKN1B,FGFR2,MCM3,SOX9

## Sheet: Diseases&Functions
Supplementary Table 2.3. Diseases and functions enriched in post-GWAS genes identified by IPA.
Categories	Diseases or Functions Annotation	p-value	B-H p-value	Molecules	# Molecules
Cancer,Endocrine System Disorders,Organismal Injury and Abnormalities	Nonpituitary endocrine tumor	8.82e-12	5.07e-08	ABR,ACAT2,ACTR1A,AGAP5 (includes others),AHRR,ARFGAP3,ARFRP1,ARHGAP12,ARL6IP5,ARNT,AS3MT,ASAH1,ASCL2,ASNS,ATE1,ATM,ATP2B1,ATP9B,B3GAT1,BACE2,BAIAP2L1,BHLHA15,BIK,BMPR1B,BOK,C10orf95,C14orf39,C19orf48,CABLES2,CAPZB,CATSPERG,CDH23,CDKN1B,CHMP2B,CHMP7,CLYBL,CNTN1,CNTROB,COL23A1,COL2A1,COMMD10,CPD,CTBP1,CTBP2,CTSK,CTSS,DIS3L,DNAH14,DTX4,EBF2,ECHDC3,EFHD1,EHBP1,EIF4B,EMSY,FAIM2,FAM104A,FAM57A,FAM83F,F…	240
Cancer,Organismal Injury and Abnormalities	Head and neck tumor	1.89e-11	5.07e-08	ABR,ACAT2,ACTR1A,AGAP5 (includes others),AHRR,ARFGAP3,ARFRP1,ARHGAP12,ARL6IP5,ARNT,AS3MT,ASAH1,ASCL2,ASNS,ATE1,ATM,ATP2B1,ATP9B,B3GAT1,BACE2,BAIAP2L1,BHLHA15,BIK,BMPR1B,BOK,C10orf95,C14orf39,C19orf48,CABLES2,CAPZB,CATSPERG,CDH23,CDKN1B,CHMP2B,CHMP7,CLYBL,CNTN1,CNTROB,COL23A1,COL2A1,COMMD10,CPD,CTBP1,CTBP2,CTSK,DIS3L,DNAH14,DTX4,EBF2,EFHD1,EHBP1,EIF4B,EMSY,FAIM2,FAM104A,FAM57A,FAM83F,FAM83H,FGFR2,…	249
Cancer,Organismal Injury and Abnormalities	Head and neck cancer	1.95e-11	5.07e-08	ABR,ACAT2,ACTR1A,AGAP5 (includes others),AHRR,ARFGAP3,ARFRP1,ARHGAP12,ARL6IP5,ARNT,AS3MT,ASAH1,ASCL2,ASNS,ATE1,ATM,ATP2B1,ATP9B,B3GAT1,BACE2,BAIAP2L1,BHLHA15,BIK,BMPR1B,BOK,C10orf95,C14orf39,C19orf48,CABLES2,CAPZB,CATSPERG,CDH23,CDKN1B,CHMP2B,CHMP7,CLYBL,CNTN1,CNTROB,COL23A1,COL2A1,COMMD10,CPD,CTBP1,CTBP2,CTSK,DIS3L,DNAH14,DTX4,EBF2,EFHD1,EHBP1,EIF4B,EMSY,FAIM2,FAM104A,FAM57A,FAM83F,FAM83H,FGFR2,…	247
Cancer,Organismal Injury and Abnormalities	Head and neck carcinoma	4.62e-11	8.99e-08	ABR,ACAT2,ACTR1A,AGAP5 (includes others),AHRR,ARFGAP3,ARFRP1,ARHGAP12,ARL6IP5,ARNT,AS3MT,ASAH1,ASCL2,ASNS,ATE1,ATM,ATP2B1,ATP9B,B3GAT1,BACE2,BAIAP2L1,BHLHA15,BIK,BMPR1B,BOK,C10orf95,C14orf39,C19orf48,CABLES2,CAPZB,CATSPERG,CDH23,CDKN1B,CHMP2B,CHMP7,CLYBL,CNTN1,CNTROB,COL23A1,COL2A1,COMMD10,CPD,CTBP1,CTBP2,CTSK,DIS3L,DNAH14,DTX4,EBF2,EFHD1,EHBP1,EIF4B,EMSY,FAIM2,FAM104A,FAM57A,FAM83F,FAM83H,FGFR2,…	245
Cancer,Organismal Injury and Abnormalities	Neck neoplasm	1.27e-10	1.53e-07	ABR,ACAT2,ACTR1A,AGAP5 (includes others),AHRR,ARFGAP3,ARFRP1,ARHGAP12,ARL6IP5,ARNT,AS3MT,ASAH1,ASCL2,ASNS,ATE1,ATM,ATP2B1,ATP9B,B3GAT1,BACE2,BAIAP2L1,BHLHA15,BIK,BOK,C10orf95,C14orf39,C19orf48,CABLES2,CAPZB,CATSPERG,CDH23,CDKN1B,CHMP2B,CHMP7,CLYBL,CNTN1,CNTROB,COL23A1,COL2A1,COMMD10,CPD,CTBP1,CTBP2,CTSK,DIS3L,DNAH14,DTX4,EBF2,EFHD1,EHBP1,EIF4B,EMSY,FAIM2,FAM104A,FAM57A,FAM83F,FAM83H,FGFR2,FMO4,FO…	237
Cancer,Organismal Injury and Abnormalities	Tumorigenesis of tissue	1.31e-10	1.53e-07	ABR,ACAT2,ACTR1A,AGAP5 (includes others),AGR3,AHRR,ARFGAP3,ARFRP1,ARHGAP12,ARL6IP5,ARNT,AS3MT,ASAH1,ASCL2,ASNS,ATE1,ATM,ATP2B1,ATP9B,AURKB,B3GAT1,BACE2,BAIAP2L1,BHLHA15,BIK,BMPR1B,BOK,C10orf25,C10orf95,C14orf39,C19orf48,C3orf38,C9orf78,CABLES2,CAPZB,CATSPERG,CDH23,CDKN1B,CEACAM21,CHMP2B,CHMP7,CHURC1,CIAO2B,CLYBL,CNTN1,CNTROB,COL23A1,COL2A1,COMMD10,CPD,CTBP1,CTBP2,CTSK,CTSS,DIS3L,DNAH14,DNAJC5,DTX…	288
Cancer,Endocrine System Disorders,Organismal Injury and Abnormalities	Endocrine carcinoma	1.5e-10	1.53e-07	ABR,ACAT2,ACTR1A,AGAP5 (includes others),AHRR,ARFGAP3,ARFRP1,ARHGAP12,ARL6IP5,ARNT,AS3MT,ASAH1,ASCL2,ASNS,ATE1,ATM,ATP2B1,ATP9B,B3GAT1,BACE2,BAIAP2L1,BHLHA15,BIK,BMPR1B,BOK,C10orf95,C14orf39,C19orf48,CABLES2,CAPZB,CATSPERG,CDH23,CDKN1B,CHMP2B,CHMP7,CLYBL,CNTN1,CNTROB,COL23A1,COL2A1,COMMD10,CPD,CTBP1,CTBP2,CTSK,DIS3L,DNAH14,DTX4,EBF2,EFHD1,EHBP1,EIF4B,EMSY,FAIM2,FAM104A,FAM57A,FAM83F,FAM83H,FGFR2,…	235
Cancer,Endocrine System Disorders,Organismal Injury and Abnormalities	Thyroid gland tumor	1.58e-10	1.53e-07	ABR,ACAT2,ACTR1A,AGAP5 (includes others),AHRR,ARFGAP3,ARFRP1,ARHGAP12,ARL6IP5,ARNT,AS3MT,ASAH1,ASCL2,ASNS,ATE1,ATM,ATP2B1,ATP9B,B3GAT1,BACE2,BAIAP2L1,BHLHA15,BIK,BOK,C10orf95,C14orf39,C19orf48,CABLES2,CAPZB,CATSPERG,CDH23,CDKN1B,CHMP2B,CHMP7,CLYBL,CNTN1,CNTROB,COL23A1,COL2A1,COMMD10,CPD,CTBP1,CTBP2,CTSK,DIS3L,DNAH14,DTX4,EBF2,EFHD1,EHBP1,EIF4B,EMSY,FAIM2,FAM104A,FAM57A,FAM83F,FAM83H,FGFR2,FMO4,FO…	235
Cancer,Endocrine System Disorders,Organismal Injury and Abnormalities	Thyroid cancer	2.56e-10	2.22e-07	ABR,ACAT2,ACTR1A,AGAP5 (includes others),AHRR,ARFGAP3,ARFRP1,ARHGAP12,ARL6IP5,ARNT,AS3MT,ASAH1,ASCL2,ASNS,ATE1,ATM,ATP2B1,ATP9B,B3GAT1,BACE2,BAIAP2L1,BHLHA15,BIK,BOK,C10orf95,C14orf39,C19orf48,CABLES2,CAPZB,CATSPERG,CDH23,CDKN1B,CHMP2B,CHMP7,CLYBL,CNTN1,CNTROB,COL23A1,COL2A1,COMMD10,CPD,CTBP1,CTBP2,CTSK,DIS3L,DNAH14,DTX4,EBF2,EFHD1,EHBP1,EIF4B,EMSY,FAIM2,FAM104A,FAM57A,FAM83F,FAM83H,FGFR2,FMO4,FO…	234
Cancer,Organismal Injury and Abnormalities	Nonhematologic malignant neoplasm	3.36e-10	2.41e-07	ABR,ACAT2,ACTR1A,AGAP5 (includes others),AGR3,AHRR,ARFGAP3,ARFRP1,ARHGAP12,ARL6IP5,ARNT,AS3MT,ASAH1,ASCL2,ASNS,ATE1,ATM,ATP2B1,ATP9B,AURKB,B3GAT1,BACE2,BAIAP2L1,BHLHA15,BIK,BMPR1B,BOK,C10orf25,C10orf95,C14orf39,C19orf48,C3orf38,C9orf78,CABLES2,CAPZB,CATSPERG,CDH23,CDKN1B,CEACAM21,CHMP2B,CHMP7,CHURC1,CIAO2B,CLYBL,CNTN1,CNTROB,COL23A1,COL2A1,COMMD10,CPD,CTBP1,CTBP2,CTSK,CTSS,DIS3L,DNAH14,DNAJC5,DTX…	289
Cancer,Organismal Injury and Abnormalities	Carcinoma	3.42e-10	2.41e-07	ABR,ACAT2,ACTR1A,AGAP5 (includes others),AHRR,ARFGAP3,ARFRP1,ARHGAP12,ARL6IP5,ARNT,AS3MT,ASAH1,ASCL2,ASNS,ATE1,ATM,ATP2B1,ATP9B,AURKB,B3GAT1,BACE2,BAIAP2L1,BHLHA15,BIK,BMPR1B,BOK,C10orf25,C10orf95,C14orf39,C19orf48,C3orf38,C9orf78,CABLES2,CAPZB,CATSPERG,CDH23,CDKN1B,CEACAM21,CHMP2B,CHMP7,CHURC1,CIAO2B,CLYBL,CNTN1,CNTROB,COL23A1,COL2A1,COMMD10,CPD,CTBP1,CTBP2,CTSK,CTSS,DIS3L,DNAH14,DNAJC5,DTX4,EBF…	286
Cancer,Endocrine System Disorders,Organismal Injury and Abnormalities	Thyroid carcinoma	4.61e-10	2.99e-07	ABR,ACAT2,ACTR1A,AGAP5 (includes others),AHRR,ARFGAP3,ARFRP1,ARHGAP12,ARL6IP5,ARNT,AS3MT,ASAH1,ASCL2,ASNS,ATE1,ATM,ATP2B1,ATP9B,B3GAT1,BACE2,BAIAP2L1,BHLHA15,BIK,BOK,C10orf95,C14orf39,C19orf48,CABLES2,CAPZB,CATSPERG,CDH23,CDKN1B,CHMP2B,CHMP7,CLYBL,CNTN1,CNTROB,COL23A1,COL2A1,COMMD10,CPD,CTBP1,CTBP2,CTSK,DIS3L,DNAH14,DTX4,EBF2,EFHD1,EHBP1,EIF4B,EMSY,FAIM2,FAM104A,FAM57A,FAM83F,FAM83H,FGFR2,FMO4,FO…	233
Cancer,Organismal Injury and Abnormalities	Non-melanoma solid tumor	9.91e-10	5.93e-07	ABR,ACAT2,ACTR1A,AGAP5 (includes others),AGR3,AHRR,ARFGAP3,ARFRP1,ARHGAP12,ARL6IP5,ARNT,AS3MT,ASAH1,ASCL2,ASNS,ATE1,ATM,ATP2B1,ATP9B,AURKB,B3GAT1,BACE2,BAIAP2L1,BHLHA15,BIK,BMPR1B,BOK,C10orf25,C10orf95,C14orf39,C19orf48,C3orf38,C9orf78,CABLES2,CAPZB,CATSPERG,CDH23,CDKN1B,CEACAM21,CHMP2B,CHMP7,CHURC1,CIAO2B,CLYBL,CNTN1,CNTROB,COL23A1,COL2A1,COMMD10,CPD,CTBP1,CTBP2,CTSK,CTSS,DIS3L,DNAH14,DNAJC5,DTX…	287
Cancer,Organismal Injury and Abnormalities	Cancer of secretory structure	1.26e-09	7.01e-07	ABR,ACAT2,ACTR1A,AGAP5 (includes others),AHRR,ARFGAP3,ARFRP1,ARHGAP12,ARL6IP5,ARNT,AS3MT,ASAH1,ASCL2,ASNS,ATE1,ATM,ATP2B1,ATP9B,B3GAT1,BACE2,BAIAP2L1,BHLHA15,BIK,BMPR1B,BOK,C10orf95,C14orf39,C19orf48,C3orf38,C9orf78,CABLES2,CAPZB,CATSPERG,CDH23,CDKN1B,CEACAM21,CHMP2B,CHMP7,CLYBL,CNTN1,CNTROB,COL23A1,COL2A1,COMMD10,CPD,CTBP1,CTBP2,CTSK,CTSS,DIS3L,DNAH14,DTX4,EBF2,EFHD1,EHBP1,EIF4B,EMSY,FAIM2,FAM10…	251
Cancer,Organismal Injury and Abnormalities	Extracranial solid tumor	1.49e-09	7.72e-07	ABR,ACAT2,ACTR1A,AGAP5 (includes others),AGR3,AHRR,ARFGAP3,ARFRP1,ARHGAP12,ARL6IP5,ARNT,AS3MT,ASAH1,ASCL2,ASNS,ATE1,ATM,ATP2B1,ATP9B,AURKB,B3GAT1,BACE2,BAIAP2L1,BHLHA15,BIK,BMPR1B,BOK,C10orf25,C10orf95,C14orf39,C19orf48,C3orf38,C9orf78,CABLES2,CAPZB,CATSPERG,CDH23,CDKN1B,CEACAM21,CERS2,CHMP2B,CHMP7,CHURC1,CIAO2B,CLYBL,CNTN1,CNTROB,COL23A1,COL2A1,COMMD10,CPD,CTBP1,CTBP2,CTSK,CTSS,DIS3L,DNAH14,DNAJ…	292
Cancer,Organismal Injury and Abnormalities	Malignant solid tumor	5.5e-09	2.67e-06	ABR,ACAT2,ACTR1A,AGAP5 (includes others),AGR3,AHRR,ARFGAP3,ARFRP1,ARHGAP12,ARL6IP5,ARNT,AS3MT,ASAH1,ASCL2,ASNS,ATE1,ATM,ATP2B1,ATP9B,AURKB,B3GAT1,BACE2,BAIAP2L1,BHLHA15,BIK,BMPR1B,BOK,C10orf25,C10orf95,C14orf39,C19orf48,C3orf38,C9orf78,CABLES2,CAPZB,CATSPERG,CDH23,CDKN1B,CEACAM21,CHMP2B,CHMP7,CHURC1,CIAO2B,CLYBL,CNTN1,CNTROB,COL23A1,COL2A1,COMMD10,CPD,CTBP1,CTBP2,CTSK,CTSS,DIS3L,DNAH14,DNAJC5,DTX…	291
Dermatological Diseases and Conditions,Immunological Disease,Organismal Injury and Abnormalities	Vitiligo vulgaris	1.64e-07	7.5e-05	HLA-A,HLA-DQA1,HLA-G,RERE,RNF39,ZNRD1	6
Cellular Development,Tissue Development	Differentiation of epithelial tissue	1.09e-06	0.000472	ASAH1,AURKB,CDKN1B,CTSK,FGFR2,GDF7,GRHL1,HNF1B,HOXB13,ITGA6,KDM6B,KRT8,LOXL2,MAP2K1,MLPH,MYB,MYC,NOTCH4,PLCD1,SOX9,TBX1,UPK3A,ZFP36L1	23
Cancer,Organismal Injury and Abnormalities	Abdominal neoplasm	1.31e-06	0.000535	ABR,ACAT2,ACTR1A,AGAP5 (includes others),AGR3,AHRR,ARFGAP3,ARHGAP12,ARNT,ASAH1,ASCL2,ASNS,ATE1,ATM,ATP2B1,ATP9B,AURKB,B3GAT1,BACE2,BAIAP2L1,BHLHA15,BIK,BMPR1B,BOK,C10orf25,C10orf95,C14orf39,C3orf38,C9orf78,CABLES2,CAPZB,CATSPERG,CDH23,CDKN1B,CEACAM21,CERS2,CHMP2B,CHMP7,CHURC1,CLYBL,CNTN1,CNTROB,COL23A1,COL2A1,CPD,CTBP1,CTBP2,CTSK,CTSS,DIS3L,DNAH14,DNAJC5,DTX4,EBF2,ECHDC3,EFHD1,EHBP1,EIF4B,EMSY,FA…	267
Auditory and Vestibular System Development and Function,Embryonic Development,Organ Development,Organismal Development,Tissue Development	Development of ear	2.16e-06	0.00084	ABR,CDH23,CDKN1B,COL2A1,FGFR2,HLA-A,HLA-E,MYC,MYO6,OTX1,SHROOM2,SOX9,TBX1,TSHZ1	14
Cellular Development,Tissue Development	Differentiation of epithelial cells	2.46e-06	0.00091	ASAH1,AURKB,CDKN1B,CTSK,FGFR2,GDF7,GRHL1,HNF1B,HOXB13,KRT8,LOXL2,MAP2K1,MLPH,MYB,MYC,PLCD1,SOX9,TBX1,UPK3A,ZFP36L1	20
Cancer,Organismal Injury and Abnormalities,Reproductive System Disease	Prostatic intraepithelial tumor	2.73e-06	0.000966	AURKB,CDKN1B,FGFR2,ITGA6,KLK3,KRT7,MMP7,MYC,NKX3-1,TMPRSS2,WIF1	11
Cancer,Organismal Injury and Abnormalities	Incidence of tumor	3.36e-06	0.00114	ABR,AGAP5 (includes others),AHRR,ARFGAP3,ARFRP1,ARL6IP5,ARNT,ASAH1,ASNS,ATE1,ATM,ATP2B1,ATP9B,AURKB,B3GAT1,BACE2,BAIAP2L1,BHLHA15,BIK,BMPR1B,BOK,C10orf25,C10orf95,C14orf39,CATSPERG,CDH23,CDKN1B,CERS2,CHMP7,CLYBL,CNTN1,CNTROB,COL23A1,COL2A1,CPD,CTBP1,CTBP2,CTSS,DIS3L,DNAH14,DTX4,EBF2,EHBP1,EIF4B,EMSY,FAIM2,FAM104A,FAM83H,FGFR2,FMO4,FOXP4,GBF1,GDF7,GEMIN4,GGCX,GJB1,GOT2,GPR143,GPR180,GPRC6A,GRHL1,G…	203
Cancer,Organismal Injury and Abnormalities	Frequency of tumor	3.67e-06	0.00119	ABR,AGAP5 (includes others),AHRR,ARFGAP3,ARFRP1,ASAH1,ASNS,ATE1,ATM,ATP2B1,ATP9B,AURKB,B3GAT1,BACE2,BAIAP2L1,BHLHA15,BMPR1B,BOK,C10orf25,C10orf95,C14orf39,CATSPERG,CDH23,CDKN1B,CERS2,CHMP7,CLYBL,CNTN1,CNTROB,COL23A1,COL2A1,CPD,CTBP1,CTBP2,CTSS,DIS3L,DNAH14,DTX4,EBF2,EHBP1,EIF4B,EMSY,FAIM2,FAM104A,FAM83H,FGFR2,FMO4,FOXP4,GBF1,GDF7,GEMIN4,GGCX,GJB1,GOT2,GPR143,GPR180,GPRC6A,GRHL1,GTPBP10,HAPLN1,HAU…	198
Cancer,Organismal Injury and Abnormalities	Tumorigenesis of epithelial neoplasm	5.06e-06	0.00158	ABR,AGAP5 (includes others),AHRR,ARFGAP3,ARFRP1,ASAH1,ASNS,ATE1,ATM,ATP2B1,ATP9B,AURKB,B3GAT1,BACE2,BAIAP2L1,BHLHA15,BMPR1B,BOK,C10orf25,C10orf95,C14orf39,CATSPERG,CDH23,CDKN1B,CHMP7,CLYBL,CNTN1,CNTROB,COL23A1,COL2A1,CPD,CTBP1,CTBP2,CTSS,DIS3L,DNAH14,DTX4,EBF2,EHBP1,EIF4B,EMSY,FAIM2,FAM104A,FAM83H,FGFR2,FMO4,FOXP4,GBF1,GDF7,GEMIN4,GGCX,GJB1,GOT2,GPR143,GPR180,GPRC6A,GRHL1,GTPBP10,HAPLN1,HAUS6,HLA…	195
Auditory and Vestibular System Development and Function,Embryonic Development,Organ Development,Organismal Development,Tissue Development	Development of inner ear	5.38e-06	0.00161	ABR,CDH23,CDKN1B,COL2A1,FGFR2,HLA-A,HLA-E,MYC,MYO6,OTX1,SOX9,TBX1	12
Auditory and Vestibular System Development and Function,Embryonic Development,Organ Development,Organ Morphology,Organismal Development,Tissue Development	Morphogenesis of ear	6.26e-06	0.0018	ABR,CDH23,COL2A1,FGFR2,MYC,MYO6,OTX1,SOX9,TBX1,TSHZ1	10
Cancer,Organismal Injury and Abnormalities	Breast or pancreatic cancer	6.76e-06	0.00188	ABR,ACAT2,AGR3,AHRR,ARNT,ASCL2,ATM,ATP2B1,ATP9B,AURKB,BACE2,BAIAP2L1,BMPR1B,C14orf39,CAPZB,CATSPERG,CDH23,CDKN1B,CEACAM21,CHMP2B,CIAO2B,CNTN1,COL23A1,COL2A1,CTBP1,CTSK,CTSS,DNAH14,DTX4,EHBP1,EIF4B,FAM104A,FAM84B,FGFR2,FMO4,GBF1,GDF7,GGCX,GOT2,GPR143,GTPBP10,HAPLN1,HAUS6,HIBADH,HLA-A,HLA-DQA1,HLA-DQA2,HLA-DRB1,HLA-DRB5,HLA-E,HLA-G,HOTTIP,HOXA4,HOXB13,IGF2R,IRX4,ITGA5,KCNK6,KCNN3,KDM6B,KLF11,KLK11,…	136
Endocrine System Disorders,Gastrointestinal Disease,Immunological Disease,Metabolic Disease,Organismal Injury and Abnormalities	Insulin-dependent diabetes mellitus	7.26e-06	0.00195	CTSS,HCG4,HLA-A,HLA-C,HLA-DQA1,HLA-DQA2,HLA-DQB1,HLA-DQB2,HLA-DRB5,HLA-F,HLA-L,LPA,MICA,NOTCH4,PDCD4,PPP1R11,PSORS1C1,RNF39,TRIM26,TRIM31,VARS2,VWA7,ZFP57,ZNRD1	24
Cancer,Organismal Injury and Abnormalities	Development of malignant tumor	7.77e-06	0.002	ABR,AGAP5 (includes others),AHRR,ARFGAP3,ARFRP1,ASAH1,ASNS,ATE1,ATM,ATP2B1,ATP9B,AURKB,B3GAT1,BACE2,BAIAP2L1,BHLHA15,BMPR1B,C10orf25,C10orf95,C14orf39,CATSPERG,CDH23,CDKN1B,CHMP7,CLYBL,CNTN1,CNTROB,COL23A1,COL2A1,CPD,CTBP1,CTBP2,CTSS,DIS3L,DNAH14,DTX4,EBF2,EHBP1,EIF4B,EMSY,FAIM2,FAM104A,FAM83H,FGFR2,FMO4,FOXP4,GBF1,GDF7,GEMIN4,GGCX,GJB1,GOT2,GPR143,GPR180,GPRC6A,GRHL1,GTPBP10,HAPLN1,HAUS6,HLA-A,H…	194
Cancer,Organismal Injury and Abnormalities	Development of carcinoma	8.15e-06	0.002	ABR,AGAP5 (includes others),AHRR,ARFGAP3,ARFRP1,ASAH1,ASNS,ATE1,ATM,ATP2B1,ATP9B,AURKB,B3GAT1,BACE2,BAIAP2L1,BHLHA15,BMPR1B,C10orf25,C10orf95,C14orf39,CATSPERG,CDH23,CDKN1B,CHMP7,CLYBL,CNTN1,CNTROB,COL23A1,COL2A1,CPD,CTBP1,CTBP2,CTSS,DIS3L,DNAH14,DTX4,EBF2,EHBP1,EIF4B,EMSY,FAIM2,FAM104A,FAM83H,FGFR2,FMO4,FOXP4,GBF1,GDF7,GEMIN4,GGCX,GJB1,GOT2,GPR143,GPR180,GPRC6A,GRHL1,GTPBP10,HAPLN1,HAUS6,HLA-A,H…	192
Cancer,Organismal Injury and Abnormalities	Adenocarcinoma	8.28e-06	0.002	ABR,ACAT2,ACTR1A,AGAP5 (includes others),AHRR,ARFGAP3,ARFRP1,ARHGAP12,ARNT,ASAH1,ASNS,ATE1,ATM,ATP2B1,ATP9B,AURKB,B3GAT1,BACE2,BAIAP2L1,BIK,BMPR1B,C10orf25,C10orf95,C14orf39,C3orf38,C9orf78,CABLES2,CAPZB,CATSPERG,CDH23,CDKN1B,CEACAM21,CHMP2B,CHMP7,CIAO2B,CLYBL,CNTN1,CNTROB,COL23A1,COL2A1,CPD,CTBP1,CTBP2,CTSK,DIS3L,DNAH14,DNAJC5,DTX4,EBF2,EHBP1,EIF4B,EMSY,FAIM2,FAM104A,FAM83F,FAM83H,FAM84B,FGFR2,F…	246
Cancer,Organismal Injury and Abnormalities	Malignant genitourinary solid tumor	8.71e-06	0.002	ABR,ACTR1A,AGAP5 (includes others),AGR3,AHRR,ARFGAP3,ARHGAP12,ARNT,ASCL2,ASNS,ATM,ATP2B1,ATP9B,AURKB,BAIAP2L1,BHLHA15,BIK,BMPR1B,C14orf39,C3orf38,C9orf78,CAPZB,CATSPERG,CDH23,CDKN1B,CHMP2B,CHMP7,CIAO2B,CNTN1,CNTROB,COL23A1,COL2A1,CPD,CTSK,CTSS,DIS3L,DNAH14,DTX4,EHBP1,EIF4B,EMSY,FAM104A,FAM83H,FGFR2,FMO4,GBF1,GEMIN4,GGCX,GJB1,GOT2,GPR143,GPR180,GPRC6A,GRHL1,GUCY2D,HAPLN1,HAUS6,HIBADH,HLA-A,HLA-C,H…	194
Cancer,Organismal Injury and Abnormalities	Genitourinary tumor	8.93e-06	0.002	ABR,ACTR1A,AGAP5 (includes others),AGR3,AHRR,ARFGAP3,ARHGAP12,ARNT,ASCL2,ASNS,ATM,ATP2B1,ATP9B,AURKB,BAIAP2L1,BHLHA15,BIK,BMPR1B,C14orf39,C3orf38,C9orf78,CAPZB,CATSPERG,CDH23,CDKN1B,CHMP2B,CHMP7,CIAO2B,CNTN1,CNTROB,COL23A1,COL2A1,CPD,CTBP2,CTSK,CTSS,DIS3L,DNAH14,DTX4,EHBP1,EIF4B,EMSY,FAM104A,FAM83H,FGFR2,FMO4,GBF1,GEMIN4,GGCX,GJB1,GOT2,GPR143,GPR180,GPRC6A,GRHL1,GUCY2D,HAPLN1,HAUS6,HIBADH,HLA-A,H…	197
Cancer,Organismal Injury and Abnormalities	Malignant neoplasm of retroperitoneum	9e-06	0.002	ACAT2,AHRR,ASNS,ATM,ATP2B1,ATP9B,AURKB,BACE2,BAIAP2L1,BMPR1B,C14orf39,CDH23,CDKN1B,CEACAM21,CHMP2B,CNTN1,COL2A1,CTBP1,CTSK,CTSS,DNAH14,EHBP1,FAM104A,FAM84B,FGFR2,GBF1,GDF7,GEMIN4,GGCX,GPR143,GPR180,GTPBP10,HAPLN1,HLA-DQA1,HLA-DRB1,HLA-G,HNF1B,HOTTIP,HOXB13,IGF2R,IRX4,ITGA5,KCNN3,KDM6B,KLF11,KLK1,KLK11,KLK15,KLK2,KRT7,LMTK2,LOXL2,LPA,MAP2K1,MARVELD3,MMP7,MPHOSPH6,MYB,MYC,MYO9B,NOL10,NT5C2,NUDT10,O…	97
Cancer,Organismal Injury and Abnormalities	Abdominal carcinoma	9.41e-06	0.00203	ABR,ACAT2,ACTR1A,AGAP5 (includes others),AHRR,ARFGAP3,ARHGAP12,ARNT,ASAH1,ASNS,ATE1,ATM,ATP2B1,ATP9B,AURKB,B3GAT1,BACE2,BAIAP2L1,BHLHA15,BIK,BMPR1B,C10orf25,C10orf95,C14orf39,C3orf38,C9orf78,CABLES2,CAPZB,CATSPERG,CDH23,CDKN1B,CEACAM21,CHMP2B,CHMP7,CHURC1,CLYBL,CNTN1,CNTROB,COL23A1,COL2A1,CPD,CTBP1,CTBP2,CTSK,CTSS,DIS3L,DNAH14,DNAJC5,DTX4,EBF2,EHBP1,EIF4B,EMSY,FAM104A,FAM83F,FAM83H,FAM84B,FGFR2,F…	254
Cancer,Organismal Injury and Abnormalities	Abdominal adenocarcinoma	1.06e-05	0.00218	ABR,ACAT2,ACTR1A,AGAP5 (includes others),AHRR,ARFGAP3,ARHGAP12,ARNT,ASAH1,ASNS,ATE1,ATM,ATP2B1,ATP9B,AURKB,B3GAT1,BACE2,BAIAP2L1,BIK,BMPR1B,C10orf25,C10orf95,C14orf39,C3orf38,C9orf78,CABLES2,CAPZB,CATSPERG,CDH23,CDKN1B,CEACAM21,CHMP2B,CHMP7,CLYBL,CNTN1,CNTROB,COL23A1,COL2A1,CPD,CTBP1,CTBP2,CTSK,DIS3L,DNAH14,DNAJC5,DTX4,EBF2,EHBP1,EIF4B,EMSY,FAM104A,FAM83F,FAM83H,FAM84B,FGFR2,FMO4,FOXP4,GBF1,GDF7,…	241
Cell-To-Cell Signaling and Interaction,Molecular Transport,Small Molecule Biochemistry	Transport of histamine	1.07e-05	0.00218	SLC22A1,SLC22A2,SLC22A3	3
Cancer,Organismal Injury and Abnormalities	Anogenital cancer	1.11e-05	0.00221	ABR,ACTR1A,AGAP5 (includes others),AGR3,AHRR,ARFGAP3,ARHGAP12,ARNT,ASCL2,ASNS,ATM,ATP2B1,ATP9B,AURKB,BAIAP2L1,BHLHA15,BIK,BMPR1B,C14orf39,C3orf38,C9orf78,CAPZB,CATSPERG,CDH23,CDKN1B,CHMP2B,CIAO2B,CNTN1,CNTROB,COL23A1,COL2A1,CPD,CTSK,CTSS,DIS3L,DNAH14,DTX4,EHBP1,EIF4B,EMSY,FAM104A,FAM83H,FGFR2,FMO4,GBF1,GGCX,GJB1,GOT2,GPR143,GPRC6A,GRHL1,GUCY2D,HAPLN1,HAUS6,HIBADH,HLA-A,HLA-C,HLA-DQA1,HLA-DQA2,HLA…	182
Cancer,Organismal Injury and Abnormalities	Intraepithelial neoplasm	1.34e-05	0.0026	AURKB,BHLHA15,CATSPERG,CDH23,CDKN1B,EHBP1,FGFR2,ITGA6,KLK3,KRT7,MMP7,MYC,NKX3-1,NOL10,TERT,TMPRSS2,WIF1	17
Embryonic Development,Organismal Development	Morphogenesis of head	1.44e-05	0.00272	ABR,BMPR1B,CDH23,COL2A1,FGFR2,GDF7,ITGA5,ITGA6,MYC,MYO6,OTX1,PAX9,SHROOM2,SOX9,TBX1,TSHZ1	16
Cancer,Organismal Injury and Abnormalities,Reproductive System Disease	Male genital neoplasm	1.58e-05	0.00293	ABR,ACTR1A,AGAP5 (includes others),AHRR,ARFGAP3,ARHGAP12,ARNT,ASNS,ATM,ATP9B,AURKB,BAIAP2L1,BMPR1B,C3orf38,C9orf78,CAPZB,CDH23,CDKN1B,CHMP2B,CNTROB,COL23A1,CPD,CTSK,DIS3L,DTX4,EHBP1,EIF4B,FAM83H,FGFR2,GBF1,GGCX,GJB1,GPRC6A,GUCY2D,HAPLN1,HLA-C,HLA-DQA1,HLA-DRB1,HLA-G,HNF1B,HOXA4,HOXB13,IGF2R,ITGA5,ITGA6,KCNN3,KDM6B,KDSR,KLF11,KLK11,KLK15,KLK2,KLK3,KRT18,KRT7,LDAH,LIME1,LMTK2,LOXL2,LYVE1,MAP2K1,MDM…	110
Cancer,Organismal Injury and Abnormalities,Reproductive System Disease	Malignant neoplasm of male genital organ	1.85e-05	0.00335	ABR,ACTR1A,AGAP5 (includes others),AHRR,ARFGAP3,ARHGAP12,ARNT,ASNS,ATM,ATP9B,BAIAP2L1,BMPR1B,C3orf38,C9orf78,CAPZB,CDH23,CDKN1B,CHMP2B,CNTROB,COL23A1,CPD,CTSK,DIS3L,DTX4,EHBP1,EIF4B,FAM83H,FGFR2,GBF1,GGCX,GJB1,GPRC6A,GUCY2D,HAPLN1,HLA-C,HLA-DQA1,HLA-DRB1,HLA-G,HNF1B,HOXA4,HOXB13,IGF2R,ITGA5,ITGA6,KCNN3,KDM6B,KDSR,KLF11,KLK11,KLK15,KLK2,KLK3,KRT18,KRT7,LDAH,LIME1,LMTK2,LOXL2,LYVE1,MAP2K1,MDM4,MMP1…	109
Cancer,Organismal Injury and Abnormalities	Abdominal cancer	1.97e-05	0.00348	ABR,ACAT2,ACTR1A,AGAP5 (includes others),AGR3,AHRR,ARFGAP3,ARHGAP12,ARNT,ASAH1,ASCL2,ASNS,ATE1,ATM,ATP2B1,ATP9B,AURKB,B3GAT1,BACE2,BAIAP2L1,BHLHA15,BIK,BMPR1B,C10orf25,C10orf95,C14orf39,C3orf38,C9orf78,CABLES2,CAPZB,CATSPERG,CDH23,CDKN1B,CEACAM21,CHMP2B,CHMP7,CHURC1,CLYBL,CNTN1,CNTROB,COL23A1,COL2A1,CPD,CTBP1,CTBP2,CTSK,CTSS,DIS3L,DNAH14,DNAJC5,DTX4,EBF2,EHBP1,EIF4B,EMSY,FAM104A,FAM83F,FAM83H,FAM…	260
Cancer,Organismal Injury and Abnormalities	Glandular intraepithelial neoplasm	2.16e-05	0.00374	AURKB,BHLHA15,CATSPERG,CDH23,CDKN1B,EHBP1,FGFR2,ITGA6,KLK3,KRT7,MMP7,MYC,NKX3-1,NOL10,TMPRSS2,WIF1	16
Cancer,Organismal Injury and Abnormalities,Reproductive System Disease	Prostatic tumor	2.32e-05	0.00392	ABR,ACTR1A,AGAP5 (includes others),AHRR,ARFGAP3,ARHGAP12,ARNT,ASNS,ATM,ATP9B,AURKB,BAIAP2L1,BMPR1B,C3orf38,C9orf78,CAPZB,CDH23,CDKN1B,CHMP2B,CNTROB,COL23A1,CPD,CTSK,DIS3L,DTX4,EHBP1,EIF4B,FAM83H,FGFR2,GBF1,GGCX,GPRC6A,GUCY2D,HAPLN1,HLA-C,HLA-DQA1,HLA-DRB1,HLA-G,HNF1B,HOXA4,HOXB13,IGF2R,ITGA5,ITGA6,KCNN3,KDM6B,KDSR,KLF11,KLK11,KLK15,KLK2,KLK3,KRT18,KRT7,LDAH,LIME1,LMTK2,LOXL2,LYVE1,MAP2K1,MDM4,MMP…	108
Cellular Development	Differentiation of eye cells	2.46e-05	0.00407	BMPR1B,CDKN1B,EBF2,KDM6B,OTX1,SKIL,SOX9	7
Post-Translational Modification,Protein Degradation,Protein Synthesis	Proteolysis of Gelatin	2.65e-05	0.0043	CTSK,CTSS,KLK3,MMP16,MMP7	5
Cancer,Organismal Injury and Abnormalities,Reproductive System Disease	Prostate cancer	3.05e-05	0.00484	ABR,ACTR1A,AGAP5 (includes others),AHRR,ARFGAP3,ARHGAP12,ARNT,ASNS,ATM,ATP9B,BAIAP2L1,BMPR1B,C3orf38,C9orf78,CAPZB,CDH23,CDKN1B,CHMP2B,CNTROB,COL23A1,CPD,CTSK,DIS3L,DTX4,EHBP1,EIF4B,FAM83H,FGFR2,GBF1,GGCX,GPRC6A,GUCY2D,HAPLN1,HLA-C,HLA-DQA1,HLA-DRB1,HLA-G,HNF1B,HOXA4,HOXB13,IGF2R,ITGA5,ITGA6,KCNN3,KDM6B,KDSR,KLF11,KLK11,KLK15,KLK2,KLK3,KRT18,KRT7,LDAH,LIME1,LMTK2,LOXL2,LYVE1,MAP2K1,MDM4,MMP16,MMP…	107
Connective Tissue Disorders,Developmental Disorder,Organismal Injury and Abnormalities,Skeletal and Muscular Disorders	Hypoplasia of bone	3.36e-05	0.00522	COL2A1,FGFR2,MAP2K1,MMP16,SOX9,TBX1,TSHZ1	7
Digestive System Development and Function	Development of digestive system	4e-05	0.00606	COL2A1,CTSK,CTSS,FGFR2,FOXP4,HLA-DQA1,HNF1B,IGF2R,ITGA5,ITGA6,KRT18,KRT8,MDM4,NKX3-1,PAX9,PDCD4,RFX6,SOX9,TBX1,TSHZ1,TSPO	21
Cancer,Organismal Injury and Abnormalities	Extraadrenal retroperitoneal tumor	4.05e-05	0.00606	ACAT2,AHRR,ASNS,ATM,ATP2B1,ATP9B,AURKB,BACE2,BAIAP2L1,BHLHA15,BMPR1B,C14orf39,CATSPERG,CDH23,CDKN1B,CEACAM21,CHMP2B,CNTN1,COL2A1,CTBP1,CTSK,CTSS,DNAH14,ECHDC3,EHBP1,FAM104A,FAM84B,FGFR2,GBF1,GDF7,GEMIN4,GGCX,GPR143,GPR180,GTPBP10,HAPLN1,HLA-DQA1,HLA-DRB1,HLA-G,HNF1B,HOTTIP,HOXB13,IGF2R,IRX4,ITGA5,KCNN3,KDM6B,KLF11,KLK1,KLK11,KLK15,KLK2,KRT7,LMTK2,LOXL2,LPA,MAP2K1,MARVELD3,MMP7,MPHOSPH6,MYB,MYC,MY…	102
Cancer,Organismal Injury and Abnormalities	Genitourinary carcinoma	4.35e-05	0.00628	ABR,ACTR1A,AGAP5 (includes others),AHRR,ARFGAP3,ARHGAP12,ARNT,ASNS,ATM,ATP2B1,ATP9B,AURKB,BAIAP2L1,BHLHA15,BIK,C14orf39,C3orf38,C9orf78,CAPZB,CDH23,CDKN1B,CHMP2B,CHMP7,CIAO2B,CNTN1,CNTROB,COL23A1,COL2A1,CPD,CTSK,CTSS,DIS3L,DNAH14,DTX4,EHBP1,EIF4B,EMSY,FAM83H,FGFR2,FMO4,GBF1,GEMIN4,GGCX,GJB1,GOT2,GPR143,GPR180,GPRC6A,GRHL1,GUCY2D,HAPLN1,HAUS6,HLA-A,HLA-C,HLA-DQA1,HLA-DQA2,HLA-DQB1,HLA-DRB1,HLA-DRB…	171
Cancer,Gastrointestinal Disease,Organismal Injury and Abnormalities	Digestive organ tumor	4.36e-05	0.00628	ABR,ACAT2,ACTR1A,AGAP5 (includes others),AGR3,AHRR,ARFGAP3,ARHGAP12,ARNT,AS3MT,ASAH1,ASNS,ATE1,ATM,ATP2B1,ATP9B,AURKB,B3GAT1,BACE2,BAIAP2L1,BHLHA15,BMPR1B,BOK,C10orf25,C10orf95,C14orf39,C3orf38,C9orf78,CABLES2,CAPZB,CATSPERG,CDH23,CDKN1B,CEACAM21,CERS2,CHMP2B,CHMP7,CHURC1,CLYBL,CNTN1,CNTROB,COL23A1,COL2A1,CPD,CTBP1,CTBP2,CTSK,CTSS,DIS3L,DNAH14,DNAJC5,DTX4,EBF2,ECHDC3,EFHD1,EHBP1,EIF4B,EMSY,FAM104…	250
Embryonic Development,Organismal Development	Development of head	4.81e-05	0.00676	ABR,ARL3,ATM,BMPR1B,CDH23,CDKN1B,CNTN1,COL2A1,CTSK,DNAJC5,EBF2,FAIM2,FGFR2,GDF7,GPR143,GUCY2D,HLA-A,HLA-DQA1,HLA-E,HNF1B,ITGA5,ITGA6,KDM6B,LYVE1,MAP2K1,MDM4,MYC,MYO6,NKX3-1,OTX1,PAX9,RAB17,RERE,SHROOM2,SOX9,STXBP1,SUFU,TBX1,TERT,TSHZ1,TSPO	41
Cancer,Organismal Injury and Abnormalities,Reproductive System Disease	Breast or ovarian cancer	4.93e-05	0.00676	ABR,AGR3,AHRR,ARNT,ASCL2,ATM,ATP9B,AURKB,BAIAP2L1,C14orf39,CAPZB,CATSPERG,CDH23,CDKN1B,CIAO2B,CNTN1,COL23A1,CTSK,DNAH14,DTX4,EIF4B,FAM104A,FGFR2,FMO4,GBF1,GOT2,GPR143,HAUS6,HIBADH,HLA-A,HLA-DQA1,HLA-DQA2,HLA-DRB5,HLA-E,HLA-G,HOXA4,HOXB13,IGF2R,IRX4,ITGA5,KCNK6,KCNN3,KLF11,KLK11,KLK2,KLK3,KRT18,KRT7,KRT8,KRT86,LOXL2,LYVE1,MAP2K1,MAPRE1,MDM4,MLPH,MMP16,MMP7,MYB,MYC,MYO6,MYO9B,NAALADL2,NOTCH4,NUDT10…	102
Embryonic Development,Organismal Development	Development of body axis	4.96e-05	0.00676	ABR,ARL3,ATM,BMPR1B,CDH23,CDKN1B,CNTN1,COL2A1,CTSK,DNAJC5,EBF2,FAIM2,FGFR2,GDF7,GPR143,GUCY2D,HLA-A,HLA-DQA1,HLA-E,HNF1B,HOXA4,ITGA5,ITGA6,KDM6B,LYVE1,MAP2K1,MDM4,MYC,MYO6,NKX3-1,OTX1,PAX9,RAB17,RERE,SHROOM2,SOX9,SP8,STXBP1,SUFU,TBX1,TERT,TSHZ1,TSPO	43
Auditory and Vestibular System Development and Function,Embryonic Development,Organ Development,Organ Morphology,Organismal Development,Tissue Development	Morphogenesis of inner ear	5.58e-05	0.00749	ABR,CDH23,COL2A1,FGFR2,MYO6,OTX1,SOX9,TBX1	8
Cellular Development,Embryonic Development,Hair and Skin Development and Function,Organ Development,Organismal Development,Tissue Development	Differentiation of keratinocytes	6.13e-05	0.00809	ASAH1,AURKB,CTSK,FGFR2,GRHL1,HOXB13,LOXL2,MAP2K1,MYC,PLCD1,ZFP36L1	11
Gastrointestinal Disease,Immunological Disease,Organismal Injury and Abnormalities	Celiac disease	6.47e-05	0.00838	HLA-DQA1,HLA-DQB1,HLA-E,MICA,MYO9B	5
Developmental Disorder	Dysgenesis	6.76e-05	0.00862	ARNT,ATM,CDKN1B,COL2A1,CTSS,EBF2,FAM83H,FGFR2,HNF1B,IGF2R,ITGA6,MAP2K1,MDM4,MMP16,MYC,NKX3-1,OTX1,RERE,SOX9,SP8,TBX1,TLE4,TSHZ1,TSPYL1,UPK3A,VPS53,ZFP36L1	27
Cancer,Organismal Injury and Abnormalities,Reproductive System Disease	Prostatic carcinoma	7.08e-05	0.00888	ABR,ACTR1A,AGAP5 (includes others),AHRR,ARFGAP3,ARHGAP12,ARNT,ASNS,ATM,ATP9B,BAIAP2L1,C3orf38,C9orf78,CAPZB,CDH23,CHMP2B,CNTROB,COL23A1,CPD,DTX4,EIF4B,FAM83H,FGFR2,GBF1,GGCX,GPRC6A,GUCY2D,HAPLN1,HLA-C,HLA-DQA1,HLA-DRB1,HLA-G,HNF1B,HOXA4,HOXB13,IGF2R,ITGA5,ITGA6,KCNN3,KDM6B,KDSR,KLF11,KLK15,KLK2,KLK3,KRT18,KRT7,LDAH,LIME1,LMTK2,LOXL2,LYVE1,MAP2K1,MDM4,MMP16,MSMB,MYC,MYO6,NAALADL2,NKX3-1,NOL10,NT5C…	94
Cancer,Organismal Injury and Abnormalities,Reproductive System Disease	Genital tract cancer	7.5e-05	0.00914	ABR,ACTR1A,AGAP5 (includes others),AGR3,AHRR,ARFGAP3,ARHGAP12,ARNT,ASCL2,ASNS,ATM,ATP2B1,ATP9B,AURKB,BAIAP2L1,BHLHA15,BIK,BMPR1B,C14orf39,C3orf38,C9orf78,CAPZB,CDH23,CDKN1B,CHMP2B,CNTN1,CNTROB,COL23A1,COL2A1,CPD,CTSK,CTSS,DIS3L,DNAH14,DTX4,EHBP1,EIF4B,EMSY,FAM83H,FGFR2,FMO4,GBF1,GGCX,GJB1,GOT2,GPR143,GPRC6A,GRHL1,GUCY2D,HAPLN1,HAUS6,HLA-A,HLA-C,HLA-DQA1,HLA-DQA2,HLA-DRB1,HLA-E,HLA-G,HNF1B,HOXA4,H…	162
Cellular Development,Embryonic Development,Hair and Skin Development and Function,Organ Development,Organismal Development,Tissue Development	Differentiation of skin	7.52e-05	0.00914	ASAH1,AURKB,CTSK,FGFR2,GRHL1,HOXB13,LOXL2,MAP2K1,MYC,PLCD1,SOX9,ZFP36L1	12
Cancer,Organismal Injury and Abnormalities	Pelvic cancer	8.29e-05	0.00992	ABR,ACTR1A,AGAP5 (includes others),AGR3,AHRR,ARFGAP3,ARHGAP12,ARNT,ASCL2,ASNS,ATM,ATP2B1,ATP9B,AURKB,BAIAP2L1,BHLHA15,BIK,BMPR1B,C14orf39,C3orf38,C9orf78,CAPZB,CDH23,CDKN1B,CHMP2B,CHMP7,CNTN1,CNTROB,COL23A1,COL2A1,CPD,CTBP2,CTSK,CTSS,DIS3L,DNAH14,DTX4,EHBP1,EIF4B,EMSY,FAM83H,FGFR2,FMO4,GBF1,GGCX,GOT2,GPR143,GPRC6A,GRHL1,GUCY2D,HAPLN1,HAUS6,HLA-A,HLA-C,HLA-DQA1,HLA-DQA2,HLA-DQB1,HLA-DRB1,HLA-DRB5,…	171

## Sheet: GeneNetworks
Supplementary Table 2.4. Gene networks enrichments in post-GWAS genes identified by IPA.
ID	Molecules in Network	Score	Focus Molecules	Top Diseases and Functions
1	60S ribosomal subunit,Ap2,BMPR1B,collagen type i (family),estrogen receptor,growth factor,growth factor receptor,HAPLN1,HOXB13,Hsp27,KDM6B,KLK1,KLK3,LOXL2,MCAT,MRM3,NAALADL2,NCOA4,NFkB (complex),PAX9,RHEBL1,RPL22L1,RPL3,Rxr,Serine Protease,SOX9,TAX1BP1,TFEB,TMPRSS2,TRIM8,USP20,USP39,VGLL3,WTAP,ZGPAT	42	25	[Connective Tissue Development and Function, Connective Tissue Disorders, Organ Morphology]
2	Akt,amylase,Ant,ARFGAP3,ASAH1,BHLHA15,CDK4/6,CEACAM21,CERS2,CIAO2B,CNTN1,Cyclin D,DNA-PK,EMSY,GJB1,GOT2,Kallikrein,KCTD10,KLK11,KLK15,KLK2,NKX3-1,Notch,RAD9A,RTEL1,Secretase gamma,SIPA1,SLC22A1,STMN3,TRIM26,trypsin,TSPO,VAMP8,Vla-4,ZG16B	40	24	[Lipid Metabolism, Molecular Transport, Small Molecule Biochemistry]
3	ABR,Alpha tubulin,ASCL2,ASNS,AURKB,Cbp/p300,CNTROB,DDX52,FAM83H,GCHFR,GEMIN4,Hdac,Hedgehog,HISTONE,Histone h4,HOXA4,KMT5B,MBNL1,MCM3,MYC,N-cor,PRC2,PRR3,PVT1,SUFU,TERT,TIMM23,Top2,Tropomyosin,TSPYL1,TUBA1B,tubulin (family),WIF1,Wnt,ZRANB1	37	23	[Cancer, Cellular Development, Organismal Injury and Abnormalities]
4	26s Proteasome,Actin,Ahr-aryl hydrocarbon-Arnt,AHRR,ARHGAP12,ARNT,Calmodulin,CTBP1,EIF4B,FAIM2,Gpcr,GPRC6A,Insulin,KCNN3,KLF11,LYVE1,MTORC1,PDLIM5,Proinsulin,PSMD5,Rac,RFX6,RSBN1L,SESN1,SRC (family),TCP1,TM7SF3,TRIP13,TSHZ1,TTLL12,TUBA1C,tubulin,Vegf,WDYHV1,ZBTB38	37	23	[Auditory Disease, Cancer, Connective Tissue Disorders]
5	ATPase,COL2A1,Collagen type I (complex),Collagen type II,Collagen type III,Collagen type IV,Collagen(s),Ctbp,CTSK,ERK,Fibrin,HNF1B,IRX4,JAZF1,Laminin1,LGMN,Lysosomal Protease,MAPRE1,MLPH,MMP7,MYO9B,NOTCH4,NUCKS1,PIBF1,Pkg,PLOD2,RAB29,RUVBL1,SPINT2,TBX5,TCF,TIP60,TOR1A,TOR1B,ZFP36L1	33	21	[Cell Morphology, Cellular Assembly and Organization, Organismal Injury and Abnormalities]
6	AMPK,ARFRP1,ARL6IP5,ATE1,calpain,Casein,CPD,Cyclin E,EGLN,FAM57A,Fibrinogen,FSH,Growth hormone,LDL,Lh,LIME1,LPA,Mapk,MMP16,MSMB,NT5C2,NUDT13,OTX1,Pkc(s),PLCD1,Pld,PP2A,RALB,RGS17,SEPT2,STAT5a/b,STC2,STXBP1,TBX1,TSH	29	19	[Auditory and Vestibular System Development and Function, Developmental Disorder, Embryonic Development]
7	ACTR1A,Adaptor protein 2,ADRB,ATM,CaMKII,CAPZB,CHMP2B,Ck2,Clathrin,cytochrome C,F Actin,Gsk3,Hsp70,Hsp90,IKK (complex),MAP2K1,MICA,MRPL18,MYB,MYO6,NUDT11,P38 MAPK,phosphatase,PP1 protein complex group,PPP1R11,PPP1R14A,PYGB,RAB17,RNA polymerase II,SLC9A8,STYX,TNS3,UBE2R2,Ubiquitin,WASHC2A/WASHC2C	29	19	[Cell Cycle, Cellular Function and Maintenance, Cellular Growth and Proliferation]
8	ACAT2,Alp,ATP2B1,COL23A1,collagen,Creb,CTBP2,DUSP14,Fgfr,FGFR2,FOXP4,GDF7,Hif1,IgG2a,IgG2b,Integrin,ITGA5,Laminin (complex),LMTK2,Pdgf (complex),PDGF BB,PGD,PI3K (complex),PI3K (family),PIK3C2B,PTK,Rab5,Rock,SKIL,Smad,SV2A,TBC1D3 (includes others),Tgf beta,TNK2,TPCN2	24	17	[Digestive System Development and Function, Organ Development, Skeletal and Muscular System Development and Function]
9	14-3-3,Ap1,APC (complex),BIK,BOK,CABLES2,caspase,Cdc2,CDKN1B,Cyclin A,Cytokeratin,E2f,Ifn gamma,Igm,ITGA6,Jnk,Keratin,KRT18,KRT7,KRT8,KRT86,MAP2K1/2,MARVELD3,MDM4,Mek,PDCD4,POLI,Raf,RASSF6,Rb,Rsk,Smad2/3-Smad4,Sos,SYNRG,TLE4	22	16	[Cellular Development, Cellular Growth and Proliferation, Digestive System Development and Function]
10	AGAP5 (includes others),ATP9B,CATSPERG,DIP2C,DNAH14,EFHD1,ENOSF1,FAM156A/FAM156B,GGCX,GIPC2,GRB2,HNRNPL,HSPB1,METTL27,OSM,PCYOX1L,PNLDC1,RASGEF1C,RIC1,RIPOR1,SAT1,SERINC5,SHROOM2,SLC25A36,SLC35A4,SLC8B1,SMIM13,TM7SF3,TRIM25,TRPM7,TSPAN10,UQCC1,ZFAND3,ZMAT1,ZNF266	22	16	[Cell Cycle, Cellular Function and Maintenance, Connective Tissue Development and Function]
11	B3GAT1,BCR (complex),CTSS,ERK1/2,HLA Class I,HLA-A,HLA-C,HLA-DQ,HLA-DQA1,HLA-DQA2,HLA-DQB1,HLA-DQB2,HLA-DRB1,HLA-DRB5,HLA-E,HLA-F,HLA-G,IFN Beta,Ifnar,IGF2R,IgG1,IL12 (complex),Interferon alpha,LILRB2,MHC,MHC Class I (complex),MHC CLASS I (family),MHC Class II (complex),MHC I-α,MHC II,MHC II-β,Mhc2 Alpha,Ngf,Tap,Tnf (family)	21	15	[Inflammatory Disease, Neurological Disease, Skeletal and Muscular Disorders]
12	APP,Bmp8b,C11orf52,C11orf71,C9orf78,CHURC1,CPED1,DTWD1,DUSP4,EGLN3,GIMAP6,GRHL1,GTPase,GTPBP10,HNF4A,KIAA0513,LDAH,MCEE,NBPF3,NUDT10,omega-muricholic acid,PURG,RFLNB,RITA1,SFXN2,SUPT4H1,SYNJ2BP,TEX44,TMEM150A,TMEM53,TP53TG5,TRDMT1,tretinoin,ZNRD1,ZSCAN16	19	14	[Cell Death and Survival, Cell-To-Cell Signaling and Interaction, Cellular Compromise]
13	behenic acid,C10orf25,C3orf38,Ca2 ,DTX4,EBF2,GUCA,GUCA1A,GUCA1B,GUCA2B,GUCY2D,HCG4,HIST1H1C,icosapent,IL1F10,leukotriene A4,LILRA4,mead acid,NPS,P2RX2,PAF1,PLEK2,PMVK,PPARA,PPARG,pristanic acid,prostaglandin D1,TECPR1,TGFB1,TNF,TPD52L2,UHRF1BP1,VAMP5,ZFP36,ZNF652	19	14	[Cell Death and Survival, Nucleic Acid Metabolism, Small Molecule Biochemistry]
14	3-hydroxykynurenine,ADGRA1,ADGRG2,ARPP19,BAIAP2L1,creatinine,EHBP1,GBF1,GPR107,GPR108,GPR146,GPR180,GPR19,GPR4,GPR85,GPR88,HCG18,HTT,IFNG,ITGB1,N-acetyl-L-aspartic acid,NDUFA9,NDUFB2,PCAT1,PPA2,PSMB7,RERE,SCYL3,SIDT1,TACR2,TMEM17,TRAF6,ubiquinone 9,UPK3A,ZNF675	17	13	[Cell Cycle, Neurological Disease, Organismal Injury and Abnormalities]
15	4-hydroxy-N-desmethyltamoxifen,5beta-dihydrotestosterone,6-hydroxy-enterolactone,AGR3,Ahr-aryl hydrocarbon-Arnt-Esr1,androst-4-ene-3beta,17beta-diol,ANO2,CCDC127,CHMP7,DMAC2,equilenin,ESR1,ESR2,FAM104A,FMO4,G protein alphai,GPR143,GPR171,KCNK6,KLRC4,LILRB5,NXF1,PCDHB14,PIK3CA,R3HCC1,RMDN3,SLC10A3,SLC2A4RG,SLC35B4,SLC7A3,SOX4,TDRKH,THSD1,TLN1,VARS2	17	13	[Cancer, Organismal Injury and Abnormalities, Reproductive System Disease]
16	BORCS7,CCNT2,CUL2,DAZAP1,DCBLD2,DCUN1D3,DCUN1D4,EEF2K,ELAVL1,FAM83F,FAM84B,FEM1A,FEM1C,GLOD4,HAUS6,HERC1,HIBADH,IKBIP,KDSR,KIF26A,LTO1,MFSD13A,P-TEFb,PCDH9,RPRD1A,SYCE3,TUFT1,TUT4,VPS36,VPS53,VPS54,VWA7,YAE1,ZNF571,ZYG11B	15	12	[Dermatological Diseases and Conditions, Developmental Disorder, Hereditary Disorder]
17	ANKEF1,ARL3,AS3MT,CACNA2D3,CFAP44,corticosterone,EBAG9,ELMOD1,ELMOD2,ELMOD3,GABPB2,GMEB2,HIF1AN,KDM1A,MAGEA2/MAGEA2B,MSRB1,MT1L,Mt1m/Mt2A,NR3C1,PLEKHF1,PTGR1,RNF39,SDCBP,SERP2,SLC22A2,SLC22A3,SLC7A6,SP8,THG1L,TP53,TRIM27,TRIM31,TRIM45,ZFYVE28,ZNF79	12	10	[Cell-To-Cell Signaling and Interaction, Molecular Transport, Small Molecule Biochemistry]
18	1,4-glucan,2'-fucosyllactose,ADAMDEC1,B3GNT5,BACE2,beta-estradiol,beta-hydroxyisovaleric acid,CDH23,CLYBL,COMMD10,ERAP2,GPR176,HLA-L,IkB-NfkB2-RelA,LOC100359583/Ptma,LYN,MBP,NfkB-Nfkbia,NFKB2,NFKBIA,NRK,Pif,PLEKHH2,PTEN,Rps15a-ps4,RT1-EC2,RWDD3,SETD6,SLCO2B1,Slpi (includes others),STARD8,SUMO4,ZFAND6,Zfp125,ZFP57	9	8	[Organismal Injury and Abnormalities, Reproductive System Disease, Tissue Development]
19	Alpha catenin,Antigenic lipid-CD1B-β2M,Antigenic lipid-CD1C-β2M,Antigenic lipid-CD1D-β2M,BC037156,CD3,CG,cytokine,DIS3L,DNAJC5,Focal adhesion kinase,hemoglobin,Histone h3,Ige,IgG,IL1,Immunoglobulin,MHC with antigen,Mmp,MPHOSPH6,NOL10,NPIPA8 (includes others),ORAI3,Penk-rs,PIGZ,Pka,PLC,RAS,Rnr,RNR3,RPS9,SLC25A37,TCR,TRGV9,TSPAN9	6	6	[Cell-To-Cell Signaling and Interaction, Developmental Disorder, Nervous System Development and Function]
20	AHR,OLFML1	2	1	[Cancer, Cardiovascular System Development and Function, Cell Cycle]
21	C10orf95,NUS1	2	1	[Carbohydrate Metabolism, Cardiovascular System Development and Function, Developmental Disorder]
22	ECHDC3,miR-483-3p (miRNAs w/seed CACUCCU)	2	1	[Cancer, Cellular Growth and Proliferation, Organismal Injury and Abnormalities]
23	C14orf39,STAT5B	2	1	[Cancer, Cellular Development, Cellular Growth and Proliferation]
24	HOTTIP,HOXA13	2	1	[Cell Cycle, Digestive System Development and Function, Gastrointestinal Disease]
25	miR-3911 (and other miRNAs w/seed GUGUGGA),MIR3911	2	1	[]
