# Supplementary material for: Pathway Analysis of Genes Identified through Post-GWAS to Underpin Prostate Cancer Aetiology
Source: Genes (Basel). 2020 May 8;11(5):526. doi: 10.3390/genes11050526 (PMC7291227; doi:10.3390/genes11050526)
Supplement: Supplementary file 1 [file genes-11-00526-s001.zip › SupplementaryTable3_GSEA.xls]

## Sheet: GSEA_GeneSets
Supplementary Table 3.1. The gene hallmarks enrichments in post-GWAS identified by GSEA.
Gene Set Name	# Genes in Gene Set (K)	Description	# Genes in Overlap (k)	k/K	p-value	FDR q-value
HALLMARK_ANDROGEN_RESPONSE	100	Genes defining response to androgens.	8	0.08	2.86e-06	0.000143
HALLMARK_ESTROGEN_RESPONSE_EARLY	200	Genes defining early response to estrogen.	9	0.045	7.2e-05	0.0018
HALLMARK_MITOTIC_SPINDLE	199	Genes important for mitotic spindle assembly.	8	0.0402	0.000387	0.005
HALLMARK_INTERFERON_GAMMA_RESPONSE	200	Genes up-regulated in response to IFNG [GeneID=3458].	8	0.04	0.0004	0.005
HALLMARK_APOPTOSIS	161	Genes mediating programmed cell death (apoptosis) by activation of caspases.	7	0.0435	0.00056	0.0056
HALLMARK_GLYCOLYSIS	200	Genes encoding proteins involved in glycolysis and gluconeogenesis.	7	0.035	0.00197	0.0164
HALLMARK_ALLOGRAFT_REJECTION	200	Genes up-regulated during transplant rejection.	6	0.03	0.00848	0.044
HALLMARK_KRAS_SIGNALING_DN	200	Genes down-regulated by KRAS activation.	6	0.03	0.00848	0.044
HALLMARK_P53_PATHWAY	200	Genes involved in p53 pathways and networks.	6	0.03	0.00848	0.044
HALLMARK_UV_RESPONSE_DN	144	Genes down-regulated in response to ultraviolet (UV) radiation.	5	0.0347	0.00881	0.044
HALLMARK_PROTEIN_SECRETION	96	Genes involved in protein secretion pathway.	4	0.0417	0.0101	0.0458

## Sheet: GSEA_Pathways
Supplementary Table 3.2. The canonical pathway enrichments in post-GWAS identified by GSEA.
Gene Set Name	# Genes in Gene Set (K)	Description	# Genes in Overlap (k)	k/K	p-value	FDR q-value
PID_AR_PATHWAY	61	Coregulation of Androgen receptor activity	5	0.082	0.000196	0.0105
BIOCARTA_MHC_PATHWAY	14	Antigen Processing and Presentation	3	0.2143	0.000223	0.0111
PID_TELOMERASE_PATHWAY	67	Regulation of Telomerase	5	0.0746	0.000304	0.0136
PID_HES_HEY_PATHWAY	48	Notch-mediated HES/HEY network	4	0.0833	0.000818	0.029
BIOCARTA_WNT_PATHWAY	24	WNT Signaling Pathway	3	0.125	0.00116	0.0365
PID_AR_TF_PATHWAY	53	Regulation of Androgen receptor activity	4	0.0755	0.00119	0.0368
BIOCARTA_ERK_PATHWAY	27	Erk1/Erk2 Mapk Signaling pathway	3	0.1111	0.00165	0.0451
PID_NOTCH_PATHWAY	59	Notch signaling pathway	4	0.0678	0.00177	0.0476

## Sheet: CancerModules
SupplementaryTable 3.3. The cancer modules enriched in post-GWAS genes based on GSEA dataset.
Gene Set Name	# Genes in Gene Set (K)	Description	# Genes in Overlap (k)	k/K	p-value	FDR q-value
MODULE_293	12	Genes in the cancer module 293.	6	0.5	3.73e-10	1.61e-07
MODULE_143	14	Genes in the cancer module 143.	6	0.4286	1.19e-09	2.4e-07
MODULE_3	384	Genes in the cancer module 3.	19	0.0495	1.67e-09	2.4e-07
MODULE_8	420	Genes in the cancer module 8.	17	0.0405	2.19e-07	2.36e-05
MODULE_33	383	Immune / stress response genes.	16	0.0418	3.28e-07	2.83e-05
MODULE_88	833	Heart, liver, kidney and pancreas metabolic and xenobiotic response genes.	22	0.0264	5.09e-06	0.000366
MODULE_52	429	Cell line expressed genes.	15	0.035	6.74e-06	0.000415
MODULE_48	334	Genes in the cancer module 48.	13	0.0389	8.96e-06	0.000483
MODULE_18	450	Genes in the cancer module 18.	15	0.0333	1.19e-05	0.000567
MODULE_95	558	Genes in the cancer module 95.	16	0.0287	3.81e-05	0.00164
MODULE_163	563	Genes in the cancer module 163.	16	0.0284	4.23e-05	0.00166
MODULE_45	580	Whole blood genes.	16	0.0276	6.01e-05	0.00211
MODULE_298	26	Keratin.	4	0.1538	7.31e-05	0.00211
MODULE_68	26	Genes in the cancer module 68.	4	0.1538	7.31e-05	0.00211
MODULE_6	412	Trachea genes.	13	0.0316	7.85e-05	0.00211
MODULE_15	357	Genes in the cancer module 14.	12	0.0336	8.14e-05	0.00211
MODULE_180	118	Genes in the cancer module 180.	7	0.0593	8.32e-05	0.00211
MODULE_342	213	Genes in the cancer module 342.	9	0.0423	0.000116	0.00278
MODULE_55	830	Genes in the cancer module 55.	19	0.0229	0.000148	0.00336
MODULE_118	407	cell line expressed genes.	12	0.0295	0.000273	0.00589
MODULE_84	545	Immune (humoral) and inflammatory response.	14	0.0257	0.000354	0.00726
MODULE_60	422	Heart genes.	12	0.0284	0.000378	0.00741
MODULE_17	364	Genes in the cancer module 17.	11	0.0302	0.000397	0.00743
MODULE_16	508	Genes in the cancer module 15.	13	0.0256	0.00059	0.0106
MODULE_107	79	Genes in the cancer module 107.	5	0.0633	0.000652	0.0108
MODULE_139	79	Genes in the cancer module 139.	5	0.0633	0.000652	0.0108
MODULE_209	89	Catabolic peptidases.	5	0.0562	0.00112	0.0179
MODULE_126	183	Lymphoma and immune response expression clusters.	7	0.0383	0.00119	0.0182
MODULE_12	359	Spinal cord (neuro-development) genes.	10	0.0279	0.00133	0.0198
MODULE_23	562	Liver genes - metabolism and xenobiotics.	13	0.0231	0.00147	0.0211
MODULE_172	96	Genes in the cancer module 172.	5	0.0521	0.00157	0.0215
MODULE_223	142	Immune (defense) response.	6	0.0423	0.0016	0.0215
MODULE_5	434	Lung genes.	11	0.0253	0.00165	0.0215
MODULE_94	372	Signaling.	10	0.0269	0.00173	0.0219
MODULE_44	325	Thymus genes.	9	0.0277	0.00238	0.0293
MODULE_212	328	Catalytic activities / metabolism.	9	0.0274	0.00253	0.0303
MODULE_38	463	Placenta genes.	11	0.0238	0.00272	0.0317
MODULE_53	402	Cell line expressed genes.	10	0.0249	0.00302	0.0343
MODULE_27	355	Genes in the cancer module 27.	9	0.0254	0.00425	0.0469

## Sheet: GO
Supplementary Table 3.4. The GO biological process, GO cellular component and molecular functions enriched in post-GWAS genes.
Gene Set Name	# Genes in Gene Set (K)	Description	# Genes in Overlap (k)	k/K	p-value	FDR q-value
GO_MHC_PROTEIN_COMPLEX	25	A transmembrane protein complex composed of an MHC alpha chain and, in most cases, either an MHC class II beta chain or an invariant beta2-microglobin chain, and with or without a bound peptide, lipid, or polysaccharide antigen. [GOC:add, GOC:jl, ISBN:0781735149, PMID:15928678, PMID:16153240]	12	0.48	7.48e-19	7.48e-15
GO_LUMENAL_SIDE_OF_MEMBRANE	33	Any side (leaflet) of a membrane that faces the lumen of an organelle. [GOC:dos]	12	0.3636	4.8e-17	2.4e-13
GO_INTERFERON_GAMMA_MEDIATED_SIGNALING_PATHWAY	90	A series of molecular signals initiated by the binding of interferon-gamma to a receptor on the surface of a cell, and ending with regulation of a downstream cellular process, e.g. transcription. Interferon gamma is the only member of the type II interferon found so far. [GOC:add, GOC:dph, GOC:signaling, PR:000000017]	15	0.1667	2.39e-15	7.96e-12
GO_ANTIGEN_PROCESSING_AND_PRESENTATION_OF_PEPTIDE_ANTIGEN	188	The process in which an antigen-presenting cell expresses peptide antigen in association with an MHC protein complex on its cell surface, including proteolysis and transport steps for the peptide antigen both prior to and following assembly with the MHC protein complex. The peptide antigen is typically, but not always, processed from an endogenous or exogenous protein. [GOC:add, ISBN:0781735149, …	19	0.1011	6.12e-15	1.53e-11
GO_ANTIGEN_PROCESSING_AND_PRESENTATION	223	The process in which an antigen-presenting cell expresses antigen (peptide or lipid) on its cell surface in association with an MHC protein complex. [GO_REF:0000022, GOC:add, GOC:mtg_15nov05, ISBN:0781735149, PMID:15771591, PMID:15928678]	20	0.0897	1.17e-14	2.35e-11
GO_COATED_VESICLE_MEMBRANE	178	The lipid bilayer surrounding a coated vesicle. [GOC:mah]	18	0.1011	3.17e-14	5.27e-11
GO_PEPTIDE_ANTIGEN_BINDING	31	Interacting selectively and non-covalently with an antigen peptide. [GOC:add, GOC:jl, GOC:rv]	10	0.3226	8.41e-14	1.2e-10
GO_ER_TO_GOLGI_TRANSPORT_VESICLE_MEMBRANE	62	The lipid bilayer surrounding a vesicle transporting substances from the endoplasmic reticulum to the Golgi. [GOC:ai, GOC:ascb_2009, GOC:dph, GOC:tb]	12	0.1935	2.33e-13	2.91e-10
GO_ENDOSOME	888	A vacuole to which materials ingested by endocytosis are delivered. [ISBN:0198506732, PMID:19696797]	34	0.0383	7.45e-13	8.27e-10
GO_COATED_VESICLE	285	Small membrane-bounded organelle formed by pinching off of a coated region of membrane. Some coats are made of clathrin, whereas others are made from other proteins. [ISBN:0815316194]	20	0.0702	1.19e-12	1.14e-09
GO_GOLGI_ASSOCIATED_VESICLE_MEMBRANE	112	The lipid bilayer surrounding a vesicle associated with the Golgi apparatus. [GOC:mah]	14	0.125	1.25e-12	1.14e-09
GO_ANTIGEN_PROCESSING_AND_PRESENTATION_OF_ENDOGENOUS_PEPTIDE_ANTIGEN_VIA_MHC_CLASS_I_VIA_ER_PATHWAY	7	The process in which an antigen-presenting cell expresses a peptide antigen of endogenous origin on its cell surface in association with an MHC class I protein complex following intracellular transport via an ER pathway. The peptide is typically a fragment of a larger endogenous protein which has been degraded within the cell and becomes associated with the MHC class I molecule in the ER. Class I…	6	0.8571	2.93e-12	2.44e-09
GO_GOLGI_ASSOCIATED_VESICLE	177	Any vesicle associated with the Golgi complex and involved in mediating transport within the Golgi or between the Golgi and other parts of the cell. [GOC:mah]	16	0.0904	4.88e-12	3.75e-09
GO_RESPONSE_TO_INTERFERON_GAMMA	197	Any process that results in a change in state or activity of a cell or an organism (in terms of movement, secretion, enzyme production, gene expression, etc.) as a result of an interferon-gamma stimulus. Interferon-gamma is also known as type II interferon. [GOC:add, ISBN:0126896631, PMID:15546383]	16	0.0812	2.49e-11	1.78e-08
GO_ANTIGEN_PROCESSING_AND_PRESENTATION_OF_EXOGENOUS_PEPTIDE_ANTIGEN_VIA_MHC_CLASS_I_TAP_INDEPENDENT	9	The process in which an antigen-presenting cell expresses a peptide antigen of exogenous origin on its cell surface in association with an MHC class I protein complex following intracellular transport via a pathway not requiring TAP (transporter associated with antigen processing). The peptide is typically a fragment of a larger exogenous protein which has been degraded within the cell. Class I h…	6	0.6667	3.46e-11	1.96e-08
GO_ANTIGEN_PROCESSING_AND_PRESENTATION_OF_PEPTIDE_ANTIGEN_VIA_MHC_CLASS_IB	9	The process in which an antigen-presenting cell expresses peptide antigen in association with an MHC class Ib protein complex on its cell surface. The peptide antigen may originate from an endogenous or exogenous protein. Class Ib here refers to non-classical class I molecules, such as those of the HLA-E family. [GOC:add, PMID:15928678]	6	0.6667	3.46e-11	1.96e-08
GO_MHC_CLASS_I_PROTEIN_COMPLEX	9	A transmembrane protein complex composed of a MHC class I alpha chain and an invariant beta2-microglobin chain, and with or without a bound peptide antigen. Class I here refers to classical class I molecules. [GOC:add, GOC:jl, ISBN:0120781859, ISBN:0781735149]	6	0.6667	3.46e-11	1.96e-08
GO_COPII_COATED_ER_TO_GOLGI_TRANSPORT_VESICLE	93	A vesicle with a coat formed of the COPII coat complex proteins. The COPII coat complex is formed by the Sec23p/Sec24p and the Sec13p/Sec31p heterodimers. COPII-associated vesicles transport proteins from the rough endoplasmic reticulum to the Golgi apparatus (anterograde transport). [PMID:11252894, PMID:17499046, PMID:22160157, PMID:8004676, Wikipedia:COPII]	12	0.129	3.53e-11	1.96e-08
GO_ENDOSOMAL_PART	517	Any constituent part of an endosome, a membrane-bounded organelle to which materials ingested by endocytosis are delivered. [GOC:mah, PMID:19696797]	24	0.0464	4.27e-11	2.25e-08
GO_CELL_CYCLE	1847	The progression of biochemical and morphological phases and events that occur in a cell during successive cell replication or nuclear replication events. Canonically, the cell cycle comprises the replication and segregation of genetic material followed by the division of the cell, but in endocycles or syncytial cells nuclear replication or nuclear division may not be followed by cell division. [G…	46	0.0249	1.74e-10	8.55e-08
GO_ENDOCYTIC_VESICLE	297	A membrane-bounded intracellular vesicle formed by invagination of the plasma membrane around an extracellular substance. Endocytic vesicles fuse with early endosomes to deliver the cargo for further sorting. [GOC:go_curators, PMID:19696797]	18	0.0606	1.8e-10	8.55e-08
GO_GOLGI_APPARATUS	1552	A compound membranous cytoplasmic organelle of eukaryotic cells, consisting of flattened, ribosome-free vesicles arranged in a more or less regular stack. The Golgi apparatus differs from the endoplasmic reticulum in often having slightly thicker membranes, appearing in sections as a characteristic shallow semicircle so that the convex side (cis or entry face) abuts the endoplasmic reticulum, sec…	41	0.0264	3.4e-10	1.46e-07
GO_TRANS_GOLGI_NETWORK	235	The network of interconnected tubular and cisternal structures located within the Golgi apparatus on the side distal to the endoplasmic reticulum, from which secretory vesicles emerge. The trans-Golgi network is important in the later stages of protein secretion where it is thought to play a key role in the sorting and targeting of secreted proteins to the correct destination. [GOC:vw, ISBN:08153…	16	0.0681	3.44e-10	1.46e-07
GO_CYTOPLASMIC_VESICLE_PART	1489	Any constituent part of cytoplasmic vesicle, a vesicle formed of membrane or protein, found in the cytoplasm of a cell. [GOC:jl]	40	0.0269	3.51e-10	1.46e-07
GO_TRANSPORT_VESICLE_MEMBRANE	208	The lipid bilayer surrounding a transport vesicle. [GOC:mah]	15	0.0721	5.57e-10	2.23e-07
GO_REGULATION_OF_CELL_DEATH	1723	Any process that modulates the rate or frequency of cell death. Cell death is the specific activation or halting of processes within a cell so that its vital functions markedly cease, rather than simply deteriorating gradually over time, which culminates in cell death. [GOC:dph, GOC:tb]	43	0.025	6.87e-10	2.64e-07
GO_EMBRYO_DEVELOPMENT	989	The process whose specific outcome is the progression of an embryo from its formation until the end of its embryonic life stage. The end of the embryonic stage is organism-specific. For example, for mammals, the process would begin with zygote formation and end with birth. For insects, the process would begin at zygote formation and end with larval hatching. For plant zygotic embryos, this would …	31	0.0313	1.1e-09	4.07e-07
GO_ANTIGEN_PROCESSING_AND_PRESENTATION_OF_ENDOGENOUS_PEPTIDE_ANTIGEN	14	The process in which an antigen-presenting cell expresses a peptide antigen of endogenous origin on its cell surface in association with an MHC protein complex. The peptide is typically a fragment of a larger endogenous protein which has been degraded within the cell. [GOC:add, ISBN:0781735149]	6	0.4286	1.19e-09	4.26e-07
GO_REPRODUCTIVE_SYSTEM_DEVELOPMENT	431	The progression of the reproductive system over time from its formation to the mature structure. The reproductive system consists of the organs that function in reproduction. [GOC:dph]	20	0.0464	1.87e-09	6.43e-07
GO_ENDOCYTIC_VESICLE_MEMBRANE	165	The lipid bilayer surrounding an endocytic vesicle. [GOC:mah]	13	0.0788	2.72e-09	9.05e-07
GO_ANTIGEN_PROCESSING_AND_PRESENTATION_VIA_MHC_CLASS_IB	16	The process in which an antigen-presenting cell expresses antigen (peptide or lipid) on its cell surface in association with an MHC class Ib protein complex. Class Ib here refers to non-classical class I molecules, such as those of the CD1 or HLA-E gene families. [GOC:add, PMID:15928678, PMID:15928680]	6	0.375	3.14e-09	9.8e-07
GO_MHC_CLASS_II_PROTEIN_COMPLEX	16	A transmembrane protein complex composed of an MHC class II alpha and MHC class II beta chain, and with or without a bound peptide or polysaccharide antigen. [GOC:add, GOC:jl, ISBN:0120781859, PMID:15928678]	6	0.375	3.14e-09	9.8e-07
GO_VACUOLE	764	A closed structure, found only in eukaryotic cells, that is completely surrounded by unit membrane and contains liquid material. Cells contain one or several vacuoles, that may have different functions from each other. Vacuoles have a diverse array of functions. They can act as a storage organelle for nutrients or waste products, as a degradative compartment, as a cost-effective way of increasing…	26	0.034	4.89e-09	1.46e-06
GO_CLATHRIN_COATED_VESICLE_MEMBRANE	113	The lipid bilayer surrounding a clathrin-coated vesicle. [GOC:mah]	11	0.0973	4.98e-09	1.46e-06
GO_VACUOLAR_PART	557	Any constituent part of a vacuole, a closed structure, found only in eukaryotic cells, that is completely surrounded by unit membrane and contains liquid material. [GOC:jl]	22	0.0395	5.53e-09	1.58e-06
GO_RESPONSE_TO_CYTOKINE	1192	Any process that results in a change in state or activity of a cell or an organism (in terms of movement, secretion, enzyme production, gene expression, etc.) as a result of a cytokine stimulus. [GOC:sl]	33	0.0277	6.67e-09	1.83e-06
GO_WHOLE_MEMBRANE	1653	Any lipid bilayer that completely encloses some structure, and all the proteins embedded in it or attached to it. Examples include the plasma membrane and most organelle membranes. [GOC:dos]	40	0.0242	6.78e-09	1.83e-06
GO_DEVELOPMENTAL_PROCESS_INVOLVED_IN_REPRODUCTION	672	A developmental process in which a progressive change in the state of some part of an organism specifically contributes to its ability to form offspring. [GOC:dph, GOC:isa_complete]	24	0.0357	7.77e-09	2.04e-06
GO_EMBRYONIC_ORGAN_DEVELOPMENT	423	Development, taking place during the embryonic phase, of a tissue or tissues that work together to perform a specific function or functions. Development pertains to the process whose specific outcome is the progression of a structure over time, from its formation to the mature structure. Organs are commonly observed as visibly distinct structures, but may also exist as loosely associated clusters…	19	0.0449	8.07e-09	2.07e-06
GO_TRANS_GOLGI_NETWORK_MEMBRANE	92	The lipid bilayer surrounding any of the compartments that make up the trans-Golgi network. [GOC:mah]	10	0.1087	8.55e-09	2.14e-06
GO_INTRINSIC_COMPONENT_OF_ORGANELLE_MEMBRANE	381	The component of the organelle membrane consisting of the gene products and protein complexes having either part of their peptide sequence embedded in the hydrophobic region of the membrane or some other covalently attached group such as a GPI anchor that is similarly embedded in the membrane. [GOC:dos, GOC:mah]	18	0.0472	9.25e-09	2.26e-06
GO_PLASMA_MEMBRANE_PROTEIN_COMPLEX	574	Any protein complex that is part of the plasma membrane. [GOC:dos]	22	0.0383	9.49e-09	2.26e-06
GO_TRANSPORT_VESICLE	390	Any of the vesicles of the constitutive secretory pathway, which carry cargo from the endoplasmic reticulum to the Golgi, between Golgi cisternae, from the Golgi to the ER (retrograde transport) or to destinations within or outside the cell. [GOC:mah, PMID:22160157]	18	0.0462	1.33e-08	3.08e-06
GO_DNA_BINDING_TRANSCRIPTION_FACTOR_ACTIVITY	1701	A protein or a member of a complex that interacts selectively and non-covalently with a specific DNA sequence (sometimes referred to as a motif) within the regulatory region of a gene to modulate transcription. Regulatory regions include promoters (proximal and distal) and enhancers. Genes are transcriptional units, and include bacterial operons. [GOC:txnOH-2018]	40	0.0235	1.49e-08	3.38e-06
GO_MEMBRANE_PROTEIN_COMPLEX	1171	Any protein complex that is part of a membrane. [GOC:dos]	32	0.0273	1.55e-08	3.41e-06
GO_INTRINSIC_COMPONENT_OF_ENDOPLASMIC_RETICULUM_MEMBRANE	157	The component of the endoplasmic reticulum membrane consisting of the gene products and protein complexes having either part of their peptide sequence embedded in the hydrophobic region of the membrane or some other covalently attached group such as a GPI anchor that is similarly embedded in the membrane. [GOC:dos, GOC:mah]	12	0.0764	1.57e-08	3.41e-06
GO_ANTIGEN_PROCESSING_AND_PRESENTATION_OF_ENDOGENOUS_ANTIGEN	21	The process in which an antigen-presenting cell expresses antigen (peptide or lipid) of endogenous origin on its cell surface in association with an MHC protein complex. [GOC:add, ISBN:0781735149, PMID:15771591, PMID:15928678]	6	0.2857	2.05e-08	4.36e-06
GO_ANTIGEN_PROCESSING_AND_PRESENTATION_OF_PEPTIDE_OR_POLYSACCHARIDE_ANTIGEN_VIA_MHC_CLASS_II	102	The process in which an antigen-presenting cell expresses antigen (peptide or polysaccharide) on its cell surface in association with an MHC class II protein complex. [GOC:add, ISBN:0781735149, PMID:15531770, PMID:15771591, PMID:16153240]	10	0.098	2.34e-08	4.87e-06
GO_REPRODUCTION	1459	The production of new individuals that contain some portion of genetic material inherited from one or more parent organisms. [GOC:go_curators, GOC:isa_complete, GOC:jl, ISBN:0198506732]	36	0.0247	2.52e-08	5.15e-06
GO_MITOTIC_CELL_CYCLE	1009	Progression through the phases of the mitotic cell cycle, the most common eukaryotic cell cycle, which canonically comprises four successive phases called G1, S, G2, and M and includes replication of the genome and the subsequent segregation of chromosomes into daughter cells. In some variant cell cycles nuclear replication or nuclear division may not be followed by cell division, or G1 and G2 ph…	29	0.0287	2.59e-08	5.18e-06
GO_ANTIGEN_PROCESSING_AND_PRESENTATION_OF_EXOGENOUS_PEPTIDE_ANTIGEN_VIA_MHC_CLASS_I	79	The process in which an antigen-presenting cell expresses a peptide antigen of exogenous origin on its cell surface in association with an MHC class I protein complex. The peptide antigen is typically, but not always, processed from a whole protein. Class I here refers to classical class I molecules. [GOC:add, ISBN:0781735149, PMID:15771591]	9	0.1139	3.16e-08	6.08e-06
GO_RECYCLING_ENDOSOME_MEMBRANE	79	The lipid bilayer surrounding a recycling endosome. [GOC:jid, GOC:rph, PMID:10930469, PMID:15601896, PMID:16246101]	9	0.1139	3.16e-08	6.08e-06
GO_EPITHELIUM_DEVELOPMENT	1278	The process whose specific outcome is the progression of an epithelium over time, from its formation to the mature structure. An epithelium is a tissue that covers the internal or external surfaces of an anatomical structure. [GOC:dph, GOC:mtg_lung]	33	0.0258	3.5e-08	6.55e-06
GO_VESICLE_MEMBRANE	785	The lipid bilayer surrounding any membrane-bounded vesicle in the cell. [GOC:mah, GOC:vesicle]	25	0.0318	3.54e-08	6.55e-06
GO_EMBRYO_DEVELOPMENT_ENDING_IN_BIRTH_OR_EGG_HATCHING	623	The process whose specific outcome is the progression of an embryo over time, from zygote formation until the end of the embryonic life stage. The end of the embryonic life stage is organism-specific and may be somewhat arbitrary; for mammals it is usually considered to be birth, for insects the hatching of the first instar larva from the eggshell. [GOC:go_curators, GOC:isa_complete, GOC:mtg_sens…	22	0.0353	4.04e-08	7.14e-06
GO_RECYCLING_ENDOSOME	171	An organelle consisting of a network of tubules that functions in targeting molecules, such as receptors transporters and lipids, to the plasma membrane. [GOC:dph, GOC:jid, GOC:kmv, GOC:rph, PMID:10930469, PMID:15601896, PMID:16246101, PMID:21556374, PMID:21562044]	12	0.0702	4.06e-08	7.14e-06
GO_GOLGI_APPARATUS_PART	969	Any constituent part of the Golgi apparatus, a compound membranous cytoplasmic organelle of eukaryotic cells, consisting of flattened, ribosome-free vesicles arranged in a more or less regular stack. [GOC:jl]	28	0.0289	4.07e-08	7.14e-06
GO_RESPONSE_TO_ABIOTIC_STIMULUS	1230	Any process that results in a change in state or activity of a cell or an organism (in terms of movement, secretion, enzyme production, gene expression, etc.) as a result of an abiotic (not derived from living organisms) stimulus. [GOC:hb]	32	0.026	4.81e-08	8.29e-06
GO_EMBRYONIC_PLACENTA_DEVELOPMENT	88	The embryonically driven process whose specific outcome is the progression of the placenta over time, from its formation to the mature structure. The placenta is an organ of metabolic interchange between fetus and mother, partly of embryonic origin and partly of maternal origin. [GOC:add, ISBN:068340007X]	9	0.1023	8.2e-08	1.37e-05
GO_POSITIVE_REGULATION_OF_RNA_BIOSYNTHETIC_PROCESS	1600	Any process that activates or increases the frequency, rate or extent of RNA biosynthetic process. [GO:jl, GO_REF:0000058, GOC:TermGenie]	37	0.0231	8.23e-08	1.37e-05
GO_POSITIVE_REGULATION_OF_T_CELL_MEDIATED_CYTOTOXICITY	26	Any process that activates or increases the frequency, rate or extent of T cell mediated cytotoxicity. [GOC:add, ISBN:0781735149]	6	0.2308	8.38e-08	1.37e-05
GO_PLACENTA_DEVELOPMENT	150	The process whose specific outcome is the progression of the placenta over time, from its formation to the mature structure. The placenta is an organ of metabolic interchange between fetus and mother, partly of embryonic origin and partly of maternal origin. [GOC:add, ISBN:068340007X]	11	0.0733	9.57e-08	1.54e-05
GO_CLATHRIN_COATED_VESICLE	186	A vesicle with a coat formed of clathrin connected to the membrane via one of the clathrin adaptor complexes. [GOC:mah, PMID:11252894]	12	0.0645	1.03e-07	1.63e-05
GO_APOPTOTIC_PROCESS	1980	A programmed cell death process which begins when a cell receives an internal (e.g. DNA damage) or external signal (e.g. an extracellular death ligand), and proceeds through a series of biochemical events (signaling pathway phase) which trigger an execution phase. The execution phase is the last step of an apoptotic process, and is typically characterized by rounding-up of the cell, retraction of…	42	0.0212	1.11e-07	1.73e-05
GO_POSITIVE_REGULATION_OF_BIOSYNTHETIC_PROCESS	1983	Any process that activates or increases the frequency, rate or extent of the chemical reactions and pathways resulting in the formation of substances. [GOC:go_curators]	42	0.0212	1.15e-07	1.77e-05
GO_VACUOLAR_MEMBRANE	402	The lipid bilayer surrounding the vacuole and separating its contents from the cytoplasm of the cell. [GOC:ai]	17	0.0423	1.18e-07	1.79e-05
GO_ANTIGEN_PROCESSING_AND_PRESENTATION_OF_PEPTIDE_ANTIGEN_VIA_MHC_CLASS_I	95	The process in which an antigen-presenting cell expresses a peptide antigen on its cell surface in association with an MHC class I protein complex. Class I here refers to classical class I molecules. [GOC:add, ISBN:0781735149, PMID:15224092, PMID:15771591]	9	0.0947	1.6e-07	2.38e-05
GO_BETA_2_MICROGLOBULIN_BINDING	7	Interacting selectively and non-covalently with beta-2-microglobulin. [GOC:mah]	4	0.5714	1.95e-07	2.87e-05
GO_T_CELL_MEDIATED_CYTOTOXICITY	49	The directed killing of a target cell by a T cell through the release of granules containing cytotoxic mediators or through the engagement of death receptors. [GOC:add, GOC:pr, ISBN:0781735149, PMID:11911826]	7	0.1429	2.27e-07	3.28e-05
GO_POSITIVE_REGULATION_OF_TRANSCRIPTION_BY_RNA_POLYMERASE_II	1185	Any process that activates or increases the frequency, rate or extent of transcription from an RNA polymerase II promoter. [GOC:go_curators, GOC:txnOH]	30	0.0253	2.3e-07	3.29e-05
GO_EMBRYONIC_MORPHOGENESIS	578	The process in which anatomical structures are generated and organized during the embryonic phase. The embryonic phase begins with zygote formation. The end of the embryonic phase is organism-specific. For example, it would be at birth for mammals, larval hatching for insects and seed dormancy in plants. [GOC:jid, GOC:mtg_sensu]	20	0.0346	2.33e-07	3.29e-05
GO_ENDOPLASMIC_RETICULUM	1892	The irregular network of unit membranes, visible only by electron microscopy, that occurs in the cytoplasm of many eukaryotic cells. The membranes form a complex meshwork of tubular channels, which are often expanded into slitlike cavities called cisternae. The ER takes two forms, rough (or granular), with ribosomes adhering to the outer surface, and smooth (with no ribosomes attached). [ISBN:019…	40	0.0211	2.49e-07	3.46e-05
GO_ORGANELLE_SUBCOMPARTMENT	378	A compartment that consists of a lumen and an enclosing membrane, and is part of an organelle. [GOC:mah, GOC:pz]	16	0.0423	2.76e-07	3.77e-05
GO_NEGATIVE_REGULATION_OF_CELL_POPULATION_PROLIFERATION	765	Any process that stops, prevents or reduces the rate or extent of cell proliferation. [GOC:go_curators]	23	0.0301	3.47e-07	4.69e-05
GO_EPITHELIAL_CELL_DIFFERENTIATION	767	The process in which a relatively unspecialized cell acquires specialized features of an epithelial cell, any of the cells making up an epithelium. [GOC:ecd, PMID:11839751]	23	0.03	3.63e-07	4.84e-05
GO_REGULATION_OF_T_CELL_MEDIATED_CYTOTOXICITY	33	Any process that modulates the frequency, rate, or extent of T cell mediated cytotoxicity. [GOC:add, ISBN:0781735149]	6	0.1818	3.83e-07	5.03e-05
GO_EARLY_ENDOSOME	345	A membrane-bounded organelle that receives incoming material from primary endocytic vesicles that have been generated by clathrin-dependent and clathrin-independent endocytosis; vesicles fuse with the early endosome to deliver cargo for sorting into recycling or degradation pathways. [GOC:mah, NIF_Subcellular:nlx_subcell_20090701, PMID:19696797]	15	0.0435	4.65e-07	6.03e-05
GO_RESPONSE_TO_OXYGEN_LEVELS	394	Any process that results in a change in state or activity of a cell or an organism (in terms of movement, secretion, enzyme production, gene expression, etc.) as a result of a stimulus reflecting the presence, absence, or concentration of oxygen. [GOC:BHF, GOC:mah]	16	0.0406	4.78e-07	6.13e-05
GO_NEGATIVE_REGULATION_OF_DEVELOPMENTAL_PROCESS	1035	Any process that stops, prevents or reduces the rate or extent of development, the biological process whose specific outcome is the progression of an organism over time from an initial condition (e.g. a zygote, or a young adult) to a later condition (e.g. a multicellular animal or an aged adult). [GOC:ai]	27	0.0261	5.35e-07	6.77e-05
GO_CYTOKINE_MEDIATED_SIGNALING_PATHWAY	787	A series of molecular signals initiated by the binding of a cytokine to a receptor on the surface of a cell, and ending with regulation of a downstream cellular process, e.g. transcription. [GOC:mah, GOC:signaling, PMID:19295629]	23	0.0292	5.66e-07	7.07e-05
GO_EARLY_ENDOSOME_MEMBRANE	145	The lipid bilayer surrounding an early endosome. [GOC:pz]	10	0.069	6.5e-07	8.02e-05
GO_RIBONUCLEOTIDE_BINDING	1891	Interacting selectively and non-covalently with a ribonucleotide, any compound consisting of a ribonucleoside that is esterified with (ortho)phosphate or an oligophosphate at any hydroxyl group on the ribose moiety. [GOC:mah]	39	0.0206	6.6e-07	8.05e-05
GO_HYDROLASE_ACTIVITY_ACTING_ON_ACID_ANHYDRIDES	928	Catalysis of the hydrolysis of any acid anhydride. [GOC:jl]	25	0.0269	8.02e-07	9.66e-05
GO_ORGANELLE_LOCALIZATION	686	Any process in which an organelle is transported to, and/or maintained in, a specific location. [GOC:ai]	21	0.0306	8.51e-07	0.000101
GO_RESPONSE_TO_OXYGEN_CONTAINING_COMPOUND	1616	Any process that results in a change in state or activity of a cell or an organism (in terms of movement, secretion, enzyme production, gene expression, etc.) as a result of an oxygen-containing compound stimulus. [GOC:pr, GOC:TermGenie]	35	0.0217	8.63e-07	0.000101
GO_GOLGI_MEMBRANE	751	The lipid bilayer surrounding any of the compartments of the Golgi apparatus. [GOC:mah]	22	0.0293	9.63e-07	0.000112
GO_MHC_CLASS_II_RECEPTOR_ACTIVITY	10	Combining with an MHC class II protein complex and transmitting the signal from one side of the membrane to the other to initiate a change in cell activity. [GOC:add, GOC:signaling, ISBN:0781735149]	4	0.4	1.15e-06	0.000132
GO_CLATHRIN_COATED_ENDOCYTIC_VESICLE	62	A clathrin-coated, membrane-bounded intracellular vesicle formed by invagination of the plasma membrane around an extracellular substance. [GOC:go_curators]	7	0.1129	1.18e-06	0.000134
GO_NEGATIVE_REGULATION_OF_RESPONSE_TO_STIMULUS	1655	Any process that stops, prevents, or reduces the frequency, rate or extent of a response to a stimulus. Response to stimulus is a change in state or activity of a cell or an organism (in terms of movement, secretion, enzyme production, gene expression, etc.) as a result of a stimulus. [GOC:jid]	35	0.0211	1.48e-06	0.000166
GO_CELLULAR_COMPONENT_DISASSEMBLY	538	A cellular process that results in the breakdown of a cellular component. [GOC:isa_complete]	18	0.0335	1.52e-06	0.000169
GO_ANIMAL_ORGAN_MORPHOGENESIS	1034	Morphogenesis of an animal organ. An organ is defined as a tissue or set of tissues that work together to perform a specific function or functions. Morphogenesis is the process in which anatomical structures are generated and organized. Organs are commonly observed as visibly distinct structures, but may also exist as loosely associated clusters of cells that work together to perform a specific f…	26	0.0251	1.72e-06	0.000188
GO_POSITIVE_REGULATION_OF_CELL_KILLING	66	Any process that activates or increases the frequency, rate or extent of cell killing. [GOC:mah]	7	0.1061	1.81e-06	0.000197
GO_CLATHRIN_COATED_ENDOCYTIC_VESICLE_MEMBRANE	43	The lipid bilayer surrounding a clathrin-coated endocytic vesicle. [GOC:mah]	6	0.1395	1.96e-06	0.00021
GO_PROTEIN_CONTAINING_COMPLEX_ASSEMBLY	1911	The aggregation, arrangement and bonding together of a set of macromolecules to form a protein-containing complex. [GOC:jl]	38	0.0199	2.21e-06	0.000235
GO_PROTEOLYSIS	1762	The hydrolysis of proteins into smaller polypeptides and/or amino acids by cleavage of their peptide bonds. [GOC:bf, GOC:mah]	36	0.0204	2.27e-06	0.000239
GO_SEQUENCE_SPECIFIC_DNA_BINDING	1120	Interacting selectively and non-covalently with DNA of a specific nucleotide composition, e.g. GC-rich DNA binding, or with a specific sequence motif or type of DNA e.g. promotor binding or rDNA binding. [GOC:jl]	27	0.0241	2.37e-06	0.000247
GO_IN_UTERO_EMBRYONIC_DEVELOPMENT	345	The process whose specific outcome is the progression of the embryo in the uterus over time, from formation of the zygote in the oviduct, to birth. An example of this process is found in Mus musculus. [GOC:go_curators, GOC:mtg_sensu]	14	0.0406	2.51e-06	0.000259
GO_POSITIVE_REGULATION_OF_LEUKOCYTE_MEDIATED_IMMUNITY	133	Any process that activates or increases the frequency, rate, or extent of leukocyte mediated immunity. [GOC:add]	9	0.0677	2.77e-06	0.000283
GO_POSITIVE_REGULATION_OF_T_CELL_MEDIATED_IMMUNITY	46	Any process that activates or increases the frequency, rate, or extent of T cell mediated immunity. [GOC:add]	6	0.1304	2.94e-06	0.000297
GO_ENDOPLASMIC_RETICULUM_PART	1350	Any constituent part of the endoplasmic reticulum, the irregular network of unit membranes, visible only by electron microscopy, that occurs in the cytoplasm of many eukaryotic cells. The membranes form a complex meshwork of tubular channels, which are often expanded into slitlike cavities called cisternae. [GOC:jl]	30	0.0222	3.3e-06	0.000329

## Sheet: KEGG
Supplementary Table 3.5. The canonical pathway enrichments in post-GWAS genes based on KEGG dataset.
Gene Set Name	# Genes in Gene Set (K)	Description	# Genes in Overlap (k)	k/K	p-value	FDR q-value
KEGG_ALLOGRAFT_REJECTION	37	Allograft rejection	10	0.2703	6.31e-13	6.93e-10
KEGG_GRAFT_VERSUS_HOST_DISEASE	41	Graft-versus-host disease	10	0.2439	1.97e-12	1.44e-09
KEGG_TYPE_I_DIABETES_MELLITUS	43	Type I diabetes mellitus	10	0.2326	3.31e-12	1.82e-09
KEGG_ANTIGEN_PROCESSING_AND_PRESENTATION	88	Antigen processing and presentation	12	0.1364	1.81e-11	7.96e-09
KEGG_AUTOIMMUNE_THYROID_DISEASE	52	Autoimmune thyroid disease	10	0.1923	2.55e-11	9.35e-09
KEGG_VIRAL_MYOCARDITIS	70	Viral myocarditis	10	0.1429	5.57e-10	1.36e-07
KEGG_CELL_ADHESION_MOLECULES_CAMS	133	Cell adhesion molecules (CAMs)	12	0.0902	2.38e-09	4.76e-07
KEGG_ASTHMA	30	Asthma	5	0.1667	5.84e-06	0.000642
Pathways	# Genes in Gene Set (K)	Description	# Genes in Overlap (k)	k/K	p-value	FDR q-value
KEGG_PATHWAYS_IN_CANCER	325	Pathways in cancer	13	0.04	6.7e-06	0.000669
KEGG_INTESTINAL_IMMUNE_NETWORK_FOR_IGA_PRODUCTION	48	Intestinal immune network for IgA production	5	0.1042	6.17e-05	0.00468
KEGG_ENDOCYTOSIS	181	Endocytosis	8	0.0442	0.000204	0.0107
KEGG_LEISHMANIA_INFECTION	72	Leishmania infection	5	0.0694	0.000425	0.0183
KEGG_CHRONIC_MYELOID_LEUKEMIA	73	Chronic myeloid leukemia	5	0.0685	0.000453	0.0188
KEGG_NOTCH_SIGNALING_PATHWAY	47	Notch signaling pathway	4	0.0851	0.000755	0.0277
KEGG_PROSTATE_CANCER	89	Prostate cancer	5	0.0562	0.00112	0.0362
KEGG_NATURAL_KILLER_CELL_MEDIATED_CYTOTOXICITY	137	Natural killer cell mediated cytotoxicity	6	0.0438	0.00133	0.0395

## Sheet: REACTOME
Supplementary Table 3.6. The canonical pathway enrichments in post-GWAS based on REACTOME dataset.
Gene Set Name	# Genes in Gene Set (K)	Description	# Genes in Overlap (k)	k/K	p-value	FDR q-value
REACTOME_INTERFERON_GAMMA_SIGNALING	93	Interferon gamma signaling	15	0.1613	3.98e-15	8.75e-12
REACTOME_ENDOSOMAL_VACUOLAR_PATHWAY	11	Endosomal/Vacuolar pathway	6	0.5455	1.88e-10	5.9e-08
REACTOME_INTERFERON_SIGNALING	202	Interferon Signaling	15	0.0743	3.7e-10	1.02e-07
REACTOME_MHC_CLASS_II_ANTIGEN_PRESENTATION	124	MHC class II antigen presentation	12	0.0968	1.06e-09	2.33e-07
REACTOME_ANTIGEN_PROCESSING_CROSS_PRESENTATION	99	Antigen processing-Cross presentation	9	0.0909	2.28e-07	4.19e-05
REACTOME_ADAPTIVE_IMMUNE_SYSTEM	811	Adaptive Immune System	24	0.0296	2.55e-07	4.32e-05
REACTOME_ABACAVIR_TRANSPORT_AND_METABOLISM	10	Abacavir transport and metabolism	4	0.4	1.15e-06	0.00018
REACTOME_TRANSLOCATION_OF_ZAP_70_TO_IMMUNOLOGICAL_SYNAPSE	23	Translocation of ZAP-70 to Immunological synapse	5	0.2174	1.45e-06	0.000213
REACTOME_ANTIGEN_PRESENTATION:_FOLDING_ASSEMBLY_AND_PEPTIDE_LOADING_OF_CLASS_I_MHC	25	Antigen Presentation: Folding, assembly and peptide loading of class I MHC	5	0.2	2.26e-06	0.00031
REACTOME_PHOSPHORYLATION_OF_CD3_AND_TCR_ZETA_CHAINS	26	Phosphorylation of CD3 and TCR zeta chains	5	0.1923	2.78e-06	0.000359
REACTOME_PD_1_SIGNALING	27	PD-1 signaling	5	0.1852	3.38e-06	0.000413
REACTOME_REPRESSION_OF_WNT_TARGET_GENES	14	Repression of WNT target genes	4	0.2857	5.32e-06	0.000615
REACTOME_ABACAVIR_TRANSMEMBRANE_TRANSPORT	5	Abacavir transmembrane transport	3	0.6	6.5e-06	0.000669
REACTOME_CYTOKINE_SIGNALING_IN_IMMUNE_SYSTEM	856	Cytokine Signaling in Immune system	22	0.0257	7.8e-06	0.000746
REACTOME_COLLAGEN_FORMATION	90	Collagen formation	7	0.0778	1.45e-05	0.00133
REACTOME_EXTRACELLULAR_MATRIX_ORGANIZATION	301	Extracellular matrix organization	12	0.0399	1.56e-05	0.00137
REACTOME_GENERATION_OF_SECOND_MESSENGER_MOLECULES	37	Generation of second messenger molecules	5	0.1351	1.7e-05	0.00144
REACTOME_DOWNSTREAM_TCR_SIGNALING	101	Downstream TCR signaling	7	0.0693	3.08e-05	0.00251
REACTOME_INTERFERON_ALPHA_BETA_SIGNALING	70	Interferon alpha/beta signaling	6	0.0857	3.46e-05	0.00271
REACTOME_CILIUM_ASSEMBLY	201	Cilium Assembly	9	0.0448	7.48e-05	0.00522
REACTOME_ORGANIC_CATION_TRANSPORT	10	Organic cation transport	3	0.3	7.55e-05	0.00522
REACTOME_INTRA_GOLGI_AND_RETROGRADE_GOLGI_TO_ER_TRAFFIC	202	Intra-Golgi and retrograde Golgi-to-ER traffic	9	0.0446	7.77e-05	0.00522
REACTOME_VESICLE_MEDIATED_TRANSPORT	723	Vesicle-mediated transport	18	0.0249	7.84e-05	0.00522
REACTOME_NEUROTRANSMITTER_RELEASE_CYCLE	51	Neurotransmitter release cycle	5	0.098	8.29e-05	0.00536
REACTOME_DEGRADATION_OF_BETA_CATENIN_BY_THE_DESTRUCTION_COMPLEX	84	Degradation of beta-catenin by the destruction complex	6	0.0714	9.67e-05	0.00608
REACTOME_TCR_SIGNALING	122	TCR signaling	7	0.0574	0.000103	0.00627
REACTOME_TRAFFICKING_AND_PROCESSING_OF_ENDOSOMAL_TLR	13	Trafficking and processing of endosomal TLR	3	0.2308	0.000176	0.0105
REACTOME_ACTIVATION_OF_MATRIX_METALLOPROTEINASES	33	Activation of Matrix Metalloproteinases	4	0.1212	0.000191	0.0105
REACTOME_CELL_CYCLE	642	Cell Cycle	16	0.0249	0.000192	0.0105
REACTOME_ASSEMBLY_OF_COLLAGEN_FIBRILS_AND_OTHER_MULTIMERIC_STRUCTURES	61	Assembly of collagen fibrils and other multimeric structures	5	0.082	0.000196	0.0105
REACTOME_TCF_DEPENDENT_SIGNALING_IN_RESPONSE_TO_WNT	232	TCF dependent signaling in response to WNT	9	0.0388	0.00022	0.0111
REACTOME_DEGRADATION_OF_THE_EXTRACELLULAR_MATRIX	140	Degradation of the extracellular matrix	7	0.05	0.000241	0.0118
REACTOME_COPI_MEDIATED_ANTEROGRADE_TRANSPORT	101	COPI-mediated anterograde transport	6	0.0594	0.000266	0.0127
REACTOME_ORGANIC_CATION_ANION_ZWITTERION_TRANSPORT	15	Organic cation/anion/zwitterion transport	3	0.2	0.000277	0.013
REACTOME_CELLULAR_RESPONSES_TO_EXTERNAL_STIMULI	535	Cellular responses to external stimuli	14	0.0262	0.000294	0.0135
REACTOME_G1_S_DNA_DAMAGE_CHECKPOINTS	68	G1/S DNA Damage Checkpoints	5	0.0735	0.000326	0.0143
REACTOME_COSTIMULATION_BY_THE_CD28_FAMILY	73	Costimulation by the CD28 family	5	0.0685	0.000453	0.0188
REACTOME_NOREPINEPHRINE_NEUROTRANSMITTER_RELEASE_CYCLE	18	Norepinephrine Neurotransmitter Release Cycle	3	0.1667	0.000487	0.0198
REACTOME_CELLULAR_RESPONSES_TO_STRESS	440	Cellular responses to stress	12	0.0273	0.000547	0.0219
REACTOME_INFECTIOUS_DISEASE	382	Infectious disease	11	0.0288	0.000592	0.0232
REACTOME_THE_ROLE_OF_GTSE1_IN_G2_M_PROGRESSION_AFTER_G2_CHECKPOINT	78	The role of GTSE1 in G2/M progression after G2 checkpoint	5	0.0641	0.000615	0.0237
REACTOME_SIGNALING_BY_WNT	327	Signaling by WNT	10	0.0306	0.000659	0.0248
REACTOME_SIGNALING_BY_RHO_GTPASES	450	Signaling by Rho GTPases	12	0.0267	0.000666	0.0248
REACTOME_DEVELOPMENTAL_BIOLOGY	1104	Developmental Biology	21	0.019	0.000787	0.0284
REACTOME_GAP_JUNCTION_TRAFFICKING_AND_REGULATION	50	Gap junction trafficking and regulation	4	0.08	0.000955	0.0333
REACTOME_NEURONAL_SYSTEM	411	Neuronal System	11	0.0268	0.00107	0.0362
REACTOME_COPI_INDEPENDENT_GOLGI_TO_ER_RETROGRADE_TRAFFIC	52	COPI-independent Golgi-to-ER retrograde traffic	4	0.0769	0.00111	0.0362
REACTOME_TELOMERE_EXTENSION_BY_TELOMERASE	6	Telomere Extension By Telomerase	2	0.3333	0.00111	0.0362
REACTOME_CELL_CYCLE_CHECKPOINTS	291	Cell Cycle Checkpoints	9	0.0309	0.00112	0.0362
REACTOME_GOLGI_TO_ER_RETROGRADE_TRANSPORT	133	Golgi-to-ER retrograde transport	6	0.0451	0.00114	0.0364
REACTOME_ORGANELLE_BIOGENESIS_AND_MAINTENANCE	295	Organelle biogenesis and maintenance	9	0.0305	0.00123	0.0376
REACTOME_IMMUNOREGULATORY_INTERACTIONS_BETWEEN_A_LYMPHOID_AND_A_NON_LYMPHOID_CELL	186	Immunoregulatory interactions between a Lymphoid and a non-Lymphoid cell	7	0.0376	0.0013	0.0392
REACTOME_RECRUITMENT_OF_NUMA_TO_MITOTIC_CENTROSOMES	94	Recruitment of NuMA to mitotic centrosomes	5	0.0532	0.00143	0.0419
REACTOME_HSP90_CHAPERONE_CYCLE_FOR_STEROID_HORMONE_RECEPTORS_SHR	56	HSP90 chaperone cycle for steroid hormone receptors (SHR)	4	0.0714	0.00146	0.0421
REACTOME_FORMATION_OF_TUBULIN_FOLDING_INTERMEDIATES_BY_CCT_TRIC	26	Formation of tubulin folding intermediates by CCT/TriC	3	0.1154	0.00147	0.0421
REACTOME_ARYL_HYDROCARBON_RECEPTOR_SIGNALLING	7	Aryl hydrocarbon receptor signalling	2	0.2857	0.00155	0.0435
REACTOME_STABILIZATION_OF_P53	57	Stabilization of p53	4	0.0702	0.00156	0.0435
REACTOME_CLASS_I_MHC_MEDIATED_ANTIGEN_PROCESSING_PRESENTATION	370	Class I MHC mediated antigen processing & presentation	10	0.027	0.00166	0.0451
