# Supplementary material for: Pathway Analysis of Genes Identified through Post-GWAS to Underpin Prostate Cancer Aetiology
Source: Genes (Basel). 2020 May 8;11(5):526. doi: 10.3390/genes11050526 (PMC7291227; doi:10.3390/genes11050526)
Supplement: Supplementary file 1 [file genes-11-00526-s001.zip › SupplementaryTable4_IPA_nonHLAs.xls]

## Sheet: CanonicalPathways
Supplementary Table 4.1. The canonical pathway enrichments in non-HLA post-GWAS genes identified by IPA.
Ingenuity Canonical Pathways	-log(B-H p-value)	Ratio	Molecules
Intrinsic Prothrombin Activation Pathway	2.19	0.143	COL2A1,KLK1,KLK11,KLK15,KLK2,KLK3
MSP-RON Signaling Pathway	1.77	0.103	KLK1,KLK11,KLK15,KLK2,KLK3,PIK3C2B
SPINK1 Pancreatic Cancer Pathway	1.77	0.1	CPD,KLK1,KLK11,KLK15,KLK2,KLK3
Chronic Myeloid Leukemia Signaling	1.39	0.068	CDKN1B,CTBP1,CTBP2,MAP2K1,MYC,PIK3C2B,RALB
14-3-3-mediated Signaling	1.12	0.0551	CDKN1B,MAP2K1,PIK3C2B,PLCD1,RALB,TUBA1B,TUBA1C
Prostate Cancer Signaling	1.12	0.0659	CDKN1B,KLK3,MAP2K1,NKX3-1,PIK3C2B,RALB
ErbB2-ErbB3 Signaling	1.12	0.0769	CDKN1B,MAP2K1,MYC,PIK3C2B,RALB
PTEN Signaling	1.12	0.0556	BMPR1B,CDKN1B,FGFR2,IGF2R,ITGA5,MAP2K1,RALB
Antiproliferative Role of Somatostatin Receptor 2	0.848	0.0649	CDKN1B,GUCY2D,MAP2K1,PIK3C2B,RALB
Thyroid Cancer Signaling	0.793	0.0784	KLK3,MAP2K1,MYC,RALB
Breast Cancer Regulation by Stathmin1	0.793	0.04	CDKN1B,MAP2K1,PIK3C2B,PPP1R11,PPP1R14A,RALB,TUBA1B,TUBA1C
Gap Junction Signaling	0.793	0.0404	GJB1,GUCY2D,MAP2K1,PIK3C2B,PLCD1,RALB,TUBA1B,TUBA1C
Neuregulin Signaling	0.693	0.0521	CDKN1B,ITGA5,MAP2K1,MYC,RALB
Thrombopoietin Signaling	0.693	0.0635	MAP2K1,MYC,PIK3C2B,RALB
Endometrial Cancer Signaling	0.693	0.0667	MAP2K1,MYC,PIK3C2B,RALB
Bladder Cancer Signaling	0.693	0.0515	MAP2K1,MMP16,MMP7,MYC,RALB
STAT3 Pathway	0.693	0.0444	BMPR1B,FGFR2,IGF2R,MAP2K1,MYC,RALB
Leukocyte Extravasation Signaling	0.65	0.0354	ARHGAP12,ITGA5,ITGA6,MMP16,MMP7,PIK3C2B,SIPA1
HIF1α Signaling	0.65	0.0442	ARNT,MMP16,MMP7,PIK3C2B,RALB
CDK5 Signaling	0.65	0.0463	ITGA6,MAP2K1,PPP1R11,PPP1R14A,RALB
Telomerase Signaling	0.65	0.0467	MAP2K1,MYC,PIK3C2B,RALB,TERT
D-myo-inositol-5-phosphate Metabolism	0.65	0.0385	DUSP14,NUDT11,PLCD1,PPP1R14A,STYX,TNS3
Superpathway of Inositol Phosphate Compounds	0.65	0.0354	DUSP14,NUDT11,PIK3C2B,PLCD1,PPP1R14A,STYX,TNS3
Mevalonate Pathway I	0.65	0.154	ACAT2,PMVK
Asparagine Biosynthesis I	0.65	1	ASNS
ERK/MAPK Signaling	0.65	0.0363	ITGA5,MAP2K1,MYC,PIK3C2B,PPP1R11,PPP1R14A,RALB
Neurotrophin/TRK Signaling	0.65	0.0526	KLK3,MAP2K1,PIK3C2B,RALB
Notch Signaling	0.65	0.0789	CNTN1,DTX4,NOTCH4
Adrenomedullin signaling pathway	0.65	0.0355	ARNT,GUCY2D,KCNN3,MAP2K1,PIK3C2B,PLCD1,RALB
Neuroprotective Role of THOP1 in Alzheimer's Disease	0.644	0.0431	KLK1,KLK11,KLK15,KLK3,TMPRSS2
NF-κB Activation by Viruses	0.636	0.0488	ITGA5,ITGA6,PIK3C2B,RALB
Prolactin Signaling	0.636	0.0494	MAP2K1,MYC,PIK3C2B,RALB
Renal Cell Carcinoma Signaling	0.636	0.05	ARNT,MAP2K1,PIK3C2B,RALB
Glioblastoma Multiforme Signaling	0.636	0.0364	CDKN1B,MAP2K1,MYC,PIK3C2B,PLCD1,RALB
3-phosphoinositide Biosynthesis	0.636	0.0364	DUSP14,NUDT11,PIK3C2B,PPP1R14A,STYX,TNS3
Superpathway of Geranylgeranyldiphosphate Biosynthesis I (via Mevalonate)	0.636	0.118	ACAT2,PMVK
Synaptic Long Term Potentiation	0.614	0.0388	MAP2K1,PLCD1,PPP1R11,PPP1R14A,RALB
Germ Cell-Sertoli Cell Junction Signaling	0.614	0.0349	ITGA6,MAP2K1,PIK3C2B,RALB,TUBA1B,TUBA1C
Melanoma Signaling	0.614	0.06	MAP2K1,PIK3C2B,RALB
P2Y Purigenic Receptor Signaling Pathway	0.614	0.0394	MAP2K1,MYC,PIK3C2B,PLCD1,RALB
DNA damage-induced 14-3-3σ Signaling	0.614	0.105	ATM,RAD9A
PDGF Signaling	0.614	0.0465	MAP2K1,MYC,PIK3C2B,RALB
Acute Myeloid Leukemia Signaling	0.609	0.0449	MAP2K1,MYC,PIK3C2B,RALB
EIF2 Signaling	0.609	0.0312	MAP2K1,MYC,PIK3C2B,RALB,RPL22L1,RPL3,RPS9
FAK Signaling	0.558	0.0421	ITGA5,MAP2K1,PIK3C2B,RALB
PAK Signaling	0.558	0.0412	ITGA5,MAP2K1,PIK3C2B,RALB
D-myo-inositol (1,4,5,6)-Tetrakisphosphate Biosynthesis	0.558	0.0355	DUSP14,NUDT11,PPP1R14A,STYX,TNS3
D-myo-inositol (3,4,5,6)-tetrakisphosphate Biosynthesis	0.558	0.0355	DUSP14,NUDT11,PPP1R14A,STYX,TNS3
Glutamate Degradation II	0.558	0.333	GOT2
Aspartate Biosynthesis	0.558	0.333	GOT2
Insulin Receptor Signaling	0.558	0.036	MAP2K1,PIK3C2B,PPP1R11,PPP1R14A,RALB
Aryl Hydrocarbon Receptor Signaling	0.554	0.035	AHRR,ARNT,ATM,CDKN1B,MYC
UVA-Induced MAPK Signaling	0.554	0.0408	ATM,PIK3C2B,PLCD1,RALB
Apelin Cardiomyocyte Signaling Pathway	0.554	0.0404	ARNT,PIK3C2B,PLCD1,SLC9A8
CNTF Signaling	0.55	0.05	MAP2K1,PIK3C2B,RALB
Estrogen-mediated S-phase Entry	0.55	0.0769	CDKN1B,MYC
VEGF Signaling	0.55	0.04	ARNT,MAP2K1,PIK3C2B,RALB
Axonal Guidance Signaling	0.547	0.0226	GDF7,ITGA5,MAP2K1,MMP16,MMP7,PIK3C2B,PLCD1,RALB,SUFU,TUBA1B,TUBA1C
IL-15 Signaling	0.547	0.0423	MAP2K1,PIK3C2B,RALB
Virus Entry via Endocytic Pathways	0.547	0.0374	ITGA5,ITGA6,PIK3C2B,RALB
HGF Signaling	0.547	0.036	ITGA5,MAP2K1,PIK3C2B,RALB
Small Cell Lung Cancer Signaling	0.547	0.0423	CDKN1B,MYC,PIK3C2B
Glioma Signaling	0.547	0.0364	IGF2R,MAP2K1,PIK3C2B,RALB
Myc Mediated Apoptosis Signaling	0.547	0.0462	MYC,PIK3C2B,RALB
Rac Signaling	0.547	0.036	ITGA5,MAP2K1,PIK3C2B,RALB
Regulation of eIF4 and p70S6K Signaling	0.547	0.0318	ITGA5,MAP2K1,PIK3C2B,RALB,RPS9
Paxillin Signaling	0.547	0.0367	ITGA5,ITGA6,PIK3C2B,RALB
Mouse Embryonic Stem Cell Pluripotency	0.547	0.0388	MAP2K1,MYC,PIK3C2B,RALB
ErbB4 Signaling	0.547	0.0441	MAP2K1,PIK3C2B,RALB
Arsenate Detoxification I (Glutaredoxin)	0.547	0.25	AS3MT
Pentose Phosphate Pathway (Oxidative Branch)	0.547	0.25	PGD
3-phosphoinositide Degradation	0.547	0.0323	DUSP14,NUDT11,PPP1R14A,STYX,TNS3
L-cysteine Degradation I	0.547	0.25	GOT2
Superpathway of Cholesterol Biosynthesis	0.547	0.0714	ACAT2,PMVK
Regulation of Cellular Mechanics by Calpain Protease	0.547	0.0455	CDKN1B,ITGA5,RALB
Remodeling of Epithelial Adherens Junctions	0.547	0.0435	MAPRE1,TUBA1B,TUBA1C
Cell Cycle: G1/S Checkpoint Regulation	0.547	0.0448	ATM,CDKN1B,MYC
IL-2 Signaling	0.547	0.0492	MAP2K1,PIK3C2B,RALB
Integrin Signaling	0.547	0.028	ITGA5,ITGA6,MAP2K1,PIK3C2B,RALB,TNK2
SPINK1 General Cancer Pathway	0.547	0.0435	MAP2K1,PIK3C2B,RALB
Endocannabinoid Developing Neuron Pathway	0.547	0.0348	CDKN1B,MAP2K1,PIK3C2B,RALB
Apelin Endothelial Signaling Pathway	0.547	0.0348	ARNT,MAP2K1,PIK3C2B,RALB
HOTAIR Regulatory Pathway	0.547	0.0314	MMP16,MMP7,MYC,PIK3C2B,WIF1
GM-CSF Signaling	0.547	0.0429	MAP2K1,PIK3C2B,RALB
Erythropoietin Signaling	0.536	0.0395	MAP2K1,PIK3C2B,RALB
LPS-stimulated MAPK Signaling	0.536	0.0366	MAP2K1,PIK3C2B,RALB
IL-3 Signaling	0.536	0.038	MAP2K1,PIK3C2B,RALB
IL-17 Signaling	0.536	0.0375	MAP2K1,PIK3C2B,RALB
IL-15 Production	0.536	0.0331	FGFR2,LMTK2,MAP2K1,TNK2
Reelin Signaling in Neurons	0.536	0.0385	ITGA5,ITGA6,PIK3C2B
Endothelin-1 Signaling	0.536	0.0269	GUCY2D,MYC,PIK3C2B,PLCD1,RALB
Agrin Interactions at Neuromuscular Junction	0.536	0.0385	ITGA5,ITGA6,RALB
Docosahexaenoic Acid (DHA) Signaling	0.536	0.0526	BIK,PIK3C2B
Molecular Mechanisms of Cancer	0.536	0.023	ATM,BMPR1B,CDKN1B,ITGA5,MAP2K1,MYC,PIK3C2B,RALB,SUFU
FLT3 Signaling in Hematopoietic Progenitor Cells	0.536	0.0361	MAP2K1,PIK3C2B,RALB
Role of NANOG in Mammalian Embryonic Stem Cell Pluripotency	0.536	0.0336	BMPR1B,MAP2K1,PIK3C2B,RALB
Non-Small Cell Lung Cancer Signaling	0.536	0.0411	MAP2K1,PIK3C2B,RALB
Gα12/13 Signaling	0.536	0.0308	CDH23,MAP2K1,PIK3C2B,RALB
p70S6K Signaling	0.536	0.031	MAP2K1,PIK3C2B,PLCD1,RALB
HER-2 Signaling in Breast Cancer	0.536	0.0357	CDKN1B,PIK3C2B,RALB
Estrogen-Dependent Breast Cancer Signaling	0.536	0.0405	PIK3C2B,RALB,TERT
Leptin Signaling in Obesity	0.536	0.0405	MAP2K1,PIK3C2B,PLCD1
Sertoli Cell-Sertoli Cell Junction Signaling	0.536	0.0269	ITGA5,MAP2K1,RALB,TUBA1B,TUBA1C
VEGF Family Ligand-Receptor Interactions	0.536	0.0357	MAP2K1,PIK3C2B,RALB
GDNF Family Ligand-Receptor Interactions	0.536	0.0395	MAP2K1,PIK3C2B,RALB
Sphingosine and Sphingosine-1-phosphate Metabolism	0.536	0.125	ASAH1
Ceramide Biosynthesis	0.536	0.167	KDSR
Ceramide Degradation	0.536	0.167	ASAH1
Glycoaminoglycan-protein Linkage Region Biosynthesis	0.536	0.143	B3GAT1
Aspartate Degradation II	0.536	0.143	GOT2
Inhibition of Matrix Metalloproteases	0.536	0.0513	MMP16,MMP7
PEDF Signaling	0.536	0.0366	HNF1B,PIK3C2B,RALB
Adipogenesis pathway	0.536	0.0299	CTBP1,CTBP2,FGFR2,SOX9
HIPPO signaling	0.536	0.0353	PPP1R11,PPP1R14A,RASSF6
PI3K/AKT Signaling	0.536	0.0303	CDKN1B,ITGA5,MAP2K1,RALB
FGF Signaling	0.536	0.0357	FGFR2,MAP2K1,PIK3C2B
JAK/Stat Signaling	0.536	0.0375	MAP2K1,PIK3C2B,RALB
Wnt/β-catenin Signaling	0.536	0.0289	MMP7,MYC,SOX9,TLE4,WIF1
NF-κB Signaling	0.536	0.0279	BMPR1B,FGFR2,IGF2R,PIK3C2B,RALB
Hypoxia Signaling in the Cardiovascular System	0.536	0.0405	ARNT,ATM,UBE2R2
BMP signaling pathway	0.536	0.0353	BMPR1B,MAP2K1,RALB
Macropinocytosis Signaling	0.536	0.0395	ITGA5,PIK3C2B,RALB
IL-7 Signaling Pathway	0.536	0.0385	CDKN1B,MYC,PIK3C2B
Sirtuin Signaling Pathway	0.536	0.024	GOT2,MYC,NDUFA9,TIMM23,TSPO,TUBA1B,TUBA1C
Production of Nitric Oxide and Reactive Oxygen Species in Macrophages	0.527	0.0266	LPA,MAP2K1,PIK3C2B,PPP1R11,PPP1R14A
Ceramide Signaling	0.523	0.0341	MAP2K1,PIK3C2B,RALB
Oncostatin M Signaling	0.523	0.0465	MAP2K1,RALB
Ketolysis	0.523	0.111	ACAT2
Estrogen Receptor Signaling	0.523	0.0292	CTBP1,CTBP2,MAP2K1,RALB
Iron homeostasis signaling pathway	0.523	0.0292	ARNT,BMPR1B,CIAO2B,SLC25A37
Ovarian Cancer Signaling	0.517	0.0288	MAP2K1,MMP7,PIK3C2B,RALB
Regulation of the Epithelial-Mesenchymal Transition Pathway	0.516	0.0259	FGFR2,MAP2K1,NOTCH4,PIK3C2B,RALB
Colorectal Cancer Metastasis Signaling	0.502	0.0237	MAP2K1,MMP16,MMP7,MYC,PIK3C2B,RALB
Ketogenesis	0.502	0.1	ACAT2
Calcium Transport I	0.502	0.1	ATP2B1
Pentose Phosphate Pathway	0.502	0.1	PGD
Endocannabinoid Cancer Inhibition Pathway	0.502	0.028	CDKN1B,MAP2K1,MYC,PIK3C2B
Melanocyte Development and Pigmentation Signaling	0.489	0.0319	MAP2K1,PIK3C2B,RALB
ErbB Signaling	0.489	0.0319	MAP2K1,PIK3C2B,RALB
α-Adrenergic Signaling	0.483	0.0316	MAP2K1,PYGB,RALB
TGF-β Signaling	0.476	0.0312	BMPR1B,MAP2K1,RALB
Cell Cycle: G2/M DNA Damage Checkpoint Regulation	0.474	0.0408	ATM,MDM4
ATM Signaling	0.472	0.0309	ATM,MDM4,RAD9A
Phagosome Maturation	0.471	0.0267	CTSK,CTSS,TUBA1B,TUBA1C
p53 Signaling	0.47	0.0306	ATM,MDM4,PIK3C2B
Glycogen Degradation II	0.467	0.0833	PYGB
Guanosine Nucleotides Degradation III	0.467	0.0833	NT5C2
Epithelial Adherens Junction Signaling	0.467	0.0261	NOTCH4,RALB,TUBA1B,TUBA1C
UVC-Induced MAPK Signaling	0.467	0.0392	MAP2K1,RALB
Nitric Oxide Signaling in the Cardiovascular System	0.467	0.0303	GUCY2D,MAP2K1,PIK3C2B
Neuropathic Pain Signaling In Dorsal Horn Neurons	0.462	0.0297	KCNN3,PIK3C2B,PLCD1
UVB-Induced MAPK Signaling	0.462	0.0385	MAP2K1,PIK3C2B
Glucocorticoid Receptor Signaling	0.461	0.0208	KRT18,KRT7,KRT8,KRT86,MAP2K1,PIK3C2B,RALB
Aldosterone Signaling in Epithelial Cells	0.461	0.0253	DNAJC5,MAP2K1,PIK3C2B,PLCD1
DNA Double-Strand Break Repair by Homologous Recombination	0.461	0.0714	ATM
DNA Double-Strand Break Repair by Non-Homologous End Joining	0.461	0.0714	ATM
Role of IL-17A in Arthritis	0.461	0.037	MAP2K1,PIK3C2B
Transcriptional Regulatory Network in Embryonic Stem Cells	0.461	0.037	OTX1,SKIL
Glutaryl-CoA Degradation	0.461	0.0714	ACAT2
Isoleucine Degradation I	0.461	0.0714	ACAT2
Glycogen Degradation III	0.461	0.0714	PYGB
Urate Biosynthesis/Inosine 5'-phosphate Degradation	0.461	0.0769	NT5C2
Phenylalanine Degradation IV (Mammalian, via Side Chain)	0.461	0.0714	GOT2
EGF Signaling	0.461	0.0364	MAP2K1,PIK3C2B
Protein Ubiquitination Pathway	0.461	0.022	DNAJC5,PSMB7,PSMD5,UBE2R2,USP20,USP39
Phototransduction Pathway	0.461	0.0377	GUCA1B,GUCY2D
IGF-1 Signaling	0.461	0.0288	MAP2K1,PIK3C2B,RALB
T Cell Receptor Signaling	0.461	0.0286	MAP2K1,PIK3C2B,RALB
PD-1, PD-L1 cancer immunotherapy pathway	0.461	0.0283	CDKN1B,PDCD4,PIK3C2B
Sumoylation Pathway	0.461	0.0291	CTBP1,CTBP2,MYB
Sperm Motility	0.455	0.0226	FGFR2,LMTK2,MAP2K1,PLCD1,TNK2
Role of CHK Proteins in Cell Cycle Checkpoint Control	0.453	0.0351	ATM,RAD9A
Pancreatic Adenocarcinoma Signaling	0.45	0.0275	CDKN1B,MAP2K1,PIK3C2B
Cancer Drug Resistance By Drug Efflux	0.447	0.0345	MAP2K1,RALB
Adenosine Nucleotides Degradation II	0.446	0.0667	NT5C2
Xenobiotic Metabolism Signaling	0.438	0.0209	AHRR,ARNT,FMO4,MAP2K1,PIK3C2B,RALB
NGF Signaling	0.424	0.0263	MAP2K1,PIK3C2B,RALB
Autophagy	0.424	0.0328	CTSK,CTSS
fMLP Signaling in Neutrophils	0.411	0.0259	MAP2K1,PIK3C2B,RALB
Natural Killer Cell Signaling	0.409	0.0252	MAP2K1,PIK3C2B,RALB
Fc Epsilon RI Signaling	0.409	0.0256	MAP2K1,PIK3C2B,RALB
CD40 Signaling	0.409	0.0308	MAP2K1,PIK3C2B
Renin-Angiotensin Signaling	0.409	0.0254	MAP2K1,PIK3C2B,RALB
Sphingosine-1-phosphate Signaling	0.409	0.0256	ASAH1,PIK3C2B,PLCD1
Role of PI3K/AKT Signaling in the Pathogenesis of Influenza	0.409	0.0312	MAP2K1,PIK3C2B
Role of Tissue Factor in Cancer	0.409	0.025	ITGA6,PIK3C2B,RALB
IL-17A Signaling in Airway Cells	0.409	0.0312	MAP2K1,PIK3C2B
Valine Degradation I	0.409	0.0556	HIBADH
Purine Nucleotides Degradation II (Aerobic)	0.409	0.0556	NT5C2
GP6 Signaling Pathway	0.409	0.0252	COL23A1,COL2A1,PIK3C2B
Granulocyte Adhesion and Diapedesis	0.407	0.0223	ITGA5,ITGA6,MMP16,MMP7
Signaling by Rho Family GTPases	0.396	0.0206	CDH23,ITGA5,MAP2K1,PIK3C2B,SEPT2
GADD45 Signaling	0.396	0.0526	ATM
CCR3 Signaling in Eosinophils	0.39	0.0242	MAP2K1,PIK3C2B,RALB
Cardiomyocyte Differentiation via BMP Receptors	0.389	0.05	BMPR1B
Role of JAK1 and JAK3 in γc Cytokine Signaling	0.389	0.029	PIK3C2B,RALB
IL-6 Signaling	0.389	0.024	MAP2K1,PIK3C2B,RALB
Phagosome Formation	0.389	0.024	ITGA5,PIK3C2B,PLCD1
Synaptic Long Term Depression	0.385	0.0214	GUCY2D,MAP2K1,PLCD1,RALB
NRF2-mediated Oxidative Stress Response	0.385	0.0211	DNAJC5,MAP2K1,PIK3C2B,RALB
PPARα/RXRα Activation	0.385	0.0211	GOT2,MAP2K1,PLCD1,RALB
Caveolar-mediated Endocytosis Signaling	0.385	0.0274	ITGA5,ITGA6
Clathrin-mediated Endocytosis Signaling	0.385	0.0207	ITGA5,LPA,MYO6,PIK3C2B
IL-12 Signaling and Production in Macrophages	0.385	0.0227	LPA,MAP2K1,PIK3C2B
Melatonin Signaling	0.385	0.0278	MAP2K1,PLCD1
Cellular Effects of Sildenafil (Viagra)	0.385	0.0229	GUCY2D,KCNN3,PLCD1
Maturity Onset Diabetes of Young (MODY) Signaling	0.385	0.0476	HNF1B
Polyamine Regulation in Colon Cancer	0.385	0.0455	MYC
ERK5 Signaling	0.385	0.0278	MYC,RALB
Phospholipase C Signaling	0.385	0.0195	ITGA5,MAP2K1,PLCD1,PPP1R14A,RALB
Role of Macrophages, Fibroblasts and Endothelial Cells in Rheumatoid Arthritis	0.385	0.0192	MAP2K1,MYC,PIK3C2B,PLCD1,RALB,WIF1
Glioma Invasiveness Signaling	0.385	0.027	PIK3C2B,RALB
Actin Nucleation by ARP-WASP Complex	0.385	0.0278	ITGA5,RALB
Tryptophan Degradation III (Eukaryotic)	0.385	0.0455	ACAT2
Agranulocyte Adhesion and Diapedesis	0.385	0.0208	ITGA5,ITGA6,MMP16,MMP7
Opioid Signaling Pathway	0.385	0.02	CDKN1B,MAP2K1,MYC,RALB,RGS17
White Adipose Tissue Browning Pathway	0.385	0.0233	CTBP1,CTBP2,FGFR2
FcγRIIB Signaling in B Lymphocytes	0.383	0.0267	PIK3C2B,RALB
Angiopoietin Signaling	0.383	0.0267	PIK3C2B,RALB
Human Embryonic Stem Cell Pluripotency	0.377	0.0222	FGFR2,KLK3,PIK3C2B
Tumoricidal Function of Hepatic Natural Killer Cells	0.371	0.0417	LYVE1
Dopamine Receptor Signaling	0.371	0.026	PPP1R11,PPP1R14A
Role of MAPK Signaling in the Pathogenesis of Influenza	0.368	0.0256	MAP2K1,RALB
PI3K Signaling in B Lymphocytes	0.368	0.0217	MAP2K1,PLCD1,RALB
D-myo-inositol (1,4,5)-Trisphosphate Biosynthesis	0.362	0.04	PLCD1
Hereditary Breast Cancer Signaling	0.36	0.0214	ATM,PIK3C2B,RALB
Chemokine Signaling	0.36	0.025	MAP2K1,RALB
Antiproliferative Role of TOB in T Cell Signaling	0.359	0.0385	CDKN1B
Cyclins and Cell Cycle Regulation	0.359	0.0247	ATM,CDKN1B
NAD Salvage Pathway II	0.359	0.0385	NT5C2
Apelin Liver Signaling Pathway	0.359	0.0385	COL2A1
CREB Signaling in Neurons	0.354	0.0193	MAP2K1,PIK3C2B,PLCD1,RALB
Thrombin Signaling	0.352	0.0192	MAP2K1,PIK3C2B,PLCD1,RALB
TR/RXR Activation	0.346	0.0238	NCOA4,PIK3C2B
mTOR Signaling	0.346	0.019	EIF4B,PIK3C2B,RALB,RPS9
IL-4 Signaling	0.341	0.0235	PIK3C2B,RALB
Relaxin Signaling	0.335	0.0201	GUCY2D,MAP2K1,PIK3C2B
Role of NFAT in Cardiac Hypertrophy	0.335	0.0187	MAP2K1,PIK3C2B,PLCD1,RALB
Role of p14/p19ARF in Tumor Suppression	0.334	0.0345	PIK3C2B
RANK Signaling in Osteoclasts	0.328	0.0227	MAP2K1,PIK3C2B
Sonic Hedgehog Signaling	0.326	0.0333	SUFU
Regulation of IL-2 Expression in Activated and Anergic T Lymphocytes	0.325	0.0225	MAP2K1,RALB
Actin Cytoskeleton Signaling	0.324	0.0183	ITGA5,MAP2K1,PIK3C2B,RALB
Role of Osteoblasts, Osteoclasts and Chondrocytes in Rheumatoid Arthritis	0.322	0.0182	CTSK,ITGA5,PIK3C2B,WIF1
4-1BB Signaling in T Lymphocytes	0.311	0.0312	MAP2K1
Factors Promoting Cardiogenesis in Vertebrates	0.308	0.0215	BMPR1B,TBX5
IL-9 Signaling	0.304	0.0303	PIK3C2B
Dopamine-DARPP32 Feedback in cAMP Signaling	0.29	0.0184	PLCD1,PPP1R11,PPP1R14A
Neuroinflammation Signaling Pathway	0.29	0.0167	BACE2,GJB1,KLK1,KLK3,PIK3C2B
HMGB1 Signaling	0.285	0.0182	MAP2K1,PIK3C2B,RALB
Apoptosis Signaling	0.283	0.0202	MAP2K1,RALB
CXCR4 Signaling	0.28	0.018	MAP2K1,PIK3C2B,RALB
Superpathway of Methionine Degradation	0.275	0.027	GOT2
SAPK/JNK Signaling	0.272	0.0196	PIK3C2B,RALB
Cardiac Hypertrophy Signaling	0.27	0.0167	MAP2K1,PIK3C2B,PLCD1,RALB
PPAR Signaling	0.267	0.0192	MAP2K1,RALB
Synaptogenesis Signaling Pathway	0.267	0.016	CDH23,DNAJC5,PIK3C2B,RALB,STXBP1
tRNA Charging	0.266	0.0256	VARS2
Mechanisms of Viral Exit from Host Cells	0.251	0.0244	CHMP2B
RhoGDI Signaling	0.246	0.0167	ARHGAP12,CDH23,ITGA5
Ephrin Receptor Signaling	0.246	0.0167	ITGA5,MAP2K1,RALB
Role of NFAT in Regulation of the Immune Response	0.244	0.0166	MAP2K1,PIK3C2B,RALB
BAG2 Signaling Pathway	0.243	0.0233	MYC
Dendritic Cell Maturation	0.24	0.0164	COL2A1,PIK3C2B,PLCD1
Apelin Pancreas Signaling Pathway	0.24	0.0227	PIK3C2B
IL-23 Signaling Pathway	0.24	0.0227	PIK3C2B
Hepatic Fibrosis / Hepatic Stellate Cell Activation	0.238	0.0161	COL23A1,COL2A1,FGFR2
Role of IL-17F in Allergic Inflammatory Airway Diseases	0.238	0.0222	MAP2K1
B Cell Receptor Signaling	0.238	0.0162	MAP2K1,PIK3C2B,RALB
PFKFB4 Signaling Pathway	0.233	0.0217	MAP2K1
Ephrin A Signaling	0.228	0.0213	PIK3C2B
Cholecystokinin/Gastrin-mediated Signaling	0.227	0.0168	MAP2K1,RALB
ILK Signaling	0.227	0.0157	KRT18,MYC,PIK3C2B
Cardiac Hypertrophy Signaling (Enhanced)	0.227	0.0144	FGFR2,ITGA5,MAP2K1,MYC,PIK3C2B,PLCD1,RALB
CD28 Signaling in T Helper Cells	0.225	0.0167	MAP2K1,PIK3C2B
Th1 Pathway	0.219	0.0164	NOTCH4,PIK3C2B
RhoA Signaling	0.217	0.0163	ARHGAP12,SEPT2
IL-8 Signaling	0.215	0.0151	MAP2K1,PIK3C2B,RALB
Atherosclerosis Signaling	0.215	0.0161	COL2A1,LPA
Amyloid Processing	0.215	0.0196	BACE2
Systemic Lupus Erythematosus In B Cell Signaling Pathway	0.213	0.0145	MAP2K1,MYC,PIK3C2B,RALB
CD27 Signaling in Lymphocytes	0.21	0.0189	MAP2K1
Lymphotoxin β Receptor Signaling	0.21	0.0189	PIK3C2B
Cell Cycle Control of Chromosomal Replication	0.197	0.0179	MCM3
Chondroitin Sulfate Biosynthesis	0.197	0.0179	B3GAT1
Osteoarthritis Pathway	0.186	0.0141	COL2A1,ITGA5,SOX9
Dermatan Sulfate Biosynthesis	0.186	0.0169	B3GAT1
Th2 Pathway	0.186	0.0146	NOTCH4,PIK3C2B
Phospholipases	0.18	0.0164	PLCD1
Cardiac β-adrenergic Signaling	0.18	0.0143	PPP1R11,PPP1R14A
Wnt/Ca+ pathway	0.177	0.0161	PLCD1
Corticotropin Releasing Hormone Signaling	0.168	0.0138	GUCY2D,MAP2K1
Pyridoxal 5'-phosphate Salvage Pathway	0.168	0.0154	MAP2K1
Nicotine Degradation II	0.168	0.0154	FMO4
Growth Hormone Signaling	0.146	0.0141	PIK3C2B
Basal Cell Carcinoma Signaling	0.142	0.0137	SUFU
GPCR-Mediated Integration of Enteroendocrine Signaling Exemplified by an L Cell	0.142	0.0137	PLCD1
Amyotrophic Lateral Sclerosis Signaling	0	0.0103	PIK3C2B
Huntington's Disease Signaling	0	0.00844	DNAJC5,PIK3C2B
LPS/IL-1 Mediated Inhibition of RXR Function	0	0.00446	FMO4
Acute Phase Response Signaling	0	0.0112	MAP2K1,RALB
LXR/RXR Activation	0	0.00826	LPA
Mitochondrial Dysfunction	0	0.0117	BACE2,NDUFA9
VDR/RXR Activation	0	0.0128	CDKN1B
Regulation of Actin-based Motility by Rho	0	0.0106	ITGA5
Role of BRCA1 in DNA Damage Response	0	0.0125	ATM
RAR Activation	0	0.00515	MAP2K1
Role of Pattern Recognition Receptors in Recognition of Bacteria and Viruses	0	0.00649	PIK3C2B
TREM1 Signaling	0	0.0133	ITGA5
CTLA4 Signaling in Cytotoxic T Lymphocytes	0	0.0112	PIK3C2B
iCOS-iCOSL Signaling in T Helper Cells	0	0.00901	PIK3C2B
GNRH Signaling	0	0.0116	MAP2K1,RALB
Androgen Signaling	0	0.00735	NCOA4
Type II Diabetes Mellitus Signaling	0	0.00704	PIK3C2B
G Beta Gamma Signaling	0	0.0082	RALB
Crosstalk between Dendritic Cells and Natural Killer Cells	0	0.0112	MICA
Systemic Lupus Erythematosus Signaling	0	0.013	KLK1,PIK3C2B,RALB
Cdc42 Signaling	0	0.012	ITGA5,TNK2
AMPK Signaling	0	0.00472	PIK3C2B
Protein Kinase A Signaling	0	0.0125	MAP2K1,PLCD1,PPP1R11,PPP1R14A,PYGB
Role of Wnt/GSK-3β Signaling in the Pathogenesis of Influenza	0	0.0128	NCOA4
PKCθ Signaling in T Lymphocytes	0	0.0129	PIK3C2B,RALB
eNOS Signaling	0	0.00629	PIK3C2B
Heparan Sulfate Biosynthesis	0	0.012	B3GAT1
Salvage Pathways of Pyrimidine Ribonucleotides	0	0.0103	MAP2K1
Antioxidant Action of Vitamin C	0	0.00935	PLCD1
Gαi Signaling	0	0.008	RALB
Gαq Signaling	0	0.0127	MAP2K1,PIK3C2B
Gαs Signaling	0	0.00935	MAP2K1
Tec Kinase Signaling	0	0.0122	ITGA5,PIK3C2B
Oxidative Phosphorylation	0	0.00917	NDUFA9
GABA Receptor Signaling	0	0.0105	KCNN3
cAMP-mediated signaling	0	0.00441	MAP2K1
p38 MAPK Signaling	0	0.00847	MYC
G-Protein Coupled Receptor Signaling	0	0.0111	MAP2K1,PIK3C2B,RALB
GPCR-Mediated Nutrient Sensing in Enteroendocrine Cells	0	0.00893	PLCD1
Gustation Pathway	0	0.00654	P2RX2
Th1 and Th2 Activation Pathway	0	0.0116	NOTCH4,PIK3C2B
Endocannabinoid Neuronal Synapse Pathway	0	0.00781	PLCD1
T Cell Exhaustion Signaling Pathway	0	0.0114	PIK3C2B,RALB
Systemic Lupus Erythematosus In T Cell Signaling Pathway	0	0.00898	MAP2K1,PIK3C2B,RALB
Calcium Signaling	0	0.00485	ATP2B1

## Sheet: UpstreamRegulators
Supplementary Table 4.2. The IPA upstream molecules/transcription factors regulating the non-HLA post-GWAS genes.
Upstream Regulator	Molecule Type	p-value of overlap	B-H corrected p-value	Target Molecules in Dataset
bombesin	chemical - endogenous mammalian	2.73e-06	0.00728	KLK2,KLK3,MYC,NKX3-1,TMPRSS2
lithium chloride	chemical drug	8.22e-06	0.00976	ACAT2,CDKN1B,HAPLN1,KLK3,MICA,MYB,MYC,SOX9,TBX5,TERT
WDR5	transcription regulator	1.1e-05	0.00976	IGF2R,KLK2,KLK3,MYC,TMPRSS2
TDP2	transcription regulator	2.62e-05	0.0146	KLK2,KLK3,TMPRSS2
EED	transcription regulator	2.74e-05	0.0146	CDKN1B,HOXB13,MMP7,MYC,TBX5,WIF1
SMARCD1	transcription regulator	5.18e-05	0.023	KLK2,KLK3,TMPRSS2
PTHLH	other	6.42e-05	0.0245	CDKN1B,COL2A1,CTSK,HAPLN1,ITGA6,SOX9,SUFU
Il3	cytokine	9.09e-05	0.0278	ARNT,CDKN1B,COL2A1,MYB,MYC,SOX9,TCP1
HDAC1	transcription regulator	9.47e-05	0.0278	ASCL2,CDKN1B,COL2A1,CTSK,KLK2,KLK3,MCM3,MYC,NKX3-1,SOX9,TBX1,TBX5,TERT
dihydrotestosterone	chemical - endogenous mammalian	0.000128	0.0278	ARFGAP3,CDKN1B,KLK1,KLK15,KLK2,KLK3,MMP7,MSMB,MYC,NKX3-1,PDCD4,RPL3,SLC25A37,SOX9,STARD8,STXBP1,TERT,TMPRSS2,TRIP13,WIF1
UGT2B17	enzyme	0.000142	0.0278	KLK3,NKX3-1,TMPRSS2
UGT2B15	enzyme	0.000142	0.0278	KLK3,NKX3-1,TMPRSS2
CERS3	transcription regulator	0.000193	0.0278	ASAH1,CERS2
abiraterone	chemical drug	0.000193	0.0278	KLK3,TMPRSS2
KRT18	other	0.000193	0.0278	KRT18,KRT7
RAMAC	other	0.000193	0.0278	MYC,RUVBL1
phenoxyacetic acid	chemical reagent	0.000193	0.0278	MYB,MYC
butyrine	chemical - endogenous mammalian	0.000193	0.0278	MYB,MYC
BMPR1A	kinase	0.000198	0.0278	BMPR1B,COL2A1,HAPLN1,SOX9,TBX5
STAT5A	transcription regulator	0.000216	0.0281	ARNT,ASCL2,ATM,CDKN1B,GCHFR,GJB1,KLK3,MMP7,MYC,RNF39,TBX1,TLE4,TRIM31
PARPBP	other	0.000221	0.0281	KRT18,KRT7,KRT8,PLOD2
CCND1	transcription regulator	0.000266	0.0323	CDKN1B,EMSY,KDM6B,KLK2,KLK3,MYC,PDCD4,RMDN3,STXBP1,TMEM17,TMPRSS2,TRIP13,TUBA1B,TUBA1C
PA2G4	transcription regulator	0.000298	0.0346	KLK2,KLK3,TMPRSS2
ETV1	transcription regulator	0.000314	0.0349	MMP7,SOX9,TERT,TMPRSS2
metribolone	chemical reagent	0.000363	0.0365	BMPR1B,CDKN1B,ITGA6,KLK1,KLK2,KLK3,KRT18,MMP7,MYC,NDUFA9,NKX3-1,TERT,TMPRSS2
Igm	complex	0.000368	0.0365	BIK,CDKN1B,MYC,PDCD4,POLI,ZFP36L1
E2F5	transcription regulator	0.00037	0.0365	AURKB,MYB,MYC,TERT
LIMA1	other	0.000406	0.0387	KRT18,KRT8,MMP7
cucurbitacin B	chemical - endogenous non-mammalian	0.000535	0.0479	CDKN1B,MYC,TERT
CERS4	transcription regulator	0.000574	0.0479	ASAH1,CERS2
EMP2	other	0.000574	0.0479	ITGA5,ITGA6
2,2-dimethylbutyric acid	chemical drug	0.000574	0.0479	MYB,MYC
Hedgehog	group	0.000642	0.0503	CDKN1B,KLK2,KLK3,MYC,SOX9
mibolerone	chemical drug	0.00065	0.0503	GOT2,KLK1,KLK15,KLK3,MYC,NKX3-1,TAX1BP1,TMPRSS2
NR2E1	ligand-dependent nuclear receptor	0.000665	0.0503	KLK2,KLK3,MYC,TMPRSS2
KDM1A	enzyme	0.000679	0.0503	KLK3,KRT18,KRT8,MCM3,NKX3-1,RUVBL1,SLC22A3,TERT,TRIP13
BRD4	kinase	0.00075	0.0528	AURKB,CDKN1B,ITGA5,LOXL2,MCM3,MYB,MYC,STC2
GLI2	transcription regulator	0.000752	0.0528	CDKN1B,KLK2,KLK3,MYC,PAX9,SOX9,TERT
SMYD1	transcription regulator	0.00084	0.0553	GOT2,NDUFA9,NT5C2,PGD,PYGB
cyproterone acetate	chemical drug	0.000868	0.0553	KLK1,KLK3,MYC
SHH	peptidase	0.00094	0.0553	BMPR1B,EHBP1,MCM3,MYC,OTX1,PAX9,SOX9,STMN3,TBX1
UXT	transcription regulator	0.000974	0.0553	KLK3,KRT18,NKX3-1,PSMD5
HIF1A	transcription regulator	0.000999	0.0553	ASNS,CDKN1B,GCHFR,ITGA5,KRT18,LOXL2,MMP7,MYC,NUCKS1,PLOD2,SLC25A37,SOX9,STC2,TBX5,TERT
IGFBP7	transporter	0.00107	0.0553	ASNS,CDKN1B,MYC
CTNNB1	transcription regulator	0.00112	0.0553	ACAT2,ARFGAP3,ASCL2,ATM,CAPZB,CDKN1B,COL2A1,GJB1,HAPLN1,ITGA6,KLK2,KLK3,KRT7,MMP16,MMP7,MYC,SESN1,SOX9,STXBP1,TBX5,TERT,TLE4,WIF1
RAB23	enzyme	0.00114	0.0553	COL2A1,SOX9
miR-515-5p (and other miRNAs w/seed UCUCCAA)	mature microRNA	0.00114	0.0553	FGFR2,PIK3C2B
TNK2	kinase	0.00114	0.0553	KLK2,KLK3
ANKH	transporter	0.00114	0.0553	COL2A1,SOX9
NME2	kinase	0.00114	0.0553	MYC,TERT
SLC9A3R2	transporter	0.00114	0.0553	CDKN1B,MYC
AMELX	growth factor	0.00114	0.0553	COL2A1,SOX9
MAD1L1	other	0.00114	0.0553	MYC,TERT
alpha-methylhydrocinnamic acid	chemical - endogenous mammalian	0.00114	0.0553	MYB,MYC
SPP1	cytokine	0.00114	0.0553	ATM,FGFR2,KRT18,MMP7,MYC,NDUFA9,PGD,SOX9,TERT
EFNA2	kinase	0.00117	0.0558	KLK3,KRT18,KRT7,NKX3-1,SOX9
TFDP1	transcription regulator	0.00123	0.057	ATM,FGFR2,MYB,MYC
PTK2	kinase	0.00127	0.057	CDKN1B,ITGA5,KRT18,KRT8,MMP7
FEV	transcription regulator	0.00128	0.057	CNTN1,GCHFR,KCTD10,PYGB,SLC22A3,SOX9
SMAD7	transcription regulator	0.00128	0.057	BMPR1B,CDKN1B,COL2A1,ITGA6,KRT8,MYC,SOX9,TERT
CBX4	transcription regulator	0.00131	0.0572	HOXA4,MCM3,MYC
CBX5	transcription regulator	0.00134	0.0575	ASCL2,GCHFR,KLK3,MMP7,RNF39,TLE4,TRIM31
trichostatin A	chemical drug	0.00162	0.0687	AURKB,BIK,CDKN1B,CNTN1,COL2A1,CPD,CTBP2,EIF4B,KLK2,KLK3,LGMN,MBNL1,MCM3,MDM4,MMP7,MYC,MYO9B,NUCKS1,PDLIM5,STC2,STXBP1,TERT,TMPRSS2,WTAP
CP-55940	chemical reagent	0.00187	0.0706	BIK,MAP2K1,MYC,RPS9
KRT14	other	0.00187	0.0706	KLK11,KRT18,KRT8,MMP7
FOXK2	transcription regulator	0.00188	0.0706	CDKN1B,MCM3
PUF60	other	0.00188	0.0706	CDKN1B,MYC
ARLNC1	other	0.00188	0.0706	KLK2,KLK3
RAD51C	enzyme	0.00188	0.0706	KRT18,KRT8
URI1	transcription regulator	0.00188	0.0706	KLK3,NKX3-1
RCHY1	enzyme	0.00188	0.0706	CDKN1B,KLK3
OGT	enzyme	0.00192	0.071	CDKN1B,KRT18,MYC,NDUFA9,PSMB7,WIF1
HDAC3	transcription regulator	0.00214	0.077	CDKN1B,KLK2,KLK3,MYC,TBX1,TBX5
HRAS	enzyme	0.00216	0.077	ASNS,AURKB,BOK,CDKN1B,COL2A1,CTSS,ITGA5,ITGA6,JAZF1,KRT18,MYC,NUCKS1,PDCD4,PDLIM5,PLOD2,RAD9A,SESN1,TERT,ZRANB1
SLC29A1	transporter	0.00219	0.077	ITGA5,RPL3,SESN1
TBXT	transcription regulator	0.00219	0.077	COL2A1,HAPLN1,SOX9
PC-SPES	chemical drug	0.00237	0.0815	GJB1,KLK2,KLK3,NKX3-1,SOX9,TMPRSS2
beta-estradiol	chemical - endogenous mammalian	0.00238	0.0815	ATM,ATP2B1,BACE2,BIK,BMPR1B,CDKN1B,CLYBL,CTSK,FGFR2,GCHFR,GIPC2,GJB1,HNF1B,IGF2R,KCNN3,KLK1,KLK11,KLK15,KLK3,KRT18,KRT7,KRT8,MAP2K1,MCM3,MDM4,MMP7,MSMB,MYB,MYC,NKX3-1,PDCD4,PIBF1,PIK3C2B,PPP1R14A,RPS9,SLC2A4RG,SOX9,STC2,STXBP1,TERT,TNK2,TNS3,TSPO
6-bromoindirubin-3' oxime	chemical - kinase inhibitor	0.00249	0.0825	COL2A1,MICA,MYC,SOX9
SMARCD3	transcription regulator	0.00255	0.0825	COL2A1,HAPLN1,SOX9
CCND3	kinase	0.00255	0.0825	CDKN1B,KLK3,MCM3
androgen	chemical drug	0.0026	0.0825	CDKN1B,FGFR2,KLK2,KLK3,MYC,NKX3-1,SOX9,WIF1
tetrachlorodibenzodioxin	chemical toxicant	0.00274	0.0825	AHRR,ARNT,ASNS,ATP2B1,CDKN1B,ITGA5,KRT7,MYB,MYC,SESN1,STC2,TERT,ZFP57
prednisone	chemical drug	0.00279	0.0825	KLK3,LPA
CERS5	transcription regulator	0.00279	0.0825	ASAH1,CERS2
CSRP3	other	0.00279	0.0825	KRT18,KRT8
TP53RK	kinase	0.00279	0.0825	PSMB7,TERT
ETV3	transcription regulator	0.00279	0.0825	MYB,MYC
FUBP1	transcription regulator	0.00279	0.0825	MYC,STMN3
saquinavir	chemical drug	0.00279	0.0825	MYC,TERT
FN1	enzyme	0.00281	0.0825	CDKN1B,CTBP1,EIF4B,ITGA5,KRT7,MYC,RALB,SOX9,TOR1A
HDAC2	transcription regulator	0.00288	0.0834	ASCL2,CDKN1B,COL2A1,MCM3,MYC,SOX9,TERT
MGAT5	enzyme	0.00295	0.0846	ASCL2,ITGA5,MYC
BCL6	transcription regulator	0.003	0.0851	CDKN1B,COL2A1,CPD,CTSK,HAPLN1,KLK1,MYB,MYC,SOX9
GLI3	transcription regulator	0.00311	0.0874	HOXA4,KLK1,PAX9,SOX9,TERT
TERT	enzyme	0.00325	0.0903	ASNS,KLK3,MYC,NUCKS1,PLOD2,TERT,ZRANB1
E2F2	transcription regulator	0.00331	0.091	FGFR2,MCM3,MYB,MYC,TERT
CaMKII	complex	0.00338	0.0911	CDKN1B,COL2A1,SOX9
ELF5	transcription regulator	0.00338	0.0911	KLK3,KRT8,MSMB
nilotinib	chemical drug	0.0035	0.0934	ATM,CDKN1B,MCM3,MYC
E2F3	transcription regulator	0.00357	0.0939	BAIAP2L1,BOK,FGFR2,MCM3,MYB,MYC,NUCKS1,TERT
CAV1	transmembrane receptor	0.0038	0.0939	ATM,GIPC2,KRT18,KRT7,KRT8,RPS9,SKIL
TGFB1I1	transcription regulator	0.00385	0.0939	CDKN1B,KLK3,KRT18
KIF3A	enzyme	0.00385	0.0939	ACAT2,COL2A1,MYC
recombinant human endostatin	chemical drug	0.00387	0.0939	KLK3,TMPRSS2
sphingomyelinase	group	0.00387	0.0939	MYC,TERT
AFF1	transcription regulator	0.00387	0.0939	MYC,TERT
CUL1	enzyme	0.00387	0.0939	CDKN1B,MYC
NKX3-2	transcription regulator	0.00387	0.0939	COL2A1,SOX9
MS4A1	other	0.00387	0.0939	MYC,ZFP36L1
bicalutamide	chemical drug	0.0041	0.0986	KLK3,NKX3-1,PSMD5,TMPRSS2
GRHL2	transcription regulator	0.00435	0.102	MYB,MYC,TERT
Cdkn1c	other	0.00435	0.102	ATM,CDKN1B,MCM3
AZGP1	transporter	0.00435	0.102	CDKN1B,ITGA5,MYC
Rb	group	0.00442	0.102	AURKB,FGFR2,MCM3,MYC,TERT
RBL1	transcription regulator	0.00442	0.102	AURKB,CDKN1B,MCM3,MYC,TERT
ciprofloxacin	chemical drug	0.00463	0.105	ASAH1,CPD,LGMN,LMTK2,RUVBL1,STXBP1
FLT1	kinase	0.00467	0.105	COL2A1,CTBP1,EIF4B,RALB,SOX9
cytochalasin D	chemical toxicant	0.00477	0.107	COL2A1,LILRB2,MMP16,SLC9A8
pyrophosphate	chemical - endogenous mammalian	0.00512	0.107	COL2A1,SOX9
GAL3ST1	enzyme	0.00512	0.107	ITGA5,ITGA6
GSN	other	0.00512	0.107	COL2A1,SOX9
DES	other	0.00512	0.107	KRT18,KRT8
HEYL	transcription regulator	0.00512	0.107	KLK3,TMPRSS2
SDC2	other	0.00512	0.107	CDKN1B,MMP7
TBL1X	transcription regulator	0.00512	0.107	CDKN1B,KLK3
PAX9	transcription regulator	0.00512	0.107	COL2A1,SOX9
CUL3	enzyme	0.00513	0.107	COL2A1,HAPLN1,KRT18,PDLIM5
MYC	transcription regulator	0.00519	0.107	ASCL2,ASNS,AURKB,CAPZB,CDKN1B,COL2A1,CPD,GOT2,HAPLN1,HOXA4,ITGA6,KLK1,KRT7,LGMN,MMP7,MYC,PDCD4,RPL3,RPS9,RUVBL1,SOX9,TERT,TIMM23,TLE4,TNS3,TSPO,ZFP36L1
ERBB2	kinase	0.00538	0.109	CDKN1B,CHMP2B,IGF2R,ITGA5,ITGA6,KLK3,KRT7,MCM3,MMP16,MMP7,MSMB,MYC,NOTCH4,PDCD4,PMVK,POLI,RALB,SPINT2,STMN3,TERT
SUPT16H	transcription regulator	0.00548	0.109	KRT8,LOXL2,MICA
CD9	other	0.00548	0.109	ITGA5,ITGA6,MYC
EZH2	transcription regulator	0.00548	0.109	BMPR1B,CABLES2,CDKN1B,CPD,HOXB13,KLK3,MMP7,MYC,TBX1,TMPRSS2,WIF1,WTAP
Histone h3	group	0.00549	0.109	ASCL2,CDKN1B,FGFR2,FOXP4,IGF2R,KLK2,KLK3,MCM3,RPS9,TBX1,TBX5,TERT,TMPRSS2,VAMP8
YAP1	transcription regulator	0.00591	0.114	ACAT2,AURKB,BMPR1B,ITGA5,MCM3,MYC,SOX9
PRKDC	kinase	0.0061	0.114	ATM,KLK3,TMPRSS2
IGF2BP1	translation regulator	0.0061	0.114	ASCL2,MYC,SOX9
BMPR1B	kinase	0.0061	0.114	COL2A1,HAPLN1,SOX9
FOXA1	transcription regulator	0.00611	0.114	EFHD1,HNF1B,KLK2,KLK3,MYC,SOX9,TMPRSS2
SFRP1	transmembrane receptor	0.00631	0.114	BIK,KRT18,MYC,SOX9
ESR1	ligand-dependent nuclear receptor	0.00648	0.114	ATP2B1,CDKN1B,CTSS,FGFR2,GJB1,ITGA6,KCNK6,KLK3,KRT7,MDM4,MYB,MYC,MYO6,MYO9B,PDCD4,PDLIM5,PIBF1,PLOD2,RERE,SESN1,SLC2A4RG,SLC9A8,SOX9,STC2,SUFU,TAX1BP1,TERT,TNS3,TSPO,WTAP
4-nonylphenol	chemical toxicant	0.00652	0.114	MYC,SKIL
Bcl9-Cbp/p300-Ctnnb1-Lef/Tcf	complex	0.00652	0.114	MMP7,MYC
AFF4	transcription regulator	0.00652	0.114	MYC,STC2
MEMO1	other	0.00652	0.114	MYC,STC2
TIP60	complex	0.00652	0.114	COL2A1,MCM3
PRRX1	transcription regulator	0.00652	0.114	PAX9,SOX9
Ccl6	cytokine	0.00652	0.114	CTSK,CTSS
ALOX15B	enzyme	0.00652	0.114	CDKN1B,NKX3-1
RPL11	other	0.00652	0.114	MYC,PDCD4
FKBP5	enzyme	0.00652	0.114	KLK2,KLK3
flufenamic acid	chemical drug	0.00652	0.114	KLK3,NKX3-1
1,1-bis(3'-indolyl)-1-(4-trifluoromethyl-phenyl)methane	chemical reagent	0.00652	0.114	KLK3,KRT18
SMO	G-protein coupled receptor	0.0067	0.116	KLK2,KLK3,MYC,SOX9,WIF1
LIN28B	other	0.00676	0.116	ASCL2,MYC,SOX9
miR-34a-5p (and other miRNAs w/seed GGCAGUG)	mature microRNA	0.00719	0.122	MAP2K1,MCM3,MYB,MYC
mir-24	microRNA	0.00719	0.122	ARNT,CDKN1B,HNF1B,MYC
GRP	growth factor	0.00747	0.125	CDKN1B,KLK3,MYC
mir-221	microRNA	0.00747	0.125	ATM,CDKN1B,KLK3
PELP1	other	0.00787	0.125	ASNS,KLK3,MLPH,MYC,NKX3-1,ZGPAT
dovitinib	chemical drug	0.00807	0.125	CDKN1B,FGFR2
Igkv1-117	other	0.00807	0.125	CDKN1B,MYC
S100P	other	0.00807	0.125	KRT18,KRT8
Focal adhesion kinase	group	0.00821	0.125	KLK3,KRT18,KRT8
SIAH2	transcription regulator	0.00821	0.125	KLK3,NKX3-1,TMPRSS2
ARID1A	transcription regulator	0.00821	0.125	ASCL2,SOX9,TERT
NCOA4	transcription regulator	0.00821	0.125	FGFR2,KLK3,NKX3-1
urethane	chemical toxicant	0.00821	0.125	CDKN1B,MYC,TERT
dithiothreitol	chemical reagent	0.00821	0.125	BOK,MYC,TOR1A
RELA	transcription regulator	0.00832	0.125	AHRR,ARFGAP3,ASCL2,CDKN1B,COL2A1,KRT18,KRT8,MICA,MMP7,MYB,MYC,SOX9,TERT
TP63	transcription regulator	0.00862	0.125	ATM,BOK,CDKN1B,FGFR2,KLK3,KRT7,MLPH,MYB,MYC,PAX9,RAD9A,SUFU,TERT
FBXW7	enzyme	0.00866	0.125	CDKN1B,MCAT,MYC,NOTCH4
cadmium chloride	chemical toxicant	0.00866	0.125	KLK3,MYC,NKX3-1,TERT
nitrofurantoin	chemical drug	0.00877	0.125	ASNS,COL2A1,CTSS,GJB1,MAP2K1,MYC,RPS9
EP300	transcription regulator	0.00878	0.125	CDKN1B,COL2A1,ITGA6,KLK2,KLK3,MCM3,MMP7,MYC,NKX3-1,RNF39,TERT,TMPRSS2,TRIM26
decitabine	chemical drug	0.00885	0.125	CDKN1B,CNTN1,CTBP2,EIF4B,GJB1,KRT18,KRT7,KRT8,MDM4,MMP7,MYC,MYO9B,NUCKS1,PDLIM5,RAD9A,SPINT2,STC2,STXBP1,TERT,WIF1
potassium chloride	chemical drug	0.00889	0.125	ATP2B1,CDKN1B,FGFR2,MYC,SLC7A3
TCF	group	0.00889	0.125	KLK2,KLK3,MMP7,MYC,SOX9
ELF3	transcription regulator	0.009	0.125	COL2A1,KLK3,KRT8
methylselenic acid	chemical reagent	0.00906	0.125	KLK2,KLK3,MAP2K1,MCM3,MYC,NKX3-1,RAB29,RAD9A,TMPRSS2
POLR2A	enzyme	0.00919	0.125	KLK3,MYC,STC2,TMPRSS2
mir-122	microRNA	0.00971	0.125	ACTR1A,MAPRE1,MMP7,SEPT2,TPD52L2
TASP1	peptidase	0.00978	0.125	CDKN1B,HOXA4
DDR2	kinase	0.00978	0.125	LOXL2,MMP7
TBX1	transcription regulator	0.00978	0.125	OTX1,PAX9
MAP3K11	kinase	0.00978	0.125	MMP7,MYC
clioquinol	chemical drug	0.00978	0.125	CDKN1B,KDM6B
KDM5A	transcription regulator	0.00981	0.125	CDKN1B,MCAT,MCM3,NDUFA9,PGD,TERT
KDM4C	enzyme	0.00983	0.125	KLK3,MCM3,MYC
PDLIM2	other	0.0101	0.125	NUDT11,PPP1R14A,SLC22A3,STC2,SV2A
EHF	transcription regulator	0.0101	0.125	ARNT,CDKN1B,COL2A1,KLK3,ZFP36L1
NFATC4	transcription regulator	0.0107	0.125	B3GAT1,CDKN1B,CTSK
Am 580	chemical toxicant	0.0107	0.125	ITGA6,PDCD4,SOX9
HGF	growth factor	0.0108	0.125	ASNS,ATM,AURKB,CDKN1B,COL2A1,CTSK,FAIM2,ITGA6,KRT18,LGMN,LYVE1,MYC,SKIL,TRIP13
EGLN1	enzyme	0.0109	0.125	CDKN1B,COL2A1,MYC,SOX9
SIN3A	transcription regulator	0.0109	0.125	CTSK,KLK3,MYC,TERT
seocalcitol	chemical drug	0.0109	0.125	CDKN1B,KRT86,MYC,TMPRSS2
DMRT1	transcription regulator	0.0115	0.125	FGFR2,HOXB13,IGF2R,MMP16,NCOA4
USF2	transcription regulator	0.0115	0.125	IGF2R,KLK3,MYC,TERT
histone deacetylase inhibitor	chemical drug	0.0116	0.125	MYB,MYC,TERT
CSF1	cytokine	0.0116	0.125	CDKN1B,COL23A1,CTSK,GOT2,ITGA5,MMP16,MYC,PMVK
TOP1	enzyme	0.0116	0.125	ASNS,MYO6
CTNNBIP1	other	0.0116	0.125	KLK2,KLK3
CCAT1	other	0.0116	0.125	CDKN1B,MYC
PLD1	enzyme	0.0116	0.125	MYC,STXBP1
miR-375-3p (miRNAs w/seed UUGUUCG)	mature microRNA	0.0116	0.125	HNF1B,MYC
RB1CC1	other	0.0116	0.125	MYC,SKIL
BAP1	peptidase	0.0116	0.125	CDKN1B,MCM3
CCNT1	transcription regulator	0.0116	0.125	CDKN1B,MYC
androstenediol	chemical - endogenous mammalian	0.0116	0.125	KLK3,TMPRSS2
LGALS3	other	0.012	0.125	CDKN1B,ITGA6,KRT18,MAP2K1,MYC
napabucasin	chemical drug	0.0122	0.125	ATM,FGFR2,ITGA6,MYC
Pdgf (complex)	complex	0.0125	0.125	CDKN1B,ITGA5,MYC,SV2A,TERT
CDKN1A	kinase	0.0125	0.125	AURKB,CDKN1B,CTSK,KRT18,MCM3,MYC,SOX9,TERT
PLK1	kinase	0.0126	0.125	BOK,MYC,TERT
SU6656	chemical toxicant	0.0126	0.125	KRT8,MYC,ZFP36L1
BMI1	transcription regulator	0.0128	0.125	ATM,CDKN1B,MCM3,TERT
TGFB1	growth factor	0.0132	0.125	ASNS,ATM,CDKN1B,CHMP7,COL2A1,CTSK,CTSS,DTX4,FGFR2,GRHL1,ITGA5,ITGA6,KDM6B,KLK11,KLK3,KRT18,KRT7,KRT8,LOXL2,LYVE1,MAP2K1,MMP7,MSMB,MYB,MYC,PDCD4,PDLIM5,PLOD2,RALB,RERE,RFLNB,SKIL,SOX9,STC2,TERT,TLE4,TMEM17
entinostat	chemical drug	0.0135	0.125	ASCL2,BIK,CDKN1B,LYVE1
SOX5	transcription regulator	0.0136	0.125	CDKN1B,COL2A1
XRCC5	enzyme	0.0136	0.125	KLK3,TMPRSS2
TRRAP	transcription regulator	0.0136	0.125	MCM3,TERT
CDC37	other	0.0136	0.125	KLK3,MYC
SERPINB5	other	0.0136	0.125	CDKN1B,KRT18
CDK7	kinase	0.0136	0.125	CTBP2,STC2
ZIC3	transcription regulator	0.0136	0.125	KLK1,TBX5
Ahr-aryl hydrocarbon-RelA	complex	0.0139	0.125	MYC
GJC2	transporter	0.0139	0.125	GJB1
DNAJB12	other	0.0139	0.125	BOK
DACH2	transcription regulator	0.0139	0.125	CDKN1B
PRPF31	other	0.0139	0.125	MDM4
CAMK2N1	kinase	0.0139	0.125	CDKN1B
SNHG7	other	0.0139	0.125	FAIM2
GKN1	growth factor	0.0139	0.125	SOX9
asparaginase	group	0.0139	0.125	ASNS
RIPPLY3	other	0.0139	0.125	PAX9
DYRK2	kinase	0.0139	0.125	TERT
CHMP3	other	0.0139	0.125	IGF2R
TCF4-CTNNβ	complex	0.0139	0.125	MYC
Testosterone-AR dimer	complex	0.0139	0.125	KLK3
GLIPR1	other	0.0139	0.125	MYC
NSMCE3	other	0.0139	0.125	MYC
USP39	peptidase	0.0139	0.125	MDM4
Scf skp2	complex	0.0139	0.125	CDKN1B
CAVIN1	transcription regulator	0.0139	0.125	MYC
erucin	chemical reagent	0.0139	0.125	TERT
cabazitaxel	chemical drug	0.0139	0.125	KLK3
RBMS1	other	0.0139	0.125	MYC
COPS7B	other	0.0139	0.125	CDKN1B
COPS3	other	0.0139	0.125	CDKN1B
CDC45	other	0.0139	0.125	MYC
PRPF8	other	0.0139	0.125	MDM4
ADAMTS7	peptidase	0.0139	0.125	SOX9
mir-363	microRNA	0.0139	0.125	MYC
mir-675	microRNA	0.0139	0.125	COL2A1
miR-802-5p (miRNAs w/seed CAGUAAC)	mature microRNA	0.0139	0.125	HNF1B
miR-657 (miRNAs w/seed GCAGGUU)	mature microRNA	0.0139	0.125	IGF2R
mir-630	microRNA	0.0139	0.125	CDKN1B
SP1-c-Myc	complex	0.0139	0.125	TERT
E2F1-HDAC-Rb	complex	0.0139	0.125	TERT
MLK	group	0.0139	0.125	MMP7
CNOT9	other	0.0139	0.125	MYC
RNF14	transcription regulator	0.0139	0.125	KLK3
PLXNB1	transmembrane receptor	0.0139	0.125	KLK3
HUNK	kinase	0.0139	0.125	MYC
ARHGAP11A	other	0.0139	0.125	CDKN1B
CCT036477	chemical reagent	0.0139	0.125	ASCL2
SART3	other	0.0139	0.125	KLK3
B3GAT2	enzyme	0.0139	0.125	B3GAT1
Sin3b	transcription regulator	0.0139	0.125	MYC
RAB9A	enzyme	0.0139	0.125	IGF2R
PRDM2	transcription regulator	0.0139	0.125	MYC
COPS7A	other	0.0139	0.125	CDKN1B
UBL5	other	0.0139	0.125	MDM4
PPP2R3A	phosphatase	0.0139	0.125	MYC
ZBTB14	transcription regulator	0.0139	0.125	MYC
RPS20	other	0.0139	0.125	MYC
Hmgn2 (includes others)	other	0.0139	0.125	SOX9
NMS-873	chemical reagent	0.0139	0.125	MYC
RPL21	other	0.0139	0.125	MYC
SCH772984	chemical - kinase inhibitor	0.0139	0.125	MMP7
sintokamide A	chemical reagent	0.0139	0.125	KLK3
KRT7-AS	other	0.0139	0.125	KRT7
SU6657	chemical - kinase inhibitor	0.0139	0.125	MYC
GS-626510	chemical reagent	0.0139	0.125	MYC
pubchem compound 353999	chemical reagent	0.0139	0.125	MYC
ACS-1	chemical reagent	0.0139	0.125	MYC
G-quadruplex-binding ligand JD59	chemical reagent	0.0139	0.125	TERT
G-quadruplex-binding ligand QW15	chemical reagent	0.0139	0.125	TERT
G-quadruplex-binding ligand MH1 4.6	chemical reagent	0.0139	0.125	TERT
FC4N008	chemical reagent	0.0139	0.125	TERT
G-quadruplex-binding ligand 9a	chemical reagent	0.0139	0.125	TERT
G-quadruplex-binding ligand 9b	chemical reagent	0.0139	0.125	TERT
G-quadruplex-binding ligand MH1-4.8	chemical reagent	0.0139	0.125	TERT
G-quadruplex-binding ligand RR 110	chemical reagent	0.0139	0.125	TERT
G-quadruplex-binding ligand JD83	chemical reagent	0.0139	0.125	TERT
3-methoxyapigenin	chemical - endogenous non-mammalian	0.0139	0.125	MYC
glucuronic acid	chemical - endogenous mammalian	0.0139	0.125	SOX9
miR-29b-3p (and other miRNAs w/seed AGCACCA)	mature microRNA	0.0142	0.127	LOXL2,RERE,SHROOM2,ZFP36L1
ritonavir	chemical drug	0.0147	0.131	ACAT2,ATP2B1,MYB,MYC,STYX,TRIM31
silibinin	chemical drug	0.0149	0.132	CDKN1B,KLK3,KRT18,MYC
NFATC1	transcription regulator	0.0152	0.134	B3GAT1,CDKN1B,CTSK,HNF1B,MYC
SOX9	transcription regulator	0.0157	0.134	COL2A1,HAPLN1,KLK3,SOX9
romidepsin	biologic drug	0.0157	0.134	CDKN1B,MICA,MYC,TERT
dihydroartemisinin	chemical drug	0.0157	0.134	CDKN1B,MYC
Ahr-aryl hydrocarbon-Arnt	complex	0.0157	0.134	AHRR,CDKN1B
GALNT6	enzyme	0.0157	0.134	ASCL2,TERT
RMRP	other	0.0157	0.134	COL2A1,SOX9
GTF2I	transcription regulator	0.0157	0.134	CDKN1B,MYC
MYH9	enzyme	0.0157	0.134	HOXB13,MYC
prazosin	chemical drug	0.0157	0.134	CDKN1B,MYC
carbonyl cyanide p-(trifluoromethoxy)phenylhydrazone	chemical reagent	0.0157	0.134	ASNS,CDKN1B
KAT5	transcription regulator	0.0158	0.134	COL2A1,KLK3,MYC,POLI,VPS53
tretinoin	chemical - endogenous mammalian	0.0158	0.134	ASNS,BMPR1B,CDKN1B,COL2A1,CTSK,CTSS,GJB1,GTPBP10,HNF1B,HOXA4,HOXB13,ITGA6,KLK3,KRT18,KRT7,LILRB2,LOXL2,MAP2K1,MMP7,MYB,MYC,PDCD4,PGD,RALB,RFLNB,RPL3,RUVBL1,SOX9,TAX1BP1,TERT,TMEM150A,TOR1B,VGLL3
mir-34	microRNA	0.0165	0.139	ACTR1A,MDM4,MYB,MYC
Z-LLL-CHO	chemical - protease inhibitor	0.0168	0.142	ARNT,CDKN1B,KLK3,MYB,MYC,PDCD4,PSMB7,TERT,TNK2,VAMP8
PRC2	complex	0.0169	0.142	ASCL2,MMP7,WIF1
CDK4/6	group	0.0173	0.144	EMSY,RMDN3,TUBA1B,TUBA1C
ID1	transcription regulator	0.0173	0.144	CDKN1B,DTX4,MYC,TERT
IKZF3	transcription regulator	0.0173	0.144	CDKN1B,MYC,SOX9,TNS3
AURKA	kinase	0.018	0.147	MYC,TERT
ZBTB33	transcription regulator	0.018	0.147	MMP7,MYC
PNN	other	0.018	0.147	MMP7,MYC
TOPBP1	other	0.018	0.147	CDKN1B,MYC
hydroxyflutamide	chemical drug	0.018	0.147	KLK3,WIF1
ENG	transmembrane receptor	0.0181	0.147	ITGA5,ITGA6,MYC
everolimus	chemical drug	0.0181	0.147	ASCL2,CDKN1B,MYC
miR-141-3p (and other miRNAs w/seed AACACUG)	mature microRNA	0.0181	0.147	CDKN1B,CTBP2,TBX1,TBX5
MYCN	transcription regulator	0.0181	0.147	CDKN1B,FGFR2,KLK3,PSMB7,RPL3,RPS9,TERT,TMPRSS2,TUBA1B
NR1I3	ligand-dependent nuclear receptor	0.0183	0.147	IGF2R,MYC,PGD,PSMB7,TMPRSS2
SPARC	other	0.0183	0.147	ATM,C17orf78,CTBP1,LYVE1,SOX9
MITF	transcription regulator	0.0183	0.147	ASAH1,AURKB,COL2A1,CTSK,HAPLN1,SOX9,STXBP1,TERT
doxorubicin	chemical drug	0.0185	0.148	ASNS,ATM,AURKB,BIK,KRT18,KRT8,MCM3,MYC,MYO6,SESN1,SOX9,TERT
sirolimus	chemical drug	0.0197	0.157	ASNS,AURKB,CDKN1B,CTSK,LILRB2,MYB,MYC,NDUFA9,PDCD4,PSMB7,PYGB,RPL3,RPS9,TERT
MDM2	transcription regulator	0.0198	0.158	CDKN1B,MDM4,NKX3-1,TERT
26s Proteasome	complex	0.0199	0.158	ARNT,CDKN1B,MDM4,MICA,MYC,SKIL
PI3K (family)	group	0.0203	0.16	CDKN1B,ITGA6,MYC,SKIL,WTAP
HPX	transporter	0.0204	0.16	COL2A1,SOX9
CREB3	transcription regulator	0.0204	0.16	KLK3,TMPRSS2
hydrogen sulfide	chemical - endogenous mammalian	0.0204	0.16	KLK3,TMPRSS2
CSF1R	kinase	0.0206	0.16	CDKN1B,MYB,MYC
HOXC6	transcription regulator	0.0206	0.16	CNTN1,COL23A1,FGFR2
EFNA4	kinase	0.0206	0.16	KRT18,KRT7,SOX9
Tgf beta	group	0.0208	0.162	CDKN1B,CTSK,ITGA5,ITGA6,KDM6B,MMP7,MYC,SKIL,TERT
RET	kinase	0.021	0.162	CDKN1B,ITGA6,KLK3,MMP7,PLOD2
hyaluronic acid	chemical - endogenous mammalian	0.0217	0.162	CDKN1B,COL2A1,CTSK,PDCD4,SOX9
Rxr	group	0.0217	0.162	CTSS,HNF1B,KDM6B,MYC,TERT
TGFB3	growth factor	0.0217	0.162	CDKN1B,COL2A1,PLOD2,SKIL,SOX9
PRMT5	enzyme	0.0219	0.162	KLK3,MYC,NKX3-1
EFNA3	kinase	0.0219	0.162	KRT18,KRT7,SOX9
retinoid	chemical drug	0.0219	0.162	CDKN1B,ITGA6,MYC
AR	ligand-dependent nuclear receptor	0.022	0.162	FGFR2,ITGA6,KLK2,KLK3,MSMB,MYB,MYC,NCOA4,NKX3-1,PLOD2,SOX9,TERT,TMPRSS2
EDN1	cytokine	0.0223	0.162	CDKN1B,ITGA5,MAP2K1,MMP7,MYC,MYO9B,TBX5
resveratrol	chemical drug	0.0225	0.162	CDKN1B,CTSK,KLK2,KLK3,MAP2K1,MICA,MYC,NCOA4,PDCD4
E2F1	transcription regulator	0.0226	0.162	ACTR1A,ATM,AURKB,BOK,CDKN1B,COL2A1,FGFR2,MCM3,MMP16,MYB,MYC,RUVBL1,TERT
doxifluridine	chemical drug	0.0229	0.162	RPL3,SESN1
Smad2/3-Smad4	complex	0.0229	0.162	CDKN1B,MYC
CTBP2	transcription regulator	0.0229	0.162	KRT8,NKX3-1
DNAJB6	transcription regulator	0.0229	0.162	CDKN1B,KRT18
CCAT2	other	0.0229	0.162	MMP7,MYC
TARBP2	other	0.0229	0.162	MYC,NKX3-1
decursin	chemical - endogenous non-mammalian	0.0229	0.162	CDKN1B,MYC
zearalenone	chemical toxicant	0.0229	0.162	CDKN1B,MYC
EGR3	transcription regulator	0.0232	0.162	MYB,MYC,SOX9
NFKB2	transcription regulator	0.0245	0.162	CTSS,KLK3,MYB,MYC
PPP3CA	phosphatase	0.0245	0.162	B3GAT1,CDKN1B,KRT18,KRT8
EFNA5	kinase	0.0247	0.162	KRT18,KRT7,SOX9
HR	transcription regulator	0.0247	0.162	KDSR,KLK3,PVT1
Ro31-8220	chemical - kinase inhibitor	0.0247	0.162	ITGA5,KLK3,PDCD4
tazemetostat	chemical drug	0.0248	0.162	CNTN1,CTBP2,EIF4B,MDM4,MYC,NUCKS1,PDLIM5,STC2,STXBP1
Gsk3	group	0.0255	0.162	COL2A1,MICA,MYB,MYC
tert-butyl hydroperoxide	chemical toxicant	0.0255	0.162	COL2A1,SOX9
Ctbp	group	0.0255	0.162	CTSK,RAB29
PLA2G4A	enzyme	0.0255	0.162	KRT18,MYC
GFI1B	transcription regulator	0.0255	0.162	ARNT,MYC
ATR	kinase	0.0255	0.162	ATM,MICA
SMAD1	transcription regulator	0.0261	0.162	COL2A1,MYC,SOX9
LTA	cytokine	0.0261	0.162	COL2A1,ITGA5,LYVE1
PAX1	transcription regulator	0.0261	0.162	COL2A1,KRT7,SOX9
hexamethylene bisacetamide	chemical reagent	0.0261	0.162	CDKN1B,MYB,TCP1
HNF4A	transcription regulator	0.0262	0.162	ACTR1A,AS3MT,ASAH1,ASNS,C11orf71,CDKN1B,CLYBL,FAIM2,GBF1,GCHFR,GGCX,GIPC2,GJB1,GRHL1,HNF1B,ITGA6,KRT7,KRT8,LDAH,LPA,MCM3,MRM3,MRPL18,MSMB,MYC,NCOA4,NUDT11,PDCD4,PPP1R11,PRR3,PSMB7,SLC22A3,SOX9,SYNJ2BP,TAX1BP1,TDRKH,TMEM17,UQCC1,VAMP5,WTAP,ZNRD1
USF1	transcription regulator	0.0266	0.162	CTSS,IGF2R,SLC22A2,TERT
CD44	other	0.0269	0.162	CDKN1B,CTSK,ITGA5,KCTD10,MMP7,MYC,PDCD4
TNF	cytokine	0.0275	0.162	ABR,ARL6IP5,ASCL2,ATP2B1,BIK,COL2A1,CTSK,CTSS,DUSP14,FGFR2,HAPLN1,ITGA5,ITGA6,KLK3,KRT18,KRT8,LYVE1,MCM3,MICA,MMP16,MMP7,MYC,MYO9B,NKX3-1,NOTCH4,P2RX2,PCAT1,PIK3C2B,PLOD2,SOX9,SUPT4H1,TERT,TNS3,TPD52L2,TSHZ1,WTAP
LRP6	transmembrane receptor	0.0276	0.162	KRT18,MMP7,MYC
HNRNPK	transcription regulator	0.0276	0.162	ITGA6,KDM6B,MYC
Npm	group	0.0276	0.162	RPL3
l-asparaginase	biologic drug	0.0276	0.162	ASNS
4-amidinoindan-1-one 2'-amidinohydrazone	chemical reagent	0.0276	0.162	CDKN1B
penicillic acid	chemical - endogenous non-mammalian	0.0276	0.162	KDM6B
Cofilin	group	0.0276	0.162	MYC
Rab11	group	0.0276	0.162	ITGA6
RBMS3	other	0.0276	0.162	MYC
ZNF76	transcription regulator	0.0276	0.162	TCP1
VRK2	kinase	0.0276	0.162	TCP1
lonaprisan	chemical drug	0.0276	0.162	MYC
RPRD1B	other	0.0276	0.162	MYC
CCDC88C	other	0.0276	0.162	MYC
TRIM71	enzyme	0.0276	0.162	MYC
BCAS3	other	0.0276	0.162	MYC
USP36	peptidase	0.0276	0.162	MYC
SRRT	other	0.0276	0.162	PDCD4
FRZB	other	0.0276	0.162	COL2A1
Mi2	group	0.0276	0.162	CTSK
CTNNβ-LEF1	complex	0.0276	0.162	MYC
Gm-Csf Receptor	complex	0.0276	0.162	MYC
PACS1	other	0.0276	0.162	IGF2R
EIF4F	complex	0.0276	0.162	MYC
OMG	G-protein coupled receptor	0.0276	0.162	MYC
SIX6	transcription regulator	0.0276	0.162	CDKN1B
HIP1	other	0.0276	0.162	KLK3
clusterin antisense oligonucleotide	biologic drug	0.0276	0.162	KLK3
NOSIP	other	0.0276	0.162	MYC
LEFTY2	growth factor	0.0276	0.162	MMP7
dibromoacetic acid	chemical toxicant	0.0276	0.162	MYC
CSDE1	enzyme	0.0276	0.162	MYC
ARHGEF7	other	0.0276	0.162	CDKN1B
SNX6	transporter	0.0276	0.162	CDKN1B
PTPA	phosphatase	0.0276	0.162	MYC
AMD1	enzyme	0.0276	0.162	MYC
STAM	other	0.0276	0.162	MYC
ELP3	enzyme	0.0276	0.162	SOX9
miR-185-3p (and other miRNAs w/seed GGGGCUG)	mature microRNA	0.0276	0.162	MYC
miR-101-5p (miRNAs w/seed AGUUAUC)	mature microRNA	0.0276	0.162	ATM
mir-331	microRNA	0.0276	0.162	MYC
mir-485	microRNA	0.0276	0.162	SV2A
miR-378a-5p (miRNAs w/seed UCCUGAC)	mature microRNA	0.0276	0.162	SUFU
mir-383	microRNA	0.0276	0.162	MYC
RILP	other	0.0276	0.162	IGF2R
BTG3	other	0.0276	0.162	KDM6B
CENPX	other	0.0276	0.162	MYC
PIM	group	0.0276	0.162	CDKN1B
RPL15	other	0.0276	0.162	MYC
IFI30	enzyme	0.0276	0.162	CTSS
WASHC1	other	0.0276	0.162	MYC
STX6	transporter	0.0276	0.162	ITGA5
PATZ1	transcription regulator	0.0276	0.162	KLK3
RPA2	other	0.0276	0.162	MYC
RPS25	other	0.0276	0.162	MYC
STAMBP	enzyme	0.0276	0.162	MYC
17beta-estradiol dendrimer conjugate	chemical reagent	0.0276	0.162	CTSK
NMI	transcription regulator	0.0276	0.162	TERT
PPP2R5A	phosphatase	0.0276	0.162	MYC
TMPRSS4	peptidase	0.0276	0.162	ITGA5
CDK11B	kinase	0.0276	0.162	KLK3
RPLP2	other	0.0276	0.162	PDCD4
SEPT5	enzyme	0.0276	0.162	SEPT2
COPS6	other	0.0276	0.162	CDKN1B
3-iodobenzylguanidine	chemical drug	0.0276	0.162	MYC
telomestatin	chemical - endogenous non-mammalian	0.0276	0.162	CDKN1B
neratinib	chemical drug	0.0276	0.162	CDKN1B
fomivirsen	biologic drug	0.0276	0.162	MICA
igmesine	chemical reagent	0.0276	0.162	CDKN1B
butylbenzyl phthalate	chemical toxicant	0.0276	0.162	MYC
5-oxo-6-8-11-14-(e,z,z,z)-eicosatetraenoic acid	chemical - endogenous mammalian	0.0276	0.162	MYC
trastuzumab	biologic drug	0.0283	0.163	MYC,PDCD4
SIRT2	transcription regulator	0.0283	0.163	CDKN1B,PMVK
CHEK1	kinase	0.0283	0.163	MICA,MYC
PDCD4	other	0.0283	0.163	MYC,PDCD4
ERF	transcription regulator	0.0283	0.163	MYC,NOTCH4
MUC4	other	0.0283	0.163	CDKN1B,KRT18
lycopene	chemical drug	0.0283	0.163	MMP7,SLC22A1
dichlororibofuranosylbenzimidazole	chemical toxicant	0.0283	0.163	CDKN1B,MYC
ESRRG	ligand-dependent nuclear receptor	0.0292	0.167	CDKN1B,KLK1,KLK3
panobinostat	chemical drug	0.0292	0.167	CDKN1B,MICA,MYC
CDH1	other	0.0298	0.171	KRT18,KRT7,MYC,SOX9
E2f	group	0.0298	0.171	ITGA5,ITGA6,MCM3,MYB,MYC
SP2509	chemical reagent	0.0308	0.174	CNTN1,CTBP2,EIF4B,MDM4,MYC,NUCKS1,PDLIM5,STC2,STXBP1
U0126	chemical - kinase inhibitor	0.0311	0.174	CDKN1B,COL2A1,FGFR2,HAPLN1,ITGA5,ITGA6,KDM6B,KDSR,KLK3,MYC,SOX9,STC2,TERT
peoniflorin	chemical drug	0.0311	0.174	HIBADH,PSMB7
miR-296-5p (miRNAs w/seed GGGCCCC)	mature microRNA	0.0311	0.174	CDKN1B,KLK1
RACK1	enzyme	0.0311	0.174	CDKN1B,MYC
IAPP	other	0.0311	0.174	BACE2,MYC
BID	other	0.0311	0.174	CTSK,CTSS
EPOR	transmembrane receptor	0.0311	0.174	CDKN1B,MYC
HNRNPA1	enzyme	0.0311	0.174	KLK3,MYC
sulfasalazine	chemical drug	0.0311	0.174	MICA,MMP7
W7	chemical reagent	0.0311	0.174	COL2A1,KLK3
CCN1	other	0.0321	0.179	BOK,ITGA5,MYC,WIF1
SPI1	transcription regulator	0.034	0.186	CTSK,CTSS,ITGA5,KLK1,KLK3,MYB,MYC,TCP1
EPHB4	kinase	0.0341	0.186	FGFR2,MYC,PAX9
IGFBP2	other	0.0341	0.186	ITGA5,ITGA6,MYC
RPS15	other	0.0341	0.186	MCM3,PDCD4,RPS9
XRCC6	enzyme	0.0341	0.186	KLK3,TMPRSS2
EDN3	other	0.0341	0.186	CDKN1B,ITGA5
YWHAZ	enzyme	0.0341	0.186	CTSK,MMP7
PER1	transcription regulator	0.0341	0.186	KLK3,NKX3-1
CDK8	kinase	0.0341	0.186	MYC,STC2
SCX	transcription regulator	0.0341	0.186	HAPLN1,SOX9
DDX5	enzyme	0.0341	0.186	COL2A1,MYC
Pkc(s)	group	0.0342	0.186	ARNT,BIK,CDKN1B,ITGA5,KRT8,NOTCH4,STC2
RARG	ligand-dependent nuclear receptor	0.0345	0.186	HNF1B,HOXA4,KLK3,MYC
fulvestrant	chemical drug	0.0347	0.186	ASNS,BIK,CDKN1B,KLK3,MCM3,MYB,MYC,PDCD4
CCN5	growth factor	0.0358	0.186	ITGA5,KRT18,KRT8
enalapril	biologic drug	0.0358	0.186	ASNS,CDKN1B,MYC
ADAM10	peptidase	0.0371	0.186	ITGA5,MDM4,MICA,SOX9
EPAS1	transcription regulator	0.0371	0.186	CHMP2B,GCHFR,LOXL2,PLOD2,SOX9,STC2,TERT
CISH	other	0.0372	0.186	CDKN1B,MYC
2,3 butanedione monoxime	chemical drug	0.0372	0.186	ATP2B1,CDKN1B
BAX	transporter	0.0376	0.186	CDKN1B,CTSK,CTSS
MMP1	peptidase	0.0376	0.186	FGFR2,MAP2K1,MYC
STAT4	transcription regulator	0.0386	0.186	ARFGAP3,CDKN1B,KDM6B,KRT18,MYC,PLOD2,STC2
CDK9	kinase	0.0394	0.186	MYC,STC2,TERT
ZEB2	transcription regulator	0.0394	0.186	KRT18,MYB,TERT
NKX3-1	transcription regulator	0.0394	0.186	KLK3,MYC,TMPRSS2
DETA-NONOate	chemical reagent	0.0394	0.186	LOXL2,MICA,MYC
NFKB1	transcription regulator	0.0394	0.186	AHRR,COL2A1,MICA,MMP7,MYB,MYC,SOX9,TERT
zidovudine	chemical drug	0.0403	0.186	CDKN1B,MYC
Fibrin	complex	0.0403	0.186	COL2A1,KRT18
LMX1B	transcription regulator	0.0403	0.186	CDKN1B,COL2A1
SOX2-OCT4-NANOG	complex	0.0403	0.186	OTX1,SKIL
miR-204-5p (and other miRNAs w/seed UCCCUUU)	mature microRNA	0.0403	0.186	ATP2B1,AURKB
BRCA1	transcription regulator	0.0406	0.186	ASCL2,ATM,CDKN1B,KLK3,MYC,TERT
thioguanine	chemical drug	0.0412	0.186	MYC
(diaminocyclohexane)(diacetato)(dichloro)platinum	chemical reagent	0.0412	0.186	CDKN1B
TBC1D10C	other	0.0412	0.186	KCNN3
Top2	group	0.0412	0.186	MYO6
14-3-3	group	0.0412	0.186	ZFP36L1
PLC gamma	group	0.0412	0.186	MYC
sethoxydim	chemical toxicant	0.0412	0.186	MYC
cetylpyridinium	chemical drug	0.0412	0.186	CTSK
ZNF219	transcription regulator	0.0412	0.186	COL2A1
MAGEA11	other	0.0412	0.186	CDKN1B
CTNS	transporter	0.0412	0.186	TFEB
SOCS2-AS1	other	0.0412	0.186	TMPRSS2
LZTS2	other	0.0412	0.186	MYC
PTPMT1	phosphatase	0.0412	0.186	CDKN1B
FAM129B	transcription regulator	0.0412	0.186	MYC
HIST1H1D	other	0.0412	0.186	MYC
CNOT1	other	0.0412	0.186	MYC
ZNF300	transcription regulator	0.0412	0.186	MYC
MMS19	transcription regulator	0.0412	0.186	CIAO2B
PVT1	other	0.0412	0.186	MYC
OSR2	transcription regulator	0.0412	0.186	PAX9
MINDY3	enzyme	0.0412	0.186	CDKN1B
ADI PEG20	biologic drug	0.0412	0.186	MYC
SRGAP1	other	0.0412	0.186	MYC
GPC3	other	0.0412	0.186	MYC
CIAO1	transcription regulator	0.0412	0.186	CIAO2B
ELL	transcription regulator	0.0412	0.186	MYC
PLEC	other	0.0412	0.186	KRT18
PMEPA1	other	0.0412	0.186	KLK3
PSMC5	transcription regulator	0.0412	0.186	CDKN1B
MGMT	enzyme	0.0412	0.186	ATM
PURB	transcription regulator	0.0412	0.186	MYC
recombinant interferon gamma	biologic drug	0.0412	0.186	FGFR2
BPTF	transcription regulator	0.0412	0.186	MYC
CUL4A	other	0.0412	0.186	CDKN1B
MADD	other	0.0412	0.186	MLPH
miR-2682-5p (and other miRNAs w/seed AGGCAGU)	mature microRNA	0.0412	0.186	MYC
RPS14	translation regulator	0.0412	0.186	MYC
EEF1D	translation regulator	0.0412	0.186	COL2A1
ASS1	enzyme	0.0412	0.186	MYC
SGI 1776	chemical drug	0.0412	0.186	MYC
FOXO6	transcription regulator	0.0412	0.186	MYC
NCOA5	other	0.0412	0.186	MYC
DOK2	other	0.0412	0.186	MYC
VSX2	transcription regulator	0.0412	0.186	CDKN1B
RAD50	enzyme	0.0412	0.186	ATM
AHNAK	other	0.0412	0.186	MYC
MED26	transcription regulator	0.0412	0.186	MYC
STRAP	other	0.0412	0.186	MYC
PCGF1	other	0.0412	0.186	CDKN1B
TOR2A	other	0.0412	0.186	MYC
TRAF7	enzyme	0.0412	0.186	MYC
RGS3	other	0.0412	0.186	MYC
EIF6	translation regulator	0.0412	0.186	CDKN1B
TRERF1	transcription regulator	0.0412	0.186	CDKN1B
MAP1S	enzyme	0.0412	0.186	CDKN1B
norisoboldine	chemical - endogenous non-mammalian	0.0412	0.186	CTSK
STAM2	other	0.0412	0.186	MYC
HSPH1	other	0.0412	0.186	MYC
EEF1A1	translation regulator	0.0412	0.186	MYC
TOP2A	enzyme	0.0412	0.186	MYC
RPL23A	other	0.0412	0.186	MYC
MUC5AC	peptidase	0.0412	0.186	MMP7
ATAD2	enzyme	0.0412	0.186	MYC
BCKDHA	enzyme	0.0412	0.186	MYC
SNRNP70	other	0.0412	0.186	MDM4
(E)-1-(2-nitrovinyl)naphthalene	chemical reagent	0.0412	0.186	MYC
(E)-9-(2-nitrovinyl)anthracene	chemical reagent	0.0412	0.186	MYC
dichlorodiphenyl dichloroethylene	chemical toxicant	0.0412	0.186	KLK3
PD 150606	chemical - protease inhibitor	0.0412	0.186	CDKN1B
MitoBloCK-6	chemical drug	0.0412	0.186	ASNS
SYUIQ-5	chemical reagent	0.0412	0.186	CDKN1B
AVI-4126	biologic drug	0.0412	0.186	MYC
FGF10	growth factor	0.0412	0.186	FGFR2,HOXB13,SOX9
PIM1	kinase	0.0412	0.186	CDKN1B,MYC,NKX3-1
carboplatin	chemical drug	0.0412	0.186	ASNS,MCM3,MYC
colchicine	chemical drug	0.0412	0.186	SLC9A8,SOX9,TUBA1B
KDM5B	transcription regulator	0.0418	0.189	ARL6IP5,CDKN1B,FGFR2,MCM3,SOX9
FOXO1	transcription regulator	0.0427	0.192	CDKN1B,CTSK,EFHD1,FOXP4,KLK2,KLK3,MYC,NDUFA9,NKX3-1,SLC25A37,TSPO
dexamethasone phosphate	chemical drug	0.0436	0.194	LYVE1,SOX9
miR-181a-5p (and other miRNAs w/seed ACAUUCA)	mature microRNA	0.0436	0.194	CDKN1B,NOTCH4
UBE3A	enzyme	0.0436	0.194	SOX9,TERT
FOXC1	transcription regulator	0.0436	0.194	MMP7,TBX1
ITGA1	other	0.0436	0.194	COL2A1,MMP7
MECOM	transcription regulator	0.0436	0.194	ITGA6,SKIL
SIX5	transcription regulator	0.0436	0.194	EBF2,KRT18
GNL3	other	0.0436	0.194	CDKN1B,KRT18
TCF7L2	transcription regulator	0.0437	0.194	CDKN1B,CERS2,CPD,FGFR2,GJB1,MMP7,MYC,MYO6,PPP1R14A
ESR2	ligand-dependent nuclear receptor	0.0448	0.199	ATP2B1,CDKN1B,GJB1,KLK3,KRT8,MYC,NKX3-1,PIBF1,SLC2A4RG,TERT,TNS3,TSPO
methapyrilene	chemical drug	0.0452	0.2	CTSS,GJB1,MAP2K1,MYC,RPS9
ITGB1	transmembrane receptor	0.0452	0.2	BMPR1B,CDKN1B,ITGA5,MYC,SIDT1
PRL	cytokine	0.0453	0.2	BOK,CPD,CTSS,LYVE1,MYC,PLCD1,RALB,TUBA1B
IRF8	transcription regulator	0.0464	0.202	AHRR,ASAH1,CTSS,MYC,TERT
SOX6	transcription regulator	0.047	0.202	COL2A1,MYC
NMU	other	0.047	0.202	MYB,ZFP36L1
amitriptyline	chemical drug	0.047	0.202	ASAH1,CDKN1B
fludarabine	chemical drug	0.047	0.202	CDKN1B,MDM4
camptothecin	chemical drug	0.0474	0.202	ATM,EHBP1,LILRB2,MYB,MYC,MYO6,PIK3C2B,RPL3,SIPA1,SKIL,STC2,TNK2,TNS3,ZFP36L1
pirinixic acid	chemical toxicant	0.0482	0.202	ACAT2,ASNS,CDKN1B,GOT2,HNF1B,KLF11,KRT8,MYC,PDCD4,PSMB7,TSPO
tamoxifen	chemical drug	0.0493	0.202	ASAH1,CDKN1B,KLK3,LOXL2,LPA,MYC,SOX9,TERT
PLA2G10	enzyme	0.0496	0.202	KDM6B,KRT18,KRT8,KRT86

## Sheet: Diseases&Functions
Supplementary Table 4.3. Diseases and functions enriched in non-HLA post-GWAS genes identified by IPA.
Categories	Diseases or Functions Annotation	p-value	B-H p-value	Molecules	# Molecules
Cancer,Endocrine System Disorders,Organismal Injury and Abnormalities	Nonpituitary endocrine tumor	2.38e-11	1.82e-07	ABR,ACAT2,ACTR1A,AGAP5 (includes others),AHRR,ARFGAP3,ARFRP1,ARHGAP12,ARL6IP5,ARNT,AS3MT,ASAH1,ASCL2,ASNS,ATE1,ATM,ATP2B1,ATP9B,B3GAT1,BACE2,BAIAP2L1,BHLHA15,BIK,BMPR1B,BOK,C10orf95,C14orf39,C19orf48,CABLES2,CAPZB,CATSPERG,CDH23,CDKN1B,CHMP2B,CHMP7,CLYBL,CNTN1,CNTROB,COL23A1,COL2A1,COMMD10,CPD,CTBP1,CTBP2,CTSK,CTSS,DIS3L,DNAH14,DTX4,EBF2,ECHDC3,EFHD1,EHBP1,EIF4B,EMSY,FAIM2,FAM104A,FAM57A,FAM83F,F…	230
Cancer,Organismal Injury and Abnormalities	Head and neck tumor	8.57e-11	1.85e-07	ABR,ACAT2,ACTR1A,AGAP5 (includes others),AHRR,ARFGAP3,ARFRP1,ARHGAP12,ARL6IP5,ARNT,AS3MT,ASAH1,ASCL2,ASNS,ATE1,ATM,ATP2B1,ATP9B,B3GAT1,BACE2,BAIAP2L1,BHLHA15,BIK,BMPR1B,BOK,C10orf95,C14orf39,C19orf48,CABLES2,CAPZB,CATSPERG,CDH23,CDKN1B,CHMP2B,CHMP7,CLYBL,CNTN1,CNTROB,COL23A1,COL2A1,COMMD10,CPD,CTBP1,CTBP2,CTSK,DIS3L,DNAH14,DTX4,EBF2,EFHD1,EHBP1,EIF4B,EMSY,FAIM2,FAM104A,FAM57A,FAM83F,FAM83H,FGFR2,…	238
Cancer,Organismal Injury and Abnormalities	Head and neck cancer	9.47e-11	1.85e-07	ABR,ACAT2,ACTR1A,AGAP5 (includes others),AHRR,ARFGAP3,ARFRP1,ARHGAP12,ARL6IP5,ARNT,AS3MT,ASAH1,ASCL2,ASNS,ATE1,ATM,ATP2B1,ATP9B,B3GAT1,BACE2,BAIAP2L1,BHLHA15,BIK,BMPR1B,BOK,C10orf95,C14orf39,C19orf48,CABLES2,CAPZB,CATSPERG,CDH23,CDKN1B,CHMP2B,CHMP7,CLYBL,CNTN1,CNTROB,COL23A1,COL2A1,COMMD10,CPD,CTBP1,CTBP2,CTSK,DIS3L,DNAH14,DTX4,EBF2,EFHD1,EHBP1,EIF4B,EMSY,FAIM2,FAM104A,FAM57A,FAM83F,FAM83H,FGFR2,…	236
Cancer,Organismal Injury and Abnormalities	Tumorigenesis of tissue	9.72e-11	1.85e-07	ABR,ACAT2,ACTR1A,AGAP5 (includes others),AGR3,AHRR,ARFGAP3,ARFRP1,ARHGAP12,ARL6IP5,ARNT,AS3MT,ASAH1,ASCL2,ASNS,ATE1,ATM,ATP2B1,ATP9B,AURKB,B3GAT1,BACE2,BAIAP2L1,BHLHA15,BIK,BMPR1B,BOK,C10orf25,C10orf95,C14orf39,C19orf48,C3orf38,C9orf78,CABLES2,CAPZB,CATSPERG,CDH23,CDKN1B,CEACAM21,CHMP2B,CHMP7,CHURC1,CIAO2B,CLYBL,CNTN1,CNTROB,COL23A1,COL2A1,COMMD10,CPD,CTBP1,CTBP2,CTSK,CTSS,DIS3L,DNAH14,DNAJC5,DTX…	277
Cancer,Organismal Injury and Abnormalities	Head and neck carcinoma	2.28e-10	2.92e-07	ABR,ACAT2,ACTR1A,AGAP5 (includes others),AHRR,ARFGAP3,ARFRP1,ARHGAP12,ARL6IP5,ARNT,AS3MT,ASAH1,ASCL2,ASNS,ATE1,ATM,ATP2B1,ATP9B,B3GAT1,BACE2,BAIAP2L1,BHLHA15,BIK,BMPR1B,BOK,C10orf95,C14orf39,C19orf48,CABLES2,CAPZB,CATSPERG,CDH23,CDKN1B,CHMP2B,CHMP7,CLYBL,CNTN1,CNTROB,COL23A1,COL2A1,COMMD10,CPD,CTBP1,CTBP2,CTSK,DIS3L,DNAH14,DTX4,EBF2,EFHD1,EHBP1,EIF4B,EMSY,FAIM2,FAM104A,FAM57A,FAM83F,FAM83H,FGFR2,…	234
Cancer,Organismal Injury and Abnormalities	Nonhematologic malignant neoplasm	2.3e-10	2.92e-07	ABR,ACAT2,ACTR1A,AGAP5 (includes others),AGR3,AHRR,ARFGAP3,ARFRP1,ARHGAP12,ARL6IP5,ARNT,AS3MT,ASAH1,ASCL2,ASNS,ATE1,ATM,ATP2B1,ATP9B,AURKB,B3GAT1,BACE2,BAIAP2L1,BHLHA15,BIK,BMPR1B,BOK,C10orf25,C10orf95,C14orf39,C19orf48,C3orf38,C9orf78,CABLES2,CAPZB,CATSPERG,CDH23,CDKN1B,CEACAM21,CHMP2B,CHMP7,CHURC1,CIAO2B,CLYBL,CNTN1,CNTROB,COL23A1,COL2A1,COMMD10,CPD,CTBP1,CTBP2,CTSK,CTSS,DIS3L,DNAH14,DNAJC5,DTX…	278
Cancer,Organismal Injury and Abnormalities	Carcinoma	2.84e-10	3.09e-07	ABR,ACAT2,ACTR1A,AGAP5 (includes others),AHRR,ARFGAP3,ARFRP1,ARHGAP12,ARL6IP5,ARNT,AS3MT,ASAH1,ASCL2,ASNS,ATE1,ATM,ATP2B1,ATP9B,AURKB,B3GAT1,BACE2,BAIAP2L1,BHLHA15,BIK,BMPR1B,BOK,C10orf25,C10orf95,C14orf39,C19orf48,C3orf38,C9orf78,CABLES2,CAPZB,CATSPERG,CDH23,CDKN1B,CEACAM21,CHMP2B,CHMP7,CHURC1,CIAO2B,CLYBL,CNTN1,CNTROB,COL23A1,COL2A1,COMMD10,CPD,CTBP1,CTBP2,CTSK,CTSS,DIS3L,DNAH14,DNAJC5,DTX4,EBF…	275
Cancer,Organismal Injury and Abnormalities	Neck neoplasm	3.39e-10	3.23e-07	ABR,ACAT2,ACTR1A,AGAP5 (includes others),AHRR,ARFGAP3,ARFRP1,ARHGAP12,ARL6IP5,ARNT,AS3MT,ASAH1,ASCL2,ASNS,ATE1,ATM,ATP2B1,ATP9B,B3GAT1,BACE2,BAIAP2L1,BHLHA15,BIK,BOK,C10orf95,C14orf39,C19orf48,CABLES2,CAPZB,CATSPERG,CDH23,CDKN1B,CHMP2B,CHMP7,CLYBL,CNTN1,CNTROB,COL23A1,COL2A1,COMMD10,CPD,CTBP1,CTBP2,CTSK,DIS3L,DNAH14,DTX4,EBF2,EFHD1,EHBP1,EIF4B,EMSY,FAIM2,FAM104A,FAM57A,FAM83F,FAM83H,FGFR2,FMO4,FO…	227
Cancer,Endocrine System Disorders,Organismal Injury and Abnormalities	Endocrine carcinoma	4.25e-10	3.4e-07	ABR,ACAT2,ACTR1A,AGAP5 (includes others),AHRR,ARFGAP3,ARFRP1,ARHGAP12,ARL6IP5,ARNT,AS3MT,ASAH1,ASCL2,ASNS,ATE1,ATM,ATP2B1,ATP9B,B3GAT1,BACE2,BAIAP2L1,BHLHA15,BIK,BMPR1B,BOK,C10orf95,C14orf39,C19orf48,CABLES2,CAPZB,CATSPERG,CDH23,CDKN1B,CHMP2B,CHMP7,CLYBL,CNTN1,CNTROB,COL23A1,COL2A1,COMMD10,CPD,CTBP1,CTBP2,CTSK,DIS3L,DNAH14,DTX4,EBF2,EFHD1,EHBP1,EIF4B,EMSY,FAIM2,FAM104A,FAM57A,FAM83F,FAM83H,FGFR2,…	225
Cancer,Endocrine System Disorders,Organismal Injury and Abnormalities	Thyroid gland tumor	4.46e-10	3.4e-07	ABR,ACAT2,ACTR1A,AGAP5 (includes others),AHRR,ARFGAP3,ARFRP1,ARHGAP12,ARL6IP5,ARNT,AS3MT,ASAH1,ASCL2,ASNS,ATE1,ATM,ATP2B1,ATP9B,B3GAT1,BACE2,BAIAP2L1,BHLHA15,BIK,BOK,C10orf95,C14orf39,C19orf48,CABLES2,CAPZB,CATSPERG,CDH23,CDKN1B,CHMP2B,CHMP7,CLYBL,CNTN1,CNTROB,COL23A1,COL2A1,COMMD10,CPD,CTBP1,CTBP2,CTSK,DIS3L,DNAH14,DTX4,EBF2,EFHD1,EHBP1,EIF4B,EMSY,FAIM2,FAM104A,FAM57A,FAM83F,FAM83H,FGFR2,FMO4,FO…	225
Cancer,Endocrine System Disorders,Organismal Injury and Abnormalities	Thyroid cancer	7.33e-10	4.69e-07	ABR,ACAT2,ACTR1A,AGAP5 (includes others),AHRR,ARFGAP3,ARFRP1,ARHGAP12,ARL6IP5,ARNT,AS3MT,ASAH1,ASCL2,ASNS,ATE1,ATM,ATP2B1,ATP9B,B3GAT1,BACE2,BAIAP2L1,BHLHA15,BIK,BOK,C10orf95,C14orf39,C19orf48,CABLES2,CAPZB,CATSPERG,CDH23,CDKN1B,CHMP2B,CHMP7,CLYBL,CNTN1,CNTROB,COL23A1,COL2A1,COMMD10,CPD,CTBP1,CTBP2,CTSK,DIS3L,DNAH14,DTX4,EBF2,EFHD1,EHBP1,EIF4B,EMSY,FAIM2,FAM104A,FAM57A,FAM83F,FAM83H,FGFR2,FMO4,FO…	224
Cancer,Organismal Injury and Abnormalities	Non-melanoma solid tumor	7.57e-10	4.69e-07	ABR,ACAT2,ACTR1A,AGAP5 (includes others),AGR3,AHRR,ARFGAP3,ARFRP1,ARHGAP12,ARL6IP5,ARNT,AS3MT,ASAH1,ASCL2,ASNS,ATE1,ATM,ATP2B1,ATP9B,AURKB,B3GAT1,BACE2,BAIAP2L1,BHLHA15,BIK,BMPR1B,BOK,C10orf25,C10orf95,C14orf39,C19orf48,C3orf38,C9orf78,CABLES2,CAPZB,CATSPERG,CDH23,CDKN1B,CEACAM21,CHMP2B,CHMP7,CHURC1,CIAO2B,CLYBL,CNTN1,CNTROB,COL23A1,COL2A1,COMMD10,CPD,CTBP1,CTBP2,CTSK,CTSS,DIS3L,DNAH14,DNAJC5,DTX…	276
Cancer,Organismal Injury and Abnormalities	Extracranial solid tumor	7.99e-10	4.69e-07	ABR,ACAT2,ACTR1A,AGAP5 (includes others),AGR3,AHRR,ARFGAP3,ARFRP1,ARHGAP12,ARL6IP5,ARNT,AS3MT,ASAH1,ASCL2,ASNS,ATE1,ATM,ATP2B1,ATP9B,AURKB,B3GAT1,BACE2,BAIAP2L1,BHLHA15,BIK,BMPR1B,BOK,C10orf25,C10orf95,C14orf39,C19orf48,C3orf38,C9orf78,CABLES2,CAPZB,CATSPERG,CDH23,CDKN1B,CEACAM21,CERS2,CHMP2B,CHMP7,CHURC1,CIAO2B,CLYBL,CNTN1,CNTROB,COL23A1,COL2A1,COMMD10,CPD,CTBP1,CTBP2,CTSK,CTSS,DIS3L,DNAH14,DNAJ…	281
Cancer,Endocrine System Disorders,Organismal Injury and Abnormalities	Thyroid carcinoma	1.32e-09	7.21e-07	ABR,ACAT2,ACTR1A,AGAP5 (includes others),AHRR,ARFGAP3,ARFRP1,ARHGAP12,ARL6IP5,ARNT,AS3MT,ASAH1,ASCL2,ASNS,ATE1,ATM,ATP2B1,ATP9B,B3GAT1,BACE2,BAIAP2L1,BHLHA15,BIK,BOK,C10orf95,C14orf39,C19orf48,CABLES2,CAPZB,CATSPERG,CDH23,CDKN1B,CHMP2B,CHMP7,CLYBL,CNTN1,CNTROB,COL23A1,COL2A1,COMMD10,CPD,CTBP1,CTBP2,CTSK,DIS3L,DNAH14,DTX4,EBF2,EFHD1,EHBP1,EIF4B,EMSY,FAIM2,FAM104A,FAM57A,FAM83F,FAM83H,FGFR2,FMO4,FO…	223
Cancer,Organismal Injury and Abnormalities	Cancer of secretory structure	1.91e-09	9.69e-07	ABR,ACAT2,ACTR1A,AGAP5 (includes others),AHRR,ARFGAP3,ARFRP1,ARHGAP12,ARL6IP5,ARNT,AS3MT,ASAH1,ASCL2,ASNS,ATE1,ATM,ATP2B1,ATP9B,B3GAT1,BACE2,BAIAP2L1,BHLHA15,BIK,BMPR1B,BOK,C10orf95,C14orf39,C19orf48,C3orf38,C9orf78,CABLES2,CAPZB,CATSPERG,CDH23,CDKN1B,CEACAM21,CHMP2B,CHMP7,CLYBL,CNTN1,CNTROB,COL23A1,COL2A1,COMMD10,CPD,CTBP1,CTBP2,CTSK,CTSS,DIS3L,DNAH14,DTX4,EBF2,EFHD1,EHBP1,EIF4B,EMSY,FAIM2,FAM10…	241
Cancer,Organismal Injury and Abnormalities	Malignant solid tumor	3.14e-09	1.49e-06	ABR,ACAT2,ACTR1A,AGAP5 (includes others),AGR3,AHRR,ARFGAP3,ARFRP1,ARHGAP12,ARL6IP5,ARNT,AS3MT,ASAH1,ASCL2,ASNS,ATE1,ATM,ATP2B1,ATP9B,AURKB,B3GAT1,BACE2,BAIAP2L1,BHLHA15,BIK,BMPR1B,BOK,C10orf25,C10orf95,C14orf39,C19orf48,C3orf38,C9orf78,CABLES2,CAPZB,CATSPERG,CDH23,CDKN1B,CEACAM21,CHMP2B,CHMP7,CHURC1,CIAO2B,CLYBL,CNTN1,CNTROB,COL23A1,COL2A1,COMMD10,CPD,CTBP1,CTBP2,CTSK,CTSS,DIS3L,DNAH14,DNAJC5,DTX…	280
Cellular Development,Tissue Development	Differentiation of epithelial tissue	5.22e-07	0.000234	ASAH1,AURKB,CDKN1B,CTSK,FGFR2,GDF7,GRHL1,HNF1B,HOXB13,ITGA6,KDM6B,KRT8,LOXL2,MAP2K1,MLPH,MYB,MYC,NOTCH4,PLCD1,SOX9,TBX1,UPK3A,ZFP36L1	23
Cellular Development,Tissue Development	Differentiation of epithelial cells	1.28e-06	0.000541	ASAH1,AURKB,CDKN1B,CTSK,FGFR2,GDF7,GRHL1,HNF1B,HOXB13,KRT8,LOXL2,MAP2K1,MLPH,MYB,MYC,PLCD1,SOX9,TBX1,UPK3A,ZFP36L1	20
Cancer,Organismal Injury and Abnormalities,Reproductive System Disease	Prostatic intraepithelial tumor	1.81e-06	0.000727	AURKB,CDKN1B,FGFR2,ITGA6,KLK3,KRT7,MMP7,MYC,NKX3-1,TMPRSS2,WIF1	11
Cancer,Organismal Injury and Abnormalities	Abdominal neoplasm	1.97e-06	0.000751	ABR,ACAT2,ACTR1A,AGAP5 (includes others),AGR3,AHRR,ARFGAP3,ARHGAP12,ARNT,ASAH1,ASCL2,ASNS,ATE1,ATM,ATP2B1,ATP9B,AURKB,B3GAT1,BACE2,BAIAP2L1,BHLHA15,BIK,BMPR1B,BOK,C10orf25,C10orf95,C14orf39,C3orf38,C9orf78,CABLES2,CAPZB,CATSPERG,CDH23,CDKN1B,CEACAM21,CERS2,CHMP2B,CHMP7,CHURC1,CLYBL,CNTN1,CNTROB,COL23A1,COL2A1,CPD,CTBP1,CTBP2,CTSK,CTSS,DIS3L,DNAH14,DNAJC5,DTX4,EBF2,ECHDC3,EFHD1,EHBP1,EIF4B,EMSY,FA…	256
Cancer,Organismal Injury and Abnormalities	Incidence of tumor	4.13e-06	0.00149	ABR,AGAP5 (includes others),AHRR,ARFGAP3,ARFRP1,ARL6IP5,ARNT,ASAH1,ASNS,ATE1,ATM,ATP2B1,ATP9B,AURKB,B3GAT1,BACE2,BAIAP2L1,BHLHA15,BIK,BMPR1B,BOK,C10orf25,C10orf95,C14orf39,CATSPERG,CDH23,CDKN1B,CERS2,CHMP7,CLYBL,CNTN1,CNTROB,COL23A1,COL2A1,CPD,CTBP1,CTBP2,CTSS,DIS3L,DNAH14,DTX4,EBF2,EHBP1,EIF4B,EMSY,FAIM2,FAM104A,FAM83H,FGFR2,FMO4,FOXP4,GBF1,GDF7,GEMIN4,GGCX,GJB1,GOT2,GPR143,GPR180,GPRC6A,GRHL1,G…	195
Auditory and Vestibular System Development and Function,Embryonic Development,Organ Development,Organ Morphology,Organismal Development,Tissue Development	Morphogenesis of ear	4.3e-06	0.00149	ABR,CDH23,COL2A1,FGFR2,MYC,MYO6,OTX1,SOX9,TBX1,TSHZ1	10
Cancer,Organismal Injury and Abnormalities	Frequency of tumor	5.05e-06	0.00167	ABR,AGAP5 (includes others),AHRR,ARFGAP3,ARFRP1,ASAH1,ASNS,ATE1,ATM,ATP2B1,ATP9B,AURKB,B3GAT1,BACE2,BAIAP2L1,BHLHA15,BMPR1B,BOK,C10orf25,C10orf95,C14orf39,CATSPERG,CDH23,CDKN1B,CERS2,CHMP7,CLYBL,CNTN1,CNTROB,COL23A1,COL2A1,CPD,CTBP1,CTBP2,CTSS,DIS3L,DNAH14,DTX4,EBF2,EHBP1,EIF4B,EMSY,FAIM2,FAM104A,FAM83H,FGFR2,FMO4,FOXP4,GBF1,GDF7,GEMIN4,GGCX,GJB1,GOT2,GPR143,GPR180,GPRC6A,GRHL1,GTPBP10,HAPLN1,HAU…	190
Cancer,Organismal Injury and Abnormalities	Adenocarcinoma	5.91e-06	0.00188	ABR,ACAT2,ACTR1A,AGAP5 (includes others),AHRR,ARFGAP3,ARFRP1,ARHGAP12,ARNT,ASAH1,ASNS,ATE1,ATM,ATP2B1,ATP9B,AURKB,B3GAT1,BACE2,BAIAP2L1,BIK,BMPR1B,C10orf25,C10orf95,C14orf39,C3orf38,C9orf78,CABLES2,CAPZB,CATSPERG,CDH23,CDKN1B,CEACAM21,CHMP2B,CHMP7,CIAO2B,CLYBL,CNTN1,CNTROB,COL23A1,COL2A1,CPD,CTBP1,CTBP2,CTSK,DIS3L,DNAH14,DNAJC5,DTX4,EBF2,EHBP1,EIF4B,EMSY,FAIM2,FAM104A,FAM83F,FAM83H,FAM84B,FGFR2,F…	237
Cancer,Organismal Injury and Abnormalities	Tumorigenesis of epithelial neoplasm	7.37e-06	0.00217	ABR,AGAP5 (includes others),AHRR,ARFGAP3,ARFRP1,ASAH1,ASNS,ATE1,ATM,ATP2B1,ATP9B,AURKB,B3GAT1,BACE2,BAIAP2L1,BHLHA15,BMPR1B,BOK,C10orf25,C10orf95,C14orf39,CATSPERG,CDH23,CDKN1B,CHMP7,CLYBL,CNTN1,CNTROB,COL23A1,COL2A1,CPD,CTBP1,CTBP2,CTSS,DIS3L,DNAH14,DTX4,EBF2,EHBP1,EIF4B,EMSY,FAIM2,FAM104A,FAM83H,FGFR2,FMO4,FOXP4,GBF1,GDF7,GEMIN4,GGCX,GJB1,GOT2,GPR143,GPR180,GPRC6A,GRHL1,GTPBP10,HAPLN1,HAUS6,HNF…	187
Cancer,Organismal Injury and Abnormalities	Malignant neoplasm of retroperitoneum	7.43e-06	0.00217	ACAT2,AHRR,ASNS,ATM,ATP2B1,ATP9B,AURKB,BACE2,BAIAP2L1,BMPR1B,C14orf39,CDH23,CDKN1B,CEACAM21,CHMP2B,CNTN1,COL2A1,CTBP1,CTSK,CTSS,DNAH14,EHBP1,FAM104A,FAM84B,FGFR2,GBF1,GDF7,GEMIN4,GGCX,GPR143,GPR180,GTPBP10,HAPLN1,HNF1B,HOTTIP,HOXB13,IGF2R,IRX4,ITGA5,KCNN3,KDM6B,KLF11,KLK1,KLK11,KLK15,KLK2,KRT7,LMTK2,LOXL2,LPA,MAP2K1,MARVELD3,MMP7,MPHOSPH6,MYB,MYC,MYO9B,NOL10,NT5C2,NUDT10,OTX1,PAX9,PIBF1,PIK3C2B,P…	94
Cancer,Organismal Injury and Abnormalities	Intraepithelial neoplasm	7.68e-06	0.00217	AURKB,BHLHA15,CATSPERG,CDH23,CDKN1B,EHBP1,FGFR2,ITGA6,KLK3,KRT7,MMP7,MYC,NKX3-1,NOL10,TERT,TMPRSS2,WIF1	17
Embryonic Development,Organismal Development	Morphogenesis of head	8.46e-06	0.00228	ABR,BMPR1B,CDH23,COL2A1,FGFR2,GDF7,ITGA5,ITGA6,MYC,MYO6,OTX1,PAX9,SHROOM2,SOX9,TBX1,TSHZ1	16
Cancer,Organismal Injury and Abnormalities	Abdominal adenocarcinoma	8.68e-06	0.00228	ABR,ACAT2,ACTR1A,AGAP5 (includes others),AHRR,ARFGAP3,ARHGAP12,ARNT,ASAH1,ASNS,ATE1,ATM,ATP2B1,ATP9B,AURKB,B3GAT1,BACE2,BAIAP2L1,BIK,BMPR1B,C10orf25,C10orf95,C14orf39,C3orf38,C9orf78,CABLES2,CAPZB,CATSPERG,CDH23,CDKN1B,CEACAM21,CHMP2B,CHMP7,CLYBL,CNTN1,CNTROB,COL23A1,COL2A1,CPD,CTBP1,CTBP2,CTSK,DIS3L,DNAH14,DNAJC5,DTX4,EBF2,EHBP1,EIF4B,EMSY,FAM104A,FAM83F,FAM83H,FAM84B,FGFR2,FMO4,FOXP4,GBF1,GDF7,…	232
Cell-To-Cell Signaling and Interaction,Molecular Transport,Small Molecule Biochemistry	Transport of histamine	9.38e-06	0.00238	SLC22A1,SLC22A2,SLC22A3	3
Cancer,Organismal Injury and Abnormalities	Development of malignant tumor	1.14e-05	0.0028	ABR,AGAP5 (includes others),AHRR,ARFGAP3,ARFRP1,ASAH1,ASNS,ATE1,ATM,ATP2B1,ATP9B,AURKB,B3GAT1,BACE2,BAIAP2L1,BHLHA15,BMPR1B,C10orf25,C10orf95,C14orf39,CATSPERG,CDH23,CDKN1B,CHMP7,CLYBL,CNTN1,CNTROB,COL23A1,COL2A1,CPD,CTBP1,CTBP2,CTSS,DIS3L,DNAH14,DTX4,EBF2,EHBP1,EIF4B,EMSY,FAIM2,FAM104A,FAM83H,FGFR2,FMO4,FOXP4,GBF1,GDF7,GEMIN4,GGCX,GJB1,GOT2,GPR143,GPR180,GPRC6A,GRHL1,GTPBP10,HAPLN1,HAUS6,HNF1B,H…	186
Cancer,Organismal Injury and Abnormalities	Development of carcinoma	1.24e-05	0.00296	ABR,AGAP5 (includes others),AHRR,ARFGAP3,ARFRP1,ASAH1,ASNS,ATE1,ATM,ATP2B1,ATP9B,AURKB,B3GAT1,BACE2,BAIAP2L1,BHLHA15,BMPR1B,C10orf25,C10orf95,C14orf39,CATSPERG,CDH23,CDKN1B,CHMP7,CLYBL,CNTN1,CNTROB,COL23A1,COL2A1,CPD,CTBP1,CTBP2,CTSS,DIS3L,DNAH14,DTX4,EBF2,EHBP1,EIF4B,EMSY,FAIM2,FAM104A,FAM83H,FGFR2,FMO4,FOXP4,GBF1,GDF7,GEMIN4,GGCX,GJB1,GOT2,GPR143,GPR180,GPRC6A,GRHL1,GTPBP10,HAPLN1,HAUS6,HNF1B,H…	184
Cancer,Organismal Injury and Abnormalities	Glandular intraepithelial neoplasm	1.28e-05	0.00296	AURKB,BHLHA15,CATSPERG,CDH23,CDKN1B,EHBP1,FGFR2,ITGA6,KLK3,KRT7,MMP7,MYC,NKX3-1,NOL10,TMPRSS2,WIF1	16
Cancer,Organismal Injury and Abnormalities,Reproductive System Disease	Male genital neoplasm	1.71e-05	0.00383	ABR,ACTR1A,AGAP5 (includes others),AHRR,ARFGAP3,ARHGAP12,ARNT,ASNS,ATM,ATP9B,AURKB,BAIAP2L1,BMPR1B,C3orf38,C9orf78,CAPZB,CDH23,CDKN1B,CHMP2B,CNTROB,COL23A1,CPD,CTSK,DIS3L,DTX4,EHBP1,EIF4B,FAM83H,FGFR2,GBF1,GGCX,GJB1,GPRC6A,GUCY2D,HAPLN1,HNF1B,HOXA4,HOXB13,IGF2R,ITGA5,ITGA6,KCNN3,KDM6B,KDSR,KLF11,KLK11,KLK15,KLK2,KLK3,KRT18,KRT7,LDAH,LIME1,LMTK2,LOXL2,LYVE1,MAP2K1,MDM4,MMP16,MMP7,MSMB,MYC,MYO6,NAA…	106
Cancer,Organismal Injury and Abnormalities	Abdominal carcinoma	1.85e-05	0.00392	ABR,ACAT2,ACTR1A,AGAP5 (includes others),AHRR,ARFGAP3,ARHGAP12,ARNT,ASAH1,ASNS,ATE1,ATM,ATP2B1,ATP9B,AURKB,B3GAT1,BACE2,BAIAP2L1,BHLHA15,BIK,BMPR1B,C10orf25,C10orf95,C14orf39,C3orf38,C9orf78,CABLES2,CAPZB,CATSPERG,CDH23,CDKN1B,CEACAM21,CHMP2B,CHMP7,CHURC1,CLYBL,CNTN1,CNTROB,COL23A1,COL2A1,CPD,CTBP1,CTBP2,CTSK,CTSS,DIS3L,DNAH14,DNAJC5,DTX4,EBF2,EHBP1,EIF4B,EMSY,FAM104A,FAM83F,FAM83H,FAM84B,FGFR2,F…	243
Cellular Development	Differentiation of eye cells	1.87e-05	0.00392	BMPR1B,CDKN1B,EBF2,KDM6B,OTX1,SKIL,SOX9	7
Cancer,Organismal Injury and Abnormalities,Reproductive System Disease	Malignant neoplasm of male genital organ	2.04e-05	0.00392	ABR,ACTR1A,AGAP5 (includes others),AHRR,ARFGAP3,ARHGAP12,ARNT,ASNS,ATM,ATP9B,BAIAP2L1,BMPR1B,C3orf38,C9orf78,CAPZB,CDH23,CDKN1B,CHMP2B,CNTROB,COL23A1,CPD,CTSK,DIS3L,DTX4,EHBP1,EIF4B,FAM83H,FGFR2,GBF1,GGCX,GJB1,GPRC6A,GUCY2D,HAPLN1,HNF1B,HOXA4,HOXB13,IGF2R,ITGA5,ITGA6,KCNN3,KDM6B,KDSR,KLF11,KLK11,KLK15,KLK2,KLK3,KRT18,KRT7,LDAH,LIME1,LMTK2,LOXL2,LYVE1,MAP2K1,MDM4,MMP16,MMP7,MSMB,MYC,MYO6,NAALADL2,…	105
Cancer,Organismal Injury and Abnormalities	Genitourinary tumor	2.05e-05	0.00392	ABR,ACTR1A,AGAP5 (includes others),AGR3,AHRR,ARFGAP3,ARHGAP12,ARNT,ASCL2,ASNS,ATM,ATP2B1,ATP9B,AURKB,BAIAP2L1,BHLHA15,BIK,BMPR1B,C14orf39,C3orf38,C9orf78,CAPZB,CATSPERG,CDH23,CDKN1B,CHMP2B,CHMP7,CIAO2B,CNTN1,CNTROB,COL23A1,COL2A1,CPD,CTBP2,CTSK,CTSS,DIS3L,DNAH14,DTX4,EHBP1,EIF4B,EMSY,FAM104A,FAM83H,FGFR2,FMO4,GBF1,GEMIN4,GGCX,GJB1,GOT2,GPR143,GPR180,GPRC6A,GRHL1,GUCY2D,HAPLN1,HAUS6,HIBADH,HNF1B,H…	188
Cancer,Organismal Injury and Abnormalities	Anogenital cancer	2.06e-05	0.00392	ABR,ACTR1A,AGAP5 (includes others),AGR3,AHRR,ARFGAP3,ARHGAP12,ARNT,ASCL2,ASNS,ATM,ATP2B1,ATP9B,AURKB,BAIAP2L1,BHLHA15,BIK,BMPR1B,C14orf39,C3orf38,C9orf78,CAPZB,CATSPERG,CDH23,CDKN1B,CHMP2B,CIAO2B,CNTN1,CNTROB,COL23A1,COL2A1,CPD,CTSK,CTSS,DIS3L,DNAH14,DTX4,EHBP1,EIF4B,EMSY,FAM104A,FAM83H,FGFR2,FMO4,GBF1,GGCX,GJB1,GOT2,GPR143,GPRC6A,GRHL1,GUCY2D,HAPLN1,HAUS6,HIBADH,HNF1B,HOXA4,HOXB13,IGF2R,IRX4,ITG…	174
Cancer,Organismal Injury and Abnormalities	Breast or pancreatic cancer	2.09e-05	0.00392	ABR,ACAT2,AGR3,AHRR,ARNT,ASCL2,ATM,ATP2B1,ATP9B,AURKB,BACE2,BAIAP2L1,BMPR1B,C14orf39,CAPZB,CATSPERG,CDH23,CDKN1B,CEACAM21,CHMP2B,CIAO2B,CNTN1,COL23A1,COL2A1,CTBP1,CTSK,CTSS,DNAH14,DTX4,EHBP1,EIF4B,FAM104A,FAM84B,FGFR2,FMO4,GBF1,GDF7,GGCX,GOT2,GPR143,GTPBP10,HAPLN1,HAUS6,HIBADH,HOTTIP,HOXA4,HOXB13,IGF2R,IRX4,ITGA5,KCNK6,KCNN3,KDM6B,KLF11,KLK11,KLK15,KLK2,KLK3,KRT18,KRT7,KRT8,KRT86,LOXL2,LPA,LYVE1,…	129
Cancer,Organismal Injury and Abnormalities	Malignant genitourinary solid tumor	2.13e-05	0.00392	ABR,ACTR1A,AGAP5 (includes others),AGR3,AHRR,ARFGAP3,ARHGAP12,ARNT,ASCL2,ASNS,ATM,ATP2B1,ATP9B,AURKB,BAIAP2L1,BHLHA15,BIK,BMPR1B,C14orf39,C3orf38,C9orf78,CAPZB,CATSPERG,CDH23,CDKN1B,CHMP2B,CHMP7,CIAO2B,CNTN1,CNTROB,COL23A1,COL2A1,CPD,CTSK,CTSS,DIS3L,DNAH14,DTX4,EHBP1,EIF4B,EMSY,FAM104A,FAM83H,FGFR2,FMO4,GBF1,GEMIN4,GGCX,GJB1,GOT2,GPR143,GPR180,GPRC6A,GRHL1,GUCY2D,HAPLN1,HAUS6,HIBADH,HNF1B,HOXA4,H…	185
Post-Translational Modification,Protein Degradation,Protein Synthesis	Proteolysis of Gelatin	2.16e-05	0.00392	CTSK,CTSS,KLK3,MMP16,MMP7	5
Connective Tissue Disorders,Developmental Disorder,Organismal Injury and Abnormalities,Skeletal and Muscular Disorders	Hypoplasia of bone	2.56e-05	0.0045	COL2A1,FGFR2,MAP2K1,MMP16,SOX9,TBX1,TSHZ1	7
Cancer,Organismal Injury and Abnormalities,Reproductive System Disease	Prostatic tumor	2.6e-05	0.0045	ABR,ACTR1A,AGAP5 (includes others),AHRR,ARFGAP3,ARHGAP12,ARNT,ASNS,ATM,ATP9B,AURKB,BAIAP2L1,BMPR1B,C3orf38,C9orf78,CAPZB,CDH23,CDKN1B,CHMP2B,CNTROB,COL23A1,CPD,CTSK,DIS3L,DTX4,EHBP1,EIF4B,FAM83H,FGFR2,GBF1,GGCX,GPRC6A,GUCY2D,HAPLN1,HNF1B,HOXA4,HOXB13,IGF2R,ITGA5,ITGA6,KCNN3,KDM6B,KDSR,KLF11,KLK11,KLK15,KLK2,KLK3,KRT18,KRT7,LDAH,LIME1,LMTK2,LOXL2,LYVE1,MAP2K1,MDM4,MMP16,MMP7,MSMB,MYC,MYO6,NAALADL2…	104
Cancer,Organismal Injury and Abnormalities	Extraadrenal retroperitoneal tumor	2.97e-05	0.00503	ACAT2,AHRR,ASNS,ATM,ATP2B1,ATP9B,AURKB,BACE2,BAIAP2L1,BHLHA15,BMPR1B,C14orf39,CATSPERG,CDH23,CDKN1B,CEACAM21,CHMP2B,CNTN1,COL2A1,CTBP1,CTSK,CTSS,DNAH14,ECHDC3,EHBP1,FAM104A,FAM84B,FGFR2,GBF1,GDF7,GEMIN4,GGCX,GPR143,GPR180,GTPBP10,HAPLN1,HNF1B,HOTTIP,HOXB13,IGF2R,IRX4,ITGA5,KCNN3,KDM6B,KLF11,KLK1,KLK11,KLK15,KLK2,KRT7,LMTK2,LOXL2,LPA,MAP2K1,MARVELD3,MMP7,MPHOSPH6,MYB,MYC,MYO9B,NOL10,NT5C2,NUDT10,O…	99
Gene Expression	Activation of DNA endogenous promoter	3.09e-05	0.00513	AHRR,ARNT,ASCL2,ATM,AURKB,BHLHA15,BMPR1B,CHURC1,CTBP1,CTBP2,EBF2,FGFR2,FOXP4,GMEB2,GRHL1,HNF1B,HOXB13,IRX4,ITGA6,JAZF1,KDM6B,KLF11,LIME1,LOXL2,MDM4,MYB,MYC,MYO6,NKX3-1,NUCKS1,OTX1,PAX9,RFX6,SKIL,SOX9,SUFU,SUPT4H1,TBX1,TBX5,TFEB,TLE4,TRIP13,ZBTB38,ZFP57,ZGPAT	45
Cancer,Organismal Injury and Abnormalities	Abdominal cancer	3.22e-05	0.00515	ABR,ACAT2,ACTR1A,AGAP5 (includes others),AGR3,AHRR,ARFGAP3,ARHGAP12,ARNT,ASAH1,ASCL2,ASNS,ATE1,ATM,ATP2B1,ATP9B,AURKB,B3GAT1,BACE2,BAIAP2L1,BHLHA15,BIK,BMPR1B,C10orf25,C10orf95,C14orf39,C3orf38,C9orf78,CABLES2,CAPZB,CATSPERG,CDH23,CDKN1B,CEACAM21,CHMP2B,CHMP7,CHURC1,CLYBL,CNTN1,CNTROB,COL23A1,COL2A1,CPD,CTBP1,CTBP2,CTSK,CTSS,DIS3L,DNAH14,DNAJC5,DTX4,EBF2,EHBP1,EIF4B,EMSY,FAM104A,FAM83F,FAM83H,FAM…	249
Developmental Disorder	Dysgenesis	3.25e-05	0.00515	ARNT,ATM,CDKN1B,COL2A1,CTSS,EBF2,FAM83H,FGFR2,HNF1B,IGF2R,ITGA6,MAP2K1,MDM4,MMP16,MYC,NKX3-1,OTX1,RERE,SOX9,SP8,TBX1,TLE4,TSHZ1,TSPYL1,UPK3A,VPS53,ZFP36L1	27
Cancer,Organismal Injury and Abnormalities,Reproductive System Disease	Prostate cancer	3.46e-05	0.00535	ABR,ACTR1A,AGAP5 (includes others),AHRR,ARFGAP3,ARHGAP12,ARNT,ASNS,ATM,ATP9B,BAIAP2L1,BMPR1B,C3orf38,C9orf78,CAPZB,CDH23,CDKN1B,CHMP2B,CNTROB,COL23A1,CPD,CTSK,DIS3L,DTX4,EHBP1,EIF4B,FAM83H,FGFR2,GBF1,GGCX,GPRC6A,GUCY2D,HAPLN1,HNF1B,HOXA4,HOXB13,IGF2R,ITGA5,ITGA6,KCNN3,KDM6B,KDSR,KLF11,KLK11,KLK15,KLK2,KLK3,KRT18,KRT7,LDAH,LIME1,LMTK2,LOXL2,LYVE1,MAP2K1,MDM4,MMP16,MMP7,MSMB,MYC,MYO6,NAALADL2,NCOA4…	103
Auditory and Vestibular System Development and Function,Embryonic Development,Organ Development,Organismal Development,Tissue Development	Development of ear	3.51e-05	0.00535	ABR,CDH23,CDKN1B,COL2A1,FGFR2,MYC,MYO6,OTX1,SHROOM2,SOX9,TBX1,TSHZ1	12
Auditory and Vestibular System Development and Function,Embryonic Development,Organ Development,Organ Morphology,Organismal Development,Tissue Development	Morphogenesis of inner ear	4.14e-05	0.00607	ABR,CDH23,COL2A1,FGFR2,MYO6,OTX1,SOX9,TBX1	8
Cellular Development,Embryonic Development,Hair and Skin Development and Function,Organ Development,Organismal Development,Tissue Development	Differentiation of keratinocytes	4.18e-05	0.00607	ASAH1,AURKB,CTSK,FGFR2,GRHL1,HOXB13,LOXL2,MAP2K1,MYC,PLCD1,ZFP36L1	11
Developmental Disorder	Aplasia or hypoplasia	4.25e-05	0.00607	ARNT,ATM,CDKN1B,COL2A1,CTSS,EBF2,FAM83H,FGFR2,HNF1B,IGF2R,ITGA6,MAP2K1,MDM4,MMP16,MYC,NKX3-1,OTX1,RERE,SOX9,SP8,TBX1,TLE4,TSHZ1,UPK3A,VPS53,ZFP36L1	26
Cellular Development,Cellular Growth and Proliferation	Cell proliferation of tumor cell lines	4.3e-05	0.00607	ARNT,ASAH1,ASNS,ATM,AURKB,B3GAT1,BACE2,BAIAP2L1,BMPR1B,CDKN1B,CLYBL,CTBP1,CTBP2,DIS3L,EIF4B,FAIM2,FGFR2,HNF1B,HOTTIP,HOXB13,IGF2R,ITGA5,ITGA6,KRT8,LILRB2,MAP2K1,MAPRE1,MARVELD3,MDM4,MMP7,MSMB,MYB,MYC,NCOA4,NKX3-1,NOTCH4,PCAT1,PDCD4,PGD,PIK3C2B,PLOD2,PSMB7,PVT1,RAD9A,RALB,RPS9,SIPA1,SOX9,STMN3,SUFU,TBX5,TCP1,TERT,TFEB,TLE4,TNK2,TSPO,WIF1,WTAP,ZFP57,ZGPAT	61
Cardiovascular System Development and Function,Embryonic Development,Organ Development,Organismal Development,Tissue Development	Cardiogenesis	4.71e-05	0.00653	ATE1,ATM,CDKN1B,COL2A1,CTBP1,CTBP2,FGFR2,FOXP4,IGF2R,IRX4,KCTD10,KLF11,KLK3,KRT8,LOXL2,MAP2K1,MDM4,MYC,MYO9B,SOX9,SUFU,TBX1,TBX5,TUBA1C,ZFP36L1	25
Cancer,Gastrointestinal Disease,Organismal Injury and Abnormalities	Digestive organ tumor	4.93e-05	0.00669	ABR,ACAT2,ACTR1A,AGAP5 (includes others),AGR3,AHRR,ARFGAP3,ARHGAP12,ARNT,AS3MT,ASAH1,ASNS,ATE1,ATM,ATP2B1,ATP9B,AURKB,B3GAT1,BACE2,BAIAP2L1,BHLHA15,BMPR1B,BOK,C10orf25,C10orf95,C14orf39,C3orf38,C9orf78,CABLES2,CAPZB,CATSPERG,CDH23,CDKN1B,CEACAM21,CERS2,CHMP2B,CHMP7,CHURC1,CLYBL,CNTN1,CNTROB,COL23A1,COL2A1,CPD,CTBP1,CTBP2,CTSK,CTSS,DIS3L,DNAH14,DNAJC5,DTX4,EBF2,ECHDC3,EFHD1,EHBP1,EIF4B,EMSY,FAM104…	240
Cellular Development,Embryonic Development,Hair and Skin Development and Function,Organ Development,Organismal Development,Tissue Development	Differentiation of skin	5.01e-05	0.00669	ASAH1,AURKB,CTSK,FGFR2,GRHL1,HOXB13,LOXL2,MAP2K1,MYC,PLCD1,SOX9,ZFP36L1	12
Digestive System Development and Function	Development of digestive system	6.61e-05	0.00868	COL2A1,CTSK,CTSS,FGFR2,FOXP4,HNF1B,IGF2R,ITGA5,ITGA6,KRT18,KRT8,MDM4,NKX3-1,PAX9,PDCD4,RFX6,SOX9,TBX1,TSHZ1,TSPO	20
Endocrine System Disorders,Gastrointestinal Disease,Organismal Injury and Abnormalities	Pancreatic duct disorder	9.31e-05	0.0119	ACAT2,ATM,ATP2B1,BACE2,BAIAP2L1,BHLHA15,BMPR1B,C14orf39,CDH23,CEACAM21,CHMP2B,CNTN1,COL2A1,CTBP1,CTSK,DNAH14,EHBP1,FAM104A,FAM84B,FGFR2,GBF1,GDF7,GGCX,GTPBP10,HAPLN1,HOXB13,IGF2R,IRX4,ITGA5,KCNN3,KDM6B,KLF11,KLK11,KLK15,LPA,MAP2K1,MARVELD3,MMP7,MYC,MYO9B,OTX1,PAX9,PIBF1,PIK3C2B,PLCD1,PLEKHH2,PLOD2,POLI,RTEL1,SHROOM2,SIPA1,SLC7A3,SOX9,TECPR1,TNK2,TNS3,TPCN2,TSHZ1,TTLL12,TUBA1C,USP20,VPS53,ZNF266,Z…	64
Developmental Disorder	Hypoplasia of organ	9.36e-05	0.0119	ARNT,ATM,CDKN1B,COL2A1,CTSS,EBF2,FGFR2,HNF1B,ITGA6,MAP2K1,MDM4,MMP16,MYC,NKX3-1,RERE,SOX9,TBX1,TLE4,TSHZ1,UPK3A,VPS53,ZFP36L1	22
Organismal Injury and Abnormalities,Reproductive System Development and Function,Reproductive System Disease	Abnormal morphology of reproductive system	9.66e-05	0.0121	ARNT,ATM,BIK,BMPR1B,CDKN1B,EBF2,FGFR2,GDF7,GPRC6A,HOXB13,IGF2R,ITGA6,KLK3,KRT8,LMTK2,MYC,NKX3-1,RTEL1,STC2,STYX,TDRKH,TFEB,VPS53,ZFP36L1	24
Developmental Disorder	Hypoplasia	9.86e-05	0.0121	ARNT,ATM,CDKN1B,COL2A1,CTSS,EBF2,FAM83H,FGFR2,HNF1B,ITGA6,MAP2K1,MDM4,MMP16,MYC,NKX3-1,OTX1,RERE,SOX9,TBX1,TLE4,TSHZ1,UPK3A,VPS53,ZFP36L1	24
Cancer,Organismal Injury and Abnormalities,Reproductive System Disease	Prostatic carcinoma	0.000103	0.0125	ABR,ACTR1A,AGAP5 (includes others),AHRR,ARFGAP3,ARHGAP12,ARNT,ASNS,ATM,ATP9B,BAIAP2L1,C3orf38,C9orf78,CAPZB,CDH23,CHMP2B,CNTROB,COL23A1,CPD,DTX4,EIF4B,FAM83H,FGFR2,GBF1,GGCX,GPRC6A,GUCY2D,HAPLN1,HNF1B,HOXA4,HOXB13,IGF2R,ITGA5,ITGA6,KCNN3,KDM6B,KDSR,KLF11,KLK15,KLK2,KLK3,KRT18,KRT7,LDAH,LIME1,LMTK2,LOXL2,LYVE1,MAP2K1,MDM4,MMP16,MSMB,MYC,MYO6,NAALADL2,NKX3-1,NOL10,NT5C2,NUDT10,OTX1,PDCD4,PLCD1,PLEK…	90
Cell Death and Survival	Cell death of connective tissue cells	0.000106	0.0125	ARNT,ASAH1,ATM,BIK,BMPR1B,BOK,CABLES2,CDKN1B,COL2A1,CTBP1,CTBP2,FGFR2,HCG18,IGF2R,ITGA6,KRT18,KRT8,MAP2K1,MDM4,MYC,NUDT13,RAD9A,RALB,TAX1BP1,TERT,WIF1	26
Auditory and Vestibular System Development and Function,Embryonic Development,Organ Development,Organismal Development,Tissue Development	Development of inner ear	0.000107	0.0125	ABR,CDH23,CDKN1B,COL2A1,FGFR2,MYC,MYO6,OTX1,SOX9,TBX1	10
Cancer,Organismal Injury and Abnormalities	Genitourinary adenocarcinoma	0.000109	0.0126	ABR,ACTR1A,AGAP5 (includes others),AHRR,ARFGAP3,ARHGAP12,ARNT,ASNS,ATM,ATP2B1,ATP9B,AURKB,BAIAP2L1,BIK,C14orf39,C3orf38,C9orf78,CAPZB,CDH23,CDKN1B,CHMP2B,CIAO2B,CNTN1,CNTROB,COL23A1,COL2A1,CPD,DIS3L,DNAH14,DTX4,EHBP1,EIF4B,EMSY,FAM83H,FGFR2,FMO4,GBF1,GEMIN4,GOT2,GPR143,GPR180,GPRC6A,GRHL1,GUCY2D,HAPLN1,HAUS6,HNF1B,HOXA4,HOXB13,IGF2R,IRX4,ITGA5,ITGA6,KCNK6,KCNN3,KDM6B,KDSR,KLF11,KLK1,KLK11,KLK15,K…	148
Embryonic Development,Organismal Development	Development of body trunk	0.000114	0.013	ARL3,ASAH1,ATE1,ATM,CDKN1B,COL2A1,CTBP1,CTBP2,CTSK,CTSS,FGFR2,FOXP4,GPRC6A,HNF1B,HOXA4,IGF2R,IRX4,ITGA6,KCTD10,KDM6B,KLF11,KLK3,KMT5B,KRT18,KRT8,LOXL2,MAP2K1,MDM4,MYB,MYC,MYO9B,NKX3-1,NOTCH4,PDCD4,RFX6,SOX9,SUFU,TBX1,TBX5,TERT,TNS3,TUBA1C,UPK3A,ZFP36L1	44
Cancer,Organismal Injury and Abnormalities,Reproductive System Disease	Genital tract cancer	0.000117	0.013	ABR,ACTR1A,AGAP5 (includes others),AGR3,AHRR,ARFGAP3,ARHGAP12,ARNT,ASCL2,ASNS,ATM,ATP2B1,ATP9B,AURKB,BAIAP2L1,BHLHA15,BIK,BMPR1B,C14orf39,C3orf38,C9orf78,CAPZB,CDH23,CDKN1B,CHMP2B,CNTN1,CNTROB,COL23A1,COL2A1,CPD,CTSK,CTSS,DIS3L,DNAH14,DTX4,EHBP1,EIF4B,EMSY,FAM83H,FGFR2,FMO4,GBF1,GGCX,GJB1,GOT2,GPR143,GPRC6A,GRHL1,GUCY2D,HAPLN1,HAUS6,HNF1B,HOXA4,HOXB13,IGF2R,IRX4,ITGA5,ITGA6,KCNK6,KCNN3,KDM6B,KDSR…	155
Organ Morphology,Reproductive System Development and Function	Morphology of placenta	0.000118	0.013	ARNT,FGFR2,IGF2R,KRT8,MYC,PLCD1,RTEL1,TFEB,VPS53,ZFP36L1	10
Reproductive System Development and Function	Morphology of reproductive system	0.000127	0.0138	ARNT,ATE1,ATM,BIK,BMPR1B,CDKN1B,EBF2,FGFR2,GDF7,GPRC6A,HOXB13,IGF2R,ITGA6,KLK3,KRT8,LMTK2,MAP2K1,MYC,NKX3-1,OTX1,PLCD1,RTEL1,STC2,STYX,TDRKH,TFEB,VPS53,ZFP36L1	28
Cancer,Gastrointestinal Disease,Organismal Injury and Abnormalities	Pancreatobiliary tumor	0.000142	0.0146	ACAT2,ATM,ATP2B1,BACE2,BAIAP2L1,BHLHA15,BMPR1B,C14orf39,CATSPERG,CDH23,CDKN1B,CEACAM21,CHMP2B,CNTN1,COL23A1,COL2A1,CTBP1,CTBP2,CTSK,CTSS,DNAH14,DTX4,ECHDC3,EHBP1,FAM104A,FAM84B,FGFR2,GBF1,GDF7,GGCX,GTPBP10,HAPLN1,HOTTIP,HOXB13,IGF2R,IRX4,ITGA5,KCNN3,KDM6B,KLF11,KLK11,KLK15,KRT7,LOXL2,LPA,MAP2K1,MARVELD3,MDM4,MMP7,MYB,MYC,MYO9B,NOL10,OTX1,PAX9,PIBF1,PIK3C2B,PLCD1,PLEKHH2,PLOD2,POLI,PSMD5,RTEL1,SES…	87
Cancer,Organismal Injury and Abnormalities,Renal and Urological Disease	Kidney carcinoma	0.000142	0.0146	AHRR,ASNS,ATM,ATP2B1,ATP9B,AURKB,CDH23,CDKN1B,FGFR2,GEMIN4,GPR143,GPR180,HNF1B,HOXB13,ITGA5,KDM6B,KLK1,KLK2,KRT7,LMTK2,MAP2K1,MPHOSPH6,MYC,NOL10,NT5C2,NUDT10,PIK3C2B,PLOD2,POLI,PVT1,PYGB,RALB,RFX6,SOX9,TERT,TFEB,TOR1A,TSPO,TUBA1C,WIF1	40
Cancer,Endocrine System Disorders,Gastrointestinal Disease,Organismal Injury and Abnormalities	Pancreatic cancer	0.000146	0.0146	ACAT2,ATM,ATP2B1,BACE2,BAIAP2L1,BMPR1B,C14orf39,CDH23,CEACAM21,CHMP2B,CNTN1,COL2A1,CTBP1,CTSK,CTSS,DNAH14,EHBP1,FAM104A,FAM84B,FGFR2,GBF1,GDF7,GGCX,GTPBP10,HAPLN1,HOTTIP,HOXB13,IGF2R,IRX4,ITGA5,KCNN3,KDM6B,KLF11,KLK11,KLK15,KRT7,LOXL2,LPA,MAP2K1,MARVELD3,MMP7,MYB,MYC,MYO9B,OTX1,PAX9,PIBF1,PIK3C2B,PLCD1,PLEKHH2,PLOD2,POLI,RTEL1,SHROOM2,SIPA1,SLC7A3,SOX9,TECPR1,TNK2,TNS3,TPCN2,TSHZ1,TSPO,TTLL12,TUB…	70
Cancer,Organismal Injury and Abnormalities	Genitourinary carcinoma	0.000148	0.0146	ABR,ACTR1A,AGAP5 (includes others),AHRR,ARFGAP3,ARHGAP12,ARNT,ASNS,ATM,ATP2B1,ATP9B,AURKB,BAIAP2L1,BHLHA15,BIK,C14orf39,C3orf38,C9orf78,CAPZB,CDH23,CDKN1B,CHMP2B,CHMP7,CIAO2B,CNTN1,CNTROB,COL23A1,COL2A1,CPD,CTSK,CTSS,DIS3L,DNAH14,DTX4,EHBP1,EIF4B,EMSY,FAM83H,FGFR2,FMO4,GBF1,GEMIN4,GGCX,GJB1,GOT2,GPR143,GPR180,GPRC6A,GRHL1,GUCY2D,HAPLN1,HAUS6,HNF1B,HOXA4,HOXB13,IGF2R,IRX4,ITGA5,ITGA6,KCNK6,KCNN3,K…	162
Cancer,Organismal Injury and Abnormalities,Renal and Urological Disease	Upper renal tract carcinoma	0.000148	0.0146	AHRR,ASNS,ATM,ATP2B1,ATP9B,AURKB,CDH23,CDKN1B,FGFR2,GEMIN4,GPR143,GPR180,HNF1B,HOXB13,ITGA5,KDM6B,KLK1,KLK2,KRT7,LMTK2,MAP2K1,MPHOSPH6,MYC,NOL10,NT5C2,NUDT10,PIK3C2B,PLOD2,POLI,PVT1,PYGB,RALB,RFX6,SOX9,TERT,TFEB,TOR1A,TSPO,TUBA1C,WIF1	40
Cellular Movement	Migration of cells	0.00015	0.0146	ABR,ARFGAP3,ARNT,ASNS,ATE1,ATM,B3GAT1,CDH23,CDKN1B,CNTN1,CTBP1,CTBP2,CTSS,EBF2,FAIM2,FAM83H,FGFR2,GBF1,GJB1,HCG18,HOTTIP,HOXA4,IGF2R,ITGA5,ITGA6,KCNN3,KDM6B,KLK3,KRT18,KRT8,LGMN,LOXL2,LPA,LYVE1,MAP2K1,MAPRE1,MARVELD3,MCM3,MMP7,MYB,MYC,MYO9B,NAALADL2,NKX3-1,NOTCH4,PCAT1,PDCD4,PIK3C2B,PLCD1,RAD9A,RALB,RERE,RUVBL1,SHROOM2,SKIL,SOX9,SPINT2,STMN3,STYX,SYNJ2BP,TAX1BP1,TBX1,TBX5,TNK2,TNS3,TSPO,WIF1,ZG16B	68
Cancer,Endocrine System Disorders,Gastrointestinal Disease,Organismal Injury and Abnormalities	Pancreatic ductal adenocarcinoma	0.000156	0.0146	ACAT2,ATM,ATP2B1,BACE2,BAIAP2L1,BMPR1B,C14orf39,CDH23,CEACAM21,CHMP2B,CNTN1,COL2A1,CTBP1,CTSK,DNAH14,EHBP1,FAM104A,FAM84B,FGFR2,GBF1,GDF7,GGCX,GTPBP10,HAPLN1,HOXB13,IGF2R,IRX4,ITGA5,KCNN3,KDM6B,KLF11,KLK11,KLK15,LPA,MAP2K1,MARVELD3,MMP7,MYC,MYO9B,OTX1,PAX9,PIBF1,PIK3C2B,PLCD1,PLEKHH2,PLOD2,POLI,RTEL1,SHROOM2,SIPA1,SLC7A3,SOX9,TECPR1,TNK2,TNS3,TPCN2,TSHZ1,TTLL12,TUBA1C,USP20,VPS53,ZNF266,ZNF571	63
Gene Expression	Transcription of DNA	0.000157	0.0146	AHRR,ARNT,ASCL2,ATM,AURKB,BHLHA15,BMPR1B,CDKN1B,CHURC1,CTBP1,CTBP2,EBF2,FGFR2,FOXP4,GDF7,GMEB2,GRHL1,HNF1B,HOXB13,IRX4,ITGA6,JAZF1,KDM6B,KLF11,LIME1,LOXL2,MAP2K1,MDM4,MYB,MYC,MYO6,NKX3-1,NOTCH4,NUCKS1,OTX1,PAX9,PDCD4,RFX6,SKIL,SLC2A4RG,SOX9,SUFU,SUPT4H1,TBX1,TBX5,TFEB,TLE4,TRIP13,ZBTB38,ZFP57,ZGPAT	51
Cancer,Endocrine System Disorders,Gastrointestinal Disease,Organismal Injury and Abnormalities	Pancreatic adenocarcinoma	0.00016	0.0146	ACAT2,ATM,ATP2B1,BACE2,BAIAP2L1,BMPR1B,C14orf39,CDH23,CEACAM21,CHMP2B,CNTN1,COL2A1,CTBP1,CTSK,DNAH14,EHBP1,FAM104A,FAM84B,FGFR2,GBF1,GDF7,GGCX,GTPBP10,HAPLN1,HOXB13,IGF2R,IRX4,ITGA5,KCNN3,KDM6B,KLF11,KLK11,KLK15,KRT7,LPA,MAP2K1,MARVELD3,MMP7,MYC,MYO9B,OTX1,PAX9,PIBF1,PIK3C2B,PLCD1,PLEKHH2,PLOD2,POLI,RTEL1,SHROOM2,SIPA1,SLC7A3,SOX9,TECPR1,TNK2,TNS3,TPCN2,TSHZ1,TTLL12,TUBA1C,USP20,VPS53,ZNF266,ZNF5…	64
Cancer,Organismal Injury and Abnormalities	Development of adenocarcinoma	0.000164	0.0146	ABR,AGAP5 (includes others),AHRR,ARFRP1,ASAH1,ASNS,ATE1,ATM,ATP2B1,ATP9B,AURKB,B3GAT1,BACE2,BAIAP2L1,BMPR1B,C14orf39,CDH23,CDKN1B,CNTN1,COL23A1,COL2A1,CPD,DIS3L,DNAH14,EHBP1,EMSY,FAIM2,FGFR2,FMO4,GBF1,GEMIN4,GJB1,GOT2,GPR143,GPR180,GPRC6A,GRHL1,GTPBP10,HAUS6,HNF1B,HOXB13,IGF2R,IRX4,ITGA5,ITGA6,KCNK6,KCNN3,KDM6B,KLK1,KLK11,KLK2,KRT7,KRT8,KRT86,LDAH,LGMN,LILRB2,LMTK2,LOXL2,LPA,MAP2K1,MBNL1,MDM4,MMP…	125
Cancer,Endocrine System Disorders,Gastrointestinal Disease,Organismal Injury and Abnormalities	Pancreatic tumor	0.000165	0.0146	ACAT2,ATM,ATP2B1,BACE2,BAIAP2L1,BHLHA15,BMPR1B,C14orf39,CATSPERG,CDH23,CDKN1B,CEACAM21,CHMP2B,CNTN1,COL2A1,CTBP1,CTSK,CTSS,DNAH14,ECHDC3,EHBP1,FAM104A,FAM84B,FGFR2,GBF1,GDF7,GGCX,GTPBP10,HAPLN1,HOTTIP,HOXB13,IGF2R,IRX4,ITGA5,KCNN3,KDM6B,KLF11,KLK11,KLK15,KRT7,LOXL2,LPA,MAP2K1,MARVELD3,MMP7,MYB,MYC,MYO9B,NOL10,OTX1,PAX9,PIBF1,PIK3C2B,PLCD1,PLEKHH2,PLOD2,POLI,RTEL1,SHROOM2,SIPA1,SLC7A3,SOX9,TECPR1,…	78
Cellular Movement	Cell movement	0.000168	0.0146	ABR,ARFGAP3,ARNT,ASNS,ATE1,ATM,B3GAT1,CDH23,CDKN1B,CFAP44,CNTN1,COL2A1,CTBP1,CTBP2,CTSS,EBF2,FAIM2,FAM83H,FGFR2,GBF1,GJB1,HCG18,HOTTIP,HOXA4,IGF2R,ITGA5,ITGA6,KCNN3,KDM6B,KLK1,KLK3,KRT18,KRT8,LGMN,LOXL2,LPA,LYVE1,MAP2K1,MAPRE1,MARVELD3,MCM3,MMP7,MYB,MYC,MYO6,MYO9B,NAALADL2,NCOA4,NKX3-1,NOTCH4,PCAT1,PDCD4,PIK3C2B,PLCD1,RAD9A,RALB,RERE,RUVBL1,SHROOM2,SKIL,SOX9,SPINT2,STMN3,STYX,SYNJ2BP,TAX1BP1,TBX1…	74
Cancer,Organismal Injury and Abnormalities,Reproductive System Disease	Breast or ovarian cancer	0.000169	0.0146	ABR,AGR3,AHRR,ARNT,ASCL2,ATM,ATP9B,AURKB,BAIAP2L1,C14orf39,CAPZB,CATSPERG,CDH23,CDKN1B,CIAO2B,CNTN1,COL23A1,CTSK,DNAH14,DTX4,EIF4B,FAM104A,FGFR2,FMO4,GBF1,GOT2,GPR143,HAUS6,HIBADH,HOXA4,HOXB13,IGF2R,IRX4,ITGA5,KCNK6,KCNN3,KLF11,KLK11,KLK2,KLK3,KRT18,KRT7,KRT8,KRT86,LOXL2,LYVE1,MAP2K1,MAPRE1,MDM4,MLPH,MMP16,MMP7,MYB,MYC,MYO6,MYO9B,NAALADL2,NOTCH4,NUDT10,OTX1,PCAT1,PDLIM5,PIBF1,PIK3C2B,PNLDC1,POLI,…	96
Embryonic Development,Organismal Development	Development of body axis	0.00017	0.0146	ABR,ARL3,ATM,BMPR1B,CDH23,CDKN1B,CNTN1,COL2A1,CTSK,DNAJC5,EBF2,FAIM2,FGFR2,GDF7,GPR143,GUCY2D,HNF1B,HOXA4,ITGA5,ITGA6,KDM6B,LYVE1,MAP2K1,MDM4,MYC,MYO6,NKX3-1,OTX1,PAX9,RAB17,RERE,SHROOM2,SOX9,SP8,STXBP1,SUFU,TBX1,TERT,TSHZ1,TSPO	40
Cell Morphology,Cellular Assembly and Organization,Digestive System Development and Function,Organ Morphology,Organismal Development	Size of zymogen granules	0.000178	0.0146	KRT18,KRT8	2
Cellular Assembly and Organization,Hair and Skin Development and Function	Stabilization of keratin intermediate filaments	0.000178	0.0146	KRT18,KRT8	2
Hematological Disease,Hereditary Disorder,Inflammatory Disease,Organismal Injury and Abnormalities,Respiratory Disease	Telomere-related pulmonary fibrosis and/or bone marrow failure 1	0.000178	0.0146	RTEL1,TERT	2
Gastrointestinal Disease,Hepatic System Disease,Organismal Injury and Abnormalities	Susceptibility to noncryptogenic cirrhosis	0.000178	0.0146	KRT18,KRT8	2
Cellular Assembly and Organization,Cellular Compromise,Cellular Development,Cellular Growth and Proliferation,Digestive System Development and Function,Embryonic Development,Hepatic System Development and Function,Organ Development,Organismal Development,Tissue Development	Formation of Mallory bodies	0.000178	0.0146	KRT18,KRT8	2
Cellular Compromise,Embryonic Development,Hair and Skin Development and Function,Organ Development,Organismal Development,Tissue Development	Collapse of keratin intermediate filaments	0.000178	0.0146	KRT18,KRT8	2
Gastrointestinal Disease,Hepatic System Disease,Organismal Injury and Abnormalities	Cryptogenic cirrhosis	0.000178	0.0146	KRT18,KRT8	2
Cancer,Cell Cycle,DNA Replication, Recombination, and Repair,Organismal Injury and Abnormalities	DNA damage checkpoint of lymphoma cells	0.000178	0.0146	ATM,TERT	2
Organismal Development,Respiratory System Development and Function	Length of snout	0.000178	0.0146	COL2A1,HAPLN1	2
Embryonic Development,Organismal Development	Development of head	0.00018	0.0146	ABR,ARL3,ATM,BMPR1B,CDH23,CDKN1B,CNTN1,COL2A1,CTSK,DNAJC5,EBF2,FAIM2,FGFR2,GDF7,GPR143,GUCY2D,HNF1B,ITGA5,ITGA6,KDM6B,LYVE1,MAP2K1,MDM4,MYC,MYO6,NKX3-1,OTX1,PAX9,RAB17,RERE,SHROOM2,SOX9,STXBP1,SUFU,TBX1,TERT,TSHZ1,TSPO	38
Organ Morphology,Organismal Injury and Abnormalities,Reproductive System Development and Function,Reproductive System Disease	Abnormal morphology of placenta	0.000185	0.0148	ARNT,FGFR2,IGF2R,KRT8,MYC,RTEL1,TFEB,VPS53,ZFP36L1	9
Connective Tissue Development and Function,Connective Tissue Disorders,Organ Morphology,Organismal Development,Organismal Injury and Abnormalities,Skeletal and Muscular Disorders,Skeletal and Muscular System Development and Function,Tissue Development	Abnormal morphology of scapula	0.00019	0.0151	BMPR1B,FGFR2,HAPLN1,SOX9	4
Cancer,Dermatological Diseases and Conditions,Organismal Injury and Abnormalities	Papilloma	0.000204	0.016	AURKB,CDKN1B,FAM57A,FGFR2,MAP2K1,MYC,PDCD4,SKIL,TERT	9
Cancer,Organismal Injury and Abnormalities,Renal and Urological Disease	Renal cell carcinoma	0.00021	0.0163	AHRR,ASNS,ATM,ATP2B1,ATP9B,AURKB,CDH23,CDKN1B,FGFR2,GEMIN4,GPR143,GPR180,HNF1B,HOXB13,ITGA5,KDM6B,KLK1,KLK2,KRT7,LMTK2,MAP2K1,MPHOSPH6,MYC,NOL10,NT5C2,NUDT10,PIK3C2B,PLOD2,POLI,PVT1,PYGB,RALB,RFX6,SOX9,TERT,TFEB,TOR1A,TSPO,WIF1	39
Cancer,Organismal Injury and Abnormalities,Reproductive System Disease	Genital tumor	0.000214	0.0165	ABR,ACTR1A,AGAP5 (includes others),AGR3,AHRR,ARFGAP3,ARHGAP12,ARNT,ASCL2,ASNS,ATM,ATP2B1,ATP9B,AURKB,BAIAP2L1,BHLHA15,BIK,BMPR1B,C14orf39,C3orf38,C9orf78,CAPZB,CDH23,CDKN1B,CHMP2B,CNTN1,CNTROB,COL23A1,COL2A1,CPD,CTSK,CTSS,DIS3L,DNAH14,DTX4,EHBP1,EIF4B,EMSY,FAM83H,FGFR2,FMO4,GBF1,GGCX,GJB1,GOT2,GPR143,GPRC6A,GRHL1,GUCY2D,HAPLN1,HAUS6,HNF1B,HOXA4,HOXB13,IGF2R,IRX4,ITGA5,ITGA6,KCNK6,KCNN3,KDM6B,KDSR…	156
Cell Death and Survival	Cell death of colorectal cancer cell lines	0.000224	0.0171	BIK,CDKN1B,CTBP1,CTBP2,IGF2R,KRT18,MAP2K1,MARVELD3,MMP7,MYB,MYC,MYO6,RASSF6,SOX9,TERT,WIF1	16
Cancer,Organismal Injury and Abnormalities	Ductal carcinoma	0.000235	0.0176	ACAT2,ATM,ATP2B1,BACE2,BAIAP2L1,BMPR1B,C14orf39,CDH23,CEACAM21,CHMP2B,CIAO2B,CNTN1,COL23A1,COL2A1,CTBP1,CTBP2,CTSK,DNAH14,DTX4,EHBP1,FAM104A,FAM84B,FGFR2,GBF1,GDF7,GGCX,GTPBP10,HAPLN1,HOXB13,IGF2R,IRX4,ITGA5,KCNN3,KDM6B,KLF11,KLK11,KLK15,KRT7,LPA,MAP2K1,MARVELD3,MMP7,MYC,MYO9B,NOTCH4,OTX1,PAX9,PIBF1,PIK3C2B,PLCD1,PLEKHH2,PLOD2,POLI,PSMD5,RTEL1,SESN1,SHROOM2,SIPA1,SLC22A1,SLC7A3,SOX9,STC2,TECPR1,T…	77
Cancer,Endocrine System Disorders,Gastrointestinal Disease,Organismal Injury and Abnormalities	Pancreatic carcinoma	0.000235	0.0176	ACAT2,ATM,ATP2B1,BACE2,BAIAP2L1,BMPR1B,C14orf39,CDH23,CEACAM21,CHMP2B,CNTN1,COL2A1,CTBP1,CTSK,CTSS,DNAH14,EHBP1,FAM104A,FAM84B,FGFR2,GBF1,GDF7,GGCX,GTPBP10,HAPLN1,HOXB13,IGF2R,IRX4,ITGA5,KCNN3,KDM6B,KLF11,KLK11,KLK15,KRT7,LPA,MAP2K1,MARVELD3,MMP7,MYB,MYC,MYO9B,OTX1,PAX9,PIBF1,PIK3C2B,PLCD1,PLEKHH2,PLOD2,POLI,RTEL1,SHROOM2,SIPA1,SLC7A3,SOX9,TECPR1,TNK2,TNS3,TPCN2,TSHZ1,TTLL12,TUBA1C,USP20,VPS53,ZN…	66
Developmental Disorder,Embryonic Development,Organismal Development,Tissue Morphology	Abnormal morphology of trophoblast	0.000252	0.0185	ARNT,FGFR2,KRT8,MAP2K1,MYC,ZFP36L1	6
Cancer,Organismal Injury and Abnormalities	Chondrosarcoma	0.000252	0.0185	COL2A1,FGFR2,IGF2R,LOXL2,SUFU,TUBA1C	6
Cancer,Organismal Injury and Abnormalities	Pelvic cancer	0.000265	0.0193	ABR,ACTR1A,AGAP5 (includes others),AGR3,AHRR,ARFGAP3,ARHGAP12,ARNT,ASCL2,ASNS,ATM,ATP2B1,ATP9B,AURKB,BAIAP2L1,BHLHA15,BIK,BMPR1B,C14orf39,C3orf38,C9orf78,CAPZB,CDH23,CDKN1B,CHMP2B,CHMP7,CNTN1,CNTROB,COL23A1,COL2A1,CPD,CTBP2,CTSK,CTSS,DIS3L,DNAH14,DTX4,EHBP1,EIF4B,EMSY,FAM83H,FGFR2,FMO4,GBF1,GGCX,GOT2,GPR143,GPRC6A,GRHL1,GUCY2D,HAPLN1,HAUS6,HNF1B,HOXA4,HOXB13,IGF2R,IRX4,ITGA5,ITGA6,KCNK6,KCNN3,KDM…	162
Cancer,Gastrointestinal Disease,Organismal Injury and Abnormalities	Development of digestive organ tumor	0.000273	0.0197	AGAP5 (includes others),AHRR,ARFGAP3,ASAH1,ASNS,ATE1,ATM,ATP2B1,ATP9B,AURKB,B3GAT1,BACE2,BAIAP2L1,BHLHA15,C10orf25,C10orf95,C14orf39,CATSPERG,CDH23,CDKN1B,CERS2,CHMP7,CLYBL,CNTN1,CNTROB,CPD,CTBP1,CTBP2,CTSS,DNAH14,DTX4,EBF2,EHBP1,EIF4B,FAM104A,FAM83H,FGFR2,FOXP4,GBF1,GDF7,GEMIN4,GGCX,GPR143,GRHL1,IGF2R,IRX4,ITGA5,ITGA6,KCNK6,KCNN3,KDM6B,KLK11,KLK15,KLK2,KRT7,LDAH,LILRB2,LMTK2,LOXL2,LPA,MAP2K1,MAR…	130
Cellular Movement	Invasion of tumor cell lines	0.000284	0.0202	CDKN1B,COL2A1,CTBP1,CTBP2,CTSK,CTSS,FAIM2,FGFR2,GJB1,HOTTIP,HOXB13,ITGA5,KDM6B,KRT8,LOXL2,MAP2K1,MMP16,MYB,MYC,NAALADL2,NCOA4,PCAT1,PDCD4,PLCD1,RAD9A,RALB,RUVBL1,SIPA1,SOX9,TERT,TNK2,ZNF652	32
Cell Death and Survival	Apoptosis of colorectal cancer cell lines	0.000286	0.0202	BIK,CTBP1,CTBP2,IGF2R,KRT18,MAP2K1,MMP7,MYB,MYC,MYO6,RASSF6,SOX9,TERT,WIF1	14
Cell Death and Survival	Apoptosis of connective tissue cells	0.000313	0.0219	ATM,BIK,BMPR1B,BOK,CABLES2,CDKN1B,COL2A1,CTBP1,CTBP2,FGFR2,HCG18,MAP2K1,MDM4,MYC,TERT	15
Cellular Development,Cellular Growth and Proliferation,Embryonic Development,Organismal Development	Proliferation of embryonic cells	0.000359	0.0249	ARNT,BMPR1B,CDKN1B,FGFR2,ITGA6,KRT8,MAP2K1,MYC,PLCD1,SOX9,TBX1,VPS53,ZFP57	13
Cancer,Endocrine System Disorders,Organismal Injury and Abnormalities,Reproductive System Disease	Gonadal tumor	0.000397	0.027	ABR,AGR3,AHRR,ASCL2,ATM,ATP9B,AURKB,BMPR1B,CDH23,CDKN1B,COL23A1,DNAH14,FGFR2,FMO4,GBF1,GJB1,GOT2,GPR143,HAUS6,HOXA4,IGF2R,IRX4,KCNK6,KLK11,KLK2,KRT7,KRT8,KRT86,LDAH,MAP2K1,MDM4,MMP7,MYC,MYO9B,NOTCH4,PIBF1,PIK3C2B,PNLDC1,RFX6,RSBN1L,SHROOM2,SIDT1,SLC22A2,SP8,SPINT2,SV2A,TBX5,TERT,TNK2,TNS3,TPD52L2,TUBA1C,UHRF1BP1,USP20,VARS2,ZFP57,ZNF571	57
Cancer,Gastrointestinal Disease,Organismal Injury and Abnormalities	Digestive system cancer	0.000397	0.027	ABR,ACAT2,ACTR1A,AGAP5 (includes others),AGR3,AHRR,ARFGAP3,ARHGAP12,ARNT,AS3MT,ASAH1,ASNS,ATE1,ATM,ATP2B1,ATP9B,AURKB,B3GAT1,BACE2,BAIAP2L1,BMPR1B,C10orf25,C10orf95,C14orf39,C3orf38,C9orf78,CABLES2,CAPZB,CATSPERG,CDH23,CDKN1B,CEACAM21,CHMP2B,CHMP7,CHURC1,CLYBL,CNTN1,CNTROB,COL23A1,COL2A1,CPD,CTBP1,CTBP2,CTSK,CTSS,DIS3L,DNAH14,DNAJC5,DTX4,EBF2,EHBP1,EIF4B,EMSY,FAM104A,FAM57A,FAM83F,FAM83H,FAM84B,F…	232
Cancer,Gastrointestinal Disease,Organismal Injury and Abnormalities	Gastrointestinal carcinoma	0.000416	0.0281	ABR,ACTR1A,AGAP5 (includes others),AHRR,ARFGAP3,ARHGAP12,ARNT,AS3MT,ASAH1,ASNS,ATE1,ATM,ATP2B1,ATP9B,AURKB,B3GAT1,BACE2,BAIAP2L1,BMPR1B,C10orf25,C10orf95,C14orf39,C3orf38,CABLES2,CAPZB,CATSPERG,CDH23,CDKN1B,CHMP7,CLYBL,CNTN1,CNTROB,COL23A1,COL2A1,CPD,CTBP1,CTBP2,CTSK,DIS3L,DNAH14,DNAJC5,DTX4,EBF2,EHBP1,EIF4B,EMSY,FAM104A,FAM57A,FAM83F,FAM83H,FGFR2,FOXP4,GBF1,GDF7,GEMIN4,GGCX,GJB1,GMEB2,GOT2,GPR14…	207
Connective Tissue Development and Function,Embryonic Development,Organismal Development,Skeletal and Muscular System Development and Function,Tissue Development	Formation of cranium	0.000432	0.0289	COL2A1,FGFR2,OTX1,TBX1	4
Organismal Development	Morphogenesis of gland	0.000437	0.029	FGFR2,GDF7,ITGA5,ITGA6,NKX3-1,SOX9	6
Cancer,Organismal Injury and Abnormalities	Pelvic tumor	0.000453	0.0295	ABR,ACTR1A,AGAP5 (includes others),AGR3,AHRR,ARFGAP3,ARHGAP12,ARNT,ASCL2,ASNS,ATM,ATP2B1,ATP9B,AURKB,BAIAP2L1,BHLHA15,BIK,BMPR1B,C14orf39,C3orf38,C9orf78,CAPZB,CDH23,CDKN1B,CHMP2B,CHMP7,CNTN1,CNTROB,COL23A1,COL2A1,CPD,CTBP2,CTSK,CTSS,DIS3L,DNAH14,DTX4,EHBP1,EIF4B,EMSY,FAM83H,FGFR2,FMO4,GBF1,GGCX,GOT2,GPR143,GPRC6A,GRHL1,GUCY2D,HAPLN1,HAUS6,HNF1B,HOXA4,HOXB13,IGF2R,IRX4,ITGA5,ITGA6,KCNK6,KCNN3,KDM…	163
Cancer,Endocrine System Disorders,Organismal Injury and Abnormalities,Reproductive System Disease	Ovarian cancer	0.000462	0.0295	ABR,AGR3,AHRR,ASCL2,ATM,ATP9B,AURKB,CDH23,CDKN1B,COL23A1,DNAH14,FGFR2,FMO4,GBF1,GOT2,GPR143,HAUS6,HOXA4,IGF2R,IRX4,KCNK6,KLK11,KLK2,KRT7,KRT8,KRT86,MAP2K1,MDM4,MMP7,MYC,MYO9B,NOTCH4,PIBF1,PIK3C2B,PNLDC1,RFX6,RSBN1L,SHROOM2,SIDT1,SLC22A2,SP8,SPINT2,SV2A,TBX5,TERT,TNK2,TNS3,TPD52L2,TUBA1C,UHRF1BP1,USP20,VARS2,ZFP57,ZNF571	54
Cellular Development,Cellular Growth and Proliferation	Proliferation of prostate cancer cell lines	0.000463	0.0295	ASAH1,BMPR1B,CDKN1B,HOXB13,IGF2R,MAP2K1,MSMB,MYC,NCOA4,NKX3-1,PDCD4,PLOD2,RAD9A,SOX9,TERT,TNK2	16
Organismal Injury and Abnormalities,Renal and Urological Disease	Renal lesion	0.000465	0.0295	AHRR,ASNS,ATM,ATP2B1,ATP9B,AURKB,CDH23,CDKN1B,FGFR2,GEMIN4,GPR143,GPR180,HNF1B,HOXB13,ITGA5,KDM6B,KLK1,KLK2,KRT7,LGMN,LMTK2,MAP2K1,MPHOSPH6,MYC,NOL10,NT5C2,NUDT10,PDCD4,PIK3C2B,PLOD2,POLI,PVT1,PYGB,RALB,RFX6,SKIL,SOX9,TERT,TFEB,TOR1A,TSPO,TUBA1C,UPK3A,WIF1	44
Connective Tissue Disorders,Developmental Disorder,Organismal Injury and Abnormalities,Skeletal and Muscular Disorders	Hypoplasia of appendicular skeleton	0.000476	0.0295	FGFR2,MAP2K1,SOX9	3
Embryonic Development,Organ Development,Organ Morphology,Organismal Development,Reproductive System Development and Function,Tissue Development	Morphogenesis of prostate gland	0.000476	0.0295	FGFR2,NKX3-1,SOX9	3
Embryonic Development,Nervous System Development and Function,Organ Development,Organismal Development,Tissue Development,Visual System Development and Function	Development of lacrimal gland	0.000476	0.0295	FGFR2,OTX1,SOX9	3
Digestive System Development and Function,Organ Development,Organ Morphology,Tissue Development	Branching of salivary gland	0.000476	0.0295	FGFR2,ITGA5,ITGA6	3
Cancer,Organismal Injury and Abnormalities,Respiratory Disease,Tissue Morphology	Quantity of pulmonary adenoma	0.00053	0.0321	CDKN1B,MYC	2
Digestive System Development and Function,Gastrointestinal Disease,Hepatic System Development and Function,Hepatic System Disease,Infectious Diseases,Inflammatory Disease,Inflammatory Response,Organ Development,Organismal Injury and Abnormalities	Susceptibility to hepatitis C virus	0.00053	0.0321	KRT18,KRT8	2
Cell Morphology,Cellular Assembly and Organization,Organismal Injury and Abnormalities,Tissue Morphology	Abnormal morphology of melanosomes	0.00053	0.0321	BACE2,GPR143	2
Cell Cycle,Cell Morphology,Cellular Assembly and Organization,DNA Replication, Recombination, and Repair	Abnormal morphology of chromosomes	0.000543	0.0323	ATM,AURKB,MAPRE1,MDM4,TDRKH,TERT	6
Developmental Disorder	Hypoplasia of secretory structure	0.000543	0.0323	CDKN1B,FGFR2,HNF1B,ITGA6,NKX3-1,TBX1	6
Cancer,Hematological Disease,Immunological Disease,Organismal Injury and Abnormalities	Development of T-cell non-Hodgkin lymphoma	0.000572	0.0335	ATM,CDKN1B,MYC,TERT	4
Cell Cycle	Arrest in cell cycle progression of connective tissue cells	0.000572	0.0335	CDKN1B,MAP2K1,MYC,SKIL	4
Auditory and Vestibular System Development and Function,Embryonic Development,Organ Development,Organismal Development,Tissue Development	Formation of cochlear duct	0.000613	0.0354	MYC,OTX1,TBX1	3
Cellular Development,Cellular Growth and Proliferation,Digestive System Development and Function,Embryonic Development,Hepatic System Development and Function,Organ Development,Organismal Development,Tissue Development	Development of liver cells	0.000613	0.0354	KRT18,KRT8,PDCD4	3
Digestive System Development and Function,Organismal Development	Morphology of mouth	0.000629	0.036	CDKN1B,CTSK,FGFR2,ITGA6,NKX3-1,PAX9,SOX9,TBX1,TSHZ1	9
Cancer,Endocrine System Disorders,Organismal Injury and Abnormalities,Reproductive System Disease	Ovarian carcinoma	0.000682	0.0386	ABR,AHRR,ATM,ATP9B,AURKB,CDH23,CDKN1B,COL23A1,DNAH14,FGFR2,FMO4,GBF1,GOT2,GPR143,HAUS6,IGF2R,IRX4,KCNK6,KLK11,KLK2,KRT7,KRT8,KRT86,MAP2K1,MDM4,MYC,MYO9B,NOTCH4,PIBF1,PIK3C2B,PNLDC1,RFX6,RSBN1L,SHROOM2,SIDT1,SLC22A2,SP8,SPINT2,SV2A,TBX5,TERT,TNK2,TNS3,TUBA1C,UHRF1BP1,USP20,VARS2,ZFP57,ZNF571	49
Organismal Development,Skeletal and Muscular Disorders,Skeletal and Muscular System Development and Function	Abnormal morphology of limb	0.000683	0.0386	BMPR1B,COL2A1,CTSK,FGFR2,HAPLN1,ITGA6,KDM6B,MDM4,MMP16,SOX9,SP8,TBX5	12
Cancer,Endocrine System Disorders,Organismal Injury and Abnormalities,Reproductive System Disease	Development of gonadal tumor	0.000737	0.0407	ABR,AHRR,ATM,ATP9B,AURKB,BMPR1B,CDH23,CDKN1B,COL23A1,DNAH14,FGFR2,FMO4,GBF1,GOT2,GPR143,HAUS6,IGF2R,IRX4,KCNK6,KLK11,KLK2,KRT7,KRT8,KRT86,MAP2K1,MDM4,MYO9B,NOTCH4,PIBF1,PIK3C2B,RFX6,RSBN1L,SHROOM2,SIDT1,SLC22A2,SPINT2,SV2A,TBX5,TERT,TNK2,TNS3,TUBA1C,UHRF1BP1,USP20,VARS2,ZFP57,ZNF571	47
Cell Cycle	Interphase of lymphoma cell lines	0.000742	0.0407	ARNT,CDKN1B,MYC,SOX9	4
Cancer,Hereditary Disorder,Organismal Injury and Abnormalities,Reproductive System Disease	Hereditary prostate cancer	0.000742	0.0407	ATM,EHBP1,HOXB13,MSMB	4
Digestive System Development and Function,Hepatic System Development and Function,Organ Morphology,Organismal Development	Size of liver	0.000742	0.0407	ARNT,GJB1,MYB,MYC	4
Cell Cycle	Cell cycle progression of lymphatic system cells	0.000762	0.0415	ATM,AURKB,CDKN1B,MYB,MYC,SKIL	6
Cell-To-Cell Signaling and Interaction,Connective Tissue Development and Function	Activation of fibroblast cell lines	0.000773	0.0418	KRT18,KRT8,TERT	3
Cancer,Gastrointestinal Disease,Organismal Injury and Abnormalities	Gastrointestinal tumor	0.000812	0.0433	ABR,ACTR1A,AGAP5 (includes others),AGR3,AHRR,ARFGAP3,ARHGAP12,ARNT,AS3MT,ASAH1,ASNS,ATE1,ATM,ATP2B1,ATP9B,AURKB,B3GAT1,BACE2,BAIAP2L1,BMPR1B,BOK,C10orf25,C10orf95,C14orf39,C3orf38,CABLES2,CAPZB,CATSPERG,CDH23,CDKN1B,CHMP7,CLYBL,CNTN1,CNTROB,COL23A1,COL2A1,CPD,CTBP1,CTBP2,CTSK,DIS3L,DNAH14,DNAJC5,DTX4,EBF2,EHBP1,EIF4B,EMSY,FAM104A,FAM57A,FAM83F,FAM83H,FGFR2,FOXP4,GBF1,GDF7,GEMIN4,GGCX,GJB1,GMEB2,G…	214
Cancer,Organismal Injury and Abnormalities,Tumor Morphology	Progression of squamous-cell carcinoma	0.000813	0.0433	CDKN1B,FGFR2,MAP2K1,SPINT2,TNK2,TUBA1C	6
Cancer,Gastrointestinal Disease,Organismal Injury and Abnormalities	Large intestine adenocarcinoma	0.000858	0.0454	ABR,ACTR1A,AGAP5 (includes others),AHRR,ARFGAP3,ARHGAP12,ARNT,ASAH1,ASNS,ATE1,ATM,ATP2B1,ATP9B,AURKB,B3GAT1,BACE2,BAIAP2L1,C10orf25,C10orf95,C14orf39,C3orf38,CABLES2,CAPZB,CATSPERG,CDH23,CDKN1B,CHMP7,CLYBL,CNTN1,CNTROB,COL23A1,COL2A1,CPD,CTBP1,CTBP2,CTSK,DIS3L,DNAH14,DNAJC5,DTX4,EBF2,EHBP1,EIF4B,EMSY,FAM104A,FAM83F,FAM83H,FGFR2,FOXP4,GBF1,GDF7,GEMIN4,GGCX,GJB1,GMEB2,GOT2,GPR143,GPR180,GPRC6A,GRHL…	195
Cancer,Gastrointestinal Disease,Organismal Injury and Abnormalities	Gastrointestinal tract cancer	0.000877	0.0461	ABR,ACTR1A,AGAP5 (includes others),AGR3,AHRR,ARFGAP3,ARHGAP12,ARNT,AS3MT,ASAH1,ASNS,ATE1,ATM,ATP2B1,ATP9B,AURKB,B3GAT1,BACE2,BAIAP2L1,BMPR1B,C10orf25,C10orf95,C14orf39,C3orf38,CABLES2,CAPZB,CATSPERG,CDH23,CDKN1B,CHMP7,CLYBL,CNTN1,CNTROB,COL23A1,COL2A1,CPD,CTBP1,CTBP2,CTSK,DIS3L,DNAH14,DNAJC5,DTX4,EBF2,EHBP1,EIF4B,EMSY,FAM104A,FAM57A,FAM83F,FAM83H,FGFR2,FOXP4,GBF1,GDF7,GEMIN4,GGCX,GJB1,GMEB2,GOT2,…	213
Embryonic Development,Nervous System Development and Function,Organ Development,Organismal Development,Tissue Development	Formation of rhombencephalon	0.000897	0.0468	ABR,CNTN1,FAIM2,HNF1B,MAP2K1,MDM4,OTX1,RERE,SUFU	9
Digestive System Development and Function,Organismal Development	Morphogenesis of gastrointestinal tract	0.000905	0.0469	FGFR2,HNF1B,ITGA5,ITGA6,TBX1	5
Cell Cycle,DNA Replication, Recombination, and Repair	Modification of chromatin	0.000913	0.047	ATM,KDM6B,MYB,MYC,RERE,SOX9,SUPT4H1	7
Cancer,Cell Cycle,Organismal Injury and Abnormalities	G2 phase of tumor cells	0.000957	0.0488	ATM,CDKN1B,TERT	3
Developmental Disorder,Organismal Injury and Abnormalities	Congenital malformation of genitourinary system	0.000968	0.0488	ARL3,BIK,DNAJC5,EBF2,FGFR2,HNF1B,IGF2R,KLK1,MYC,NKX3-1,PIBF1,RERE,SOX9,SP8,SUFU,TBX5,TSPYL1,UPK3A	18
Cell Cycle	Re-entry into cell cycle progression	0.000981	0.0488	ATM,CDKN1B,MYC,TCP1,TERT	5
Cancer,Gastrointestinal Disease,Organismal Injury and Abnormalities	Large intestine carcinoma	0.000982	0.0488	ABR,ACTR1A,AGAP5 (includes others),AHRR,ARFGAP3,ARHGAP12,ARNT,ASAH1,ASNS,ATE1,ATM,ATP2B1,ATP9B,AURKB,B3GAT1,BACE2,BAIAP2L1,C10orf25,C10orf95,C14orf39,C3orf38,CABLES2,CAPZB,CATSPERG,CDH23,CDKN1B,CHMP7,CLYBL,CNTN1,CNTROB,COL23A1,COL2A1,CPD,CTBP1,CTBP2,CTSK,DIS3L,DNAH14,DNAJC5,DTX4,EBF2,EHBP1,EIF4B,EMSY,FAM104A,FAM83F,FAM83H,FGFR2,FOXP4,GBF1,GDF7,GEMIN4,GGCX,GJB1,GMEB2,GOT2,GPR143,GPR180,GPRC6A,GRHL…	196
Skeletal and Muscular Disorders	Abnormality of upper limb	0.000983	0.0488	BMPR1B,FGFR2,KDM6B,MMP16,SOX9,SP8	6
Cellular Development,Cellular Growth and Proliferation	Cell proliferation of carcinoma cell lines	0.000994	0.0488	ASNS,BAIAP2L1,CDKN1B,FAIM2,FGFR2,HOTTIP,IGF2R,MAP2K1,MAPRE1,MDM4,MYC,PCAT1,PIK3C2B,PVT1,RALB,SOX9,TBX5,TERT,TSPO,WIF1	20
Organismal Development	Abnormal morphology of tail	0.00101	0.0488	COL2A1,FGFR2,HOXB13,IGF2R,MDM4,MYC,SP8	7
Cancer,Hematological Disease,Immunological Disease,Organismal Injury and Abnormalities	T cell lymphomagenesis	0.00105	0.0488	ATM,TERT	2
Cell Cycle,Embryonic Development	Entry into cell cycle progression of embryonic cell lines	0.00105	0.0488	CDKN1B,MYC	2
Cellular Assembly and Organization	Formation of basal membrane	0.00105	0.0488	HNF1B,ITGA6	2
Lipid Metabolism,Molecular Transport,Small Molecule Biochemistry	Quantity of C22-ceramide	0.00105	0.0488	ASAH1,CERS2	2
Connective Tissue Disorders,Developmental Disorder,Organismal Injury and Abnormalities,Skeletal and Muscular Disorders	Platyspondyly	0.00105	0.0488	COL2A1,HAPLN1	2
Cellular Assembly and Organization,Endocrine System Development and Function,Organ Morphology,Tissue Morphology	Quantity of zymogen granules	0.00105	0.0488	KRT18,KRT8	2
Connective Tissue Development and Function,Connective Tissue Disorders,Developmental Disorder,Organ Morphology,Organismal Development,Organismal Injury and Abnormalities,Skeletal and Muscular Disorders,Skeletal and Muscular System Development and Function,Tissue Development	Hypoplasia of scapula	0.00105	0.0488	FGFR2,SOX9	2
Cell Morphology,Nervous System Development and Function,Neurological Disease,Organ Morphology,Organismal Development,Organismal Injury and Abnormalities,Tissue Morphology	Abnormal morphology of Golgi interneurons	0.00105	0.0488	ATM,CNTN1	2
Cell Cycle,Cell-To-Cell Signaling and Interaction,Cellular Growth and Proliferation,Hematological System Development and Function,Hematopoiesis,Humoral Immune Response	Contact growth inhibition of pre-B lymphocytes	0.00105	0.0488	CDKN1B,MYC	2
Organismal Injury and Abnormalities	Atresia	0.00106	0.0491	FGFR2,IGF2R,ITGA6,RFX6,TSHZ1	5
Cancer,Gastrointestinal Disease,Organismal Injury and Abnormalities	Large intestine neoplasm	0.00111	0.0509	ABR,ACTR1A,AGAP5 (includes others),AGR3,AHRR,ARFGAP3,ARHGAP12,ARNT,ASAH1,ASNS,ATE1,ATM,ATP2B1,ATP9B,AURKB,B3GAT1,BACE2,BAIAP2L1,BMPR1B,BOK,C10orf25,C10orf95,C14orf39,C3orf38,CABLES2,CAPZB,CATSPERG,CDH23,CDKN1B,CHMP7,CLYBL,CNTN1,CNTROB,COL23A1,COL2A1,CPD,CTBP1,CTBP2,CTSK,DIS3L,DNAH14,DNAJC5,DTX4,EBF2,EHBP1,EIF4B,EMSY,FAM104A,FAM83F,FAM83H,FGFR2,FOXP4,GBF1,GDF7,GEMIN4,GGCX,GJB1,GMEB2,GOT2,GPR143,GP…	205
Cell Morphology,Cellular Assembly and Organization	Abnormal morphology of Nucleus	0.00112	0.0509	ATM,AURKB,MAPRE1,MDM4,TDRKH,TERT,TOR1A	7
Cell Cycle	Cell cycle progression of connective tissue cells	0.00115	0.0513	ATM,CDKN1B,MAP2K1,MYC,SKIL	5
Cancer,Endocrine System Disorders,Organismal Injury and Abnormalities,Reproductive System Disease	Ovarian adenocarcinoma	0.00116	0.0513	ABR,AHRR,ATM,ATP9B,AURKB,CDH23,CDKN1B,COL23A1,DNAH14,FGFR2,FMO4,GBF1,GOT2,GPR143,HAUS6,IGF2R,IRX4,KCNK6,KLK11,KLK2,KRT7,KRT8,KRT86,MAP2K1,MDM4,MYO9B,NOTCH4,PIBF1,PIK3C2B,RFX6,RSBN1L,SHROOM2,SIDT1,SLC22A2,SPINT2,SV2A,TBX5,TERT,TNK2,TNS3,TUBA1C,UHRF1BP1,USP20,VARS2,ZFP57,ZNF571	46
Organ Morphology,Organismal Injury and Abnormalities,Reproductive System Development and Function,Reproductive System Disease	Lack of labyrinthine zone of placenta	0.00117	0.0513	ARNT,FGFR2,ZFP36L1	3
Cell Cycle	Arrest in cell cycle progression of leukocyte cell lines	0.00117	0.0513	CDKN1B,MYC,SKIL	3
Organ Morphology,Organismal Development,Organismal Injury and Abnormalities,Reproductive System Development and Function,Reproductive System Disease	Abnormal morphology of ventral prostatic lobe	0.00117	0.0513	CDKN1B,HOXB13,NKX3-1	3
Cardiovascular System Development and Function	PR interval of heart	0.00117	0.0513	MBNL1,MMP7,TBX5	3
Cell Cycle	Interphase of tumor cell lines	0.00117	0.0513	ARNT,ATM,CDKN1B,HOTTIP,HOXB13,ITGA5,ITGA6,KLK3,MCM3,MDM4,MYB,MYC,RAD9A,RALB,RASSF6,SOX9,TCP1,TERT	18
Connective Tissue Development and Function,Connective Tissue Disorders,Organismal Injury and Abnormalities,Skeletal and Muscular Disorders,Skeletal and Muscular System Development and Function,Tissue Development,Tissue Morphology	Abnormal morphology of long bone hypertrophic chondrocyte zone	0.00118	0.0515	COL2A1,HAPLN1,MMP16,TLE4	4
Cancer,Organismal Injury and Abnormalities,Reproductive System Disease	Breast or gynecological cancer	0.00119	0.0515	ABR,AGAP5 (includes others),AGR3,AHRR,ARNT,ASCL2,ATM,ATP2B1,ATP9B,AURKB,BAIAP2L1,BHLHA15,BIK,C14orf39,CAPZB,CATSPERG,CDH23,CDKN1B,CIAO2B,CNTN1,COL23A1,COL2A1,CTSK,CTSS,DIS3L,DNAH14,DTX4,EHBP1,EIF4B,EMSY,FAM104A,FGFR2,FMO4,GBF1,GOT2,GPR143,GPRC6A,GRHL1,HAPLN1,HAUS6,HIBADH,HOXA4,HOXB13,IGF2R,IRX4,ITGA5,ITGA6,KCNK6,KCNN3,KLF11,KLK11,KLK2,KLK3,KRT18,KRT7,KRT8,KRT86,LDAH,LGMN,LOXL2,LYVE1,MAP2K1,MAPRE1…	133
Digestive System Development and Function,Gastrointestinal Disease,Organismal Development,Organismal Injury and Abnormalities	Abnormal morphology of mouth	0.00123	0.0528	CDKN1B,CTSK,FGFR2,ITGA6,NKX3-1,PAX9,TBX1,TSHZ1	8
Organ Morphology,Organismal Development,Reproductive System Development and Function	Morphology of seminal vesicle	0.00124	0.0528	CDKN1B,GDF7,GPRC6A,MAP2K1,NKX3-1	5
Organ Morphology,Reproductive System Development and Function	Size of gonad	0.00124	0.0528	ATE1,BMPR1B,CDKN1B,EBF2,OTX1	5
Cancer,Endocrine System Disorders,Organismal Injury and Abnormalities	Extrapulmonary neuroendocrine carcinoma	0.00125	0.0528	ATM,FGFR2,KRT7,SUFU,TERT,TUBA1C	6
Connective Tissue Disorders,Organismal Injury and Abnormalities,Skeletal and Muscular Disorders,Skeletal and Muscular System Development and Function	Abnormal morphology of skeleton	0.00126	0.0528	BMPR1B,COL2A1,CTSK,FGFR2,HAPLN1,HOXA4,HOXB13,KDM6B,MMP16,SOX9,SP8,TBX1,TSHZ1	13
Cancer,Gastrointestinal Disease,Organismal Injury and Abnormalities	Malignant neoplasm of large intestine	0.00126	0.0528	ABR,ACTR1A,AGAP5 (includes others),AGR3,AHRR,ARFGAP3,ARHGAP12,ARNT,ASAH1,ASNS,ATE1,ATM,ATP2B1,ATP9B,AURKB,B3GAT1,BACE2,BAIAP2L1,BMPR1B,C10orf25,C10orf95,C14orf39,C3orf38,CABLES2,CAPZB,CATSPERG,CDH23,CDKN1B,CHMP7,CLYBL,CNTN1,CNTROB,COL23A1,COL2A1,CPD,CTBP1,CTBP2,CTSK,DIS3L,DNAH14,DNAJC5,DTX4,EBF2,EHBP1,EIF4B,EMSY,FAM104A,FAM83F,FAM83H,FGFR2,FOXP4,GBF1,GDF7,GEMIN4,GGCX,GJB1,GMEB2,GOT2,GPR143,GPR180…	204
Cell Cycle	S phase of tumor cell lines	0.00128	0.0532	ARNT,ATM,CDKN1B,ITGA6,MCM3,MYC,RALB,SOX9	8
Cell Morphology,Cellular Assembly and Organization	Morphology of nucleus	0.00135	0.0557	ATM,AURKB,MAPRE1,MDM4,MYC,RTEL1,TDRKH,TERT,TOR1A,TOR1B	10
Embryonic Development,Hair and Skin Development and Function,Organ Development,Organismal Development,Tissue Development	Formation of skin	0.00136	0.0557	ASAH1,AURKB,CTSK,FGFR2,GRHL1,HOXB13,ITGA6,KRT18,KRT7,KRT8,KRT86,LOXL2,MAP2K1,MYC,PLCD1,SOX9,SUFU,ZFP36L1	18
Cancer,Organismal Injury and Abnormalities	Serous adenocarcinoma	0.00136	0.0557	AHRR,ATM,BIK,CDH23,CDKN1B,FGFR2,FMO4,GBF1,GOT2,GPR143,HAUS6,KCNK6,KCNN3,KLK11,KLK2,KRT18,KRT7,KRT8,KRT86,MAP2K1,MDM4,MYO9B,NOTCH4,RSBN1L,SPINT2,TNS3,TRIP13,TUBA1C,UHRF1BP1,USP20,VAMP8	31
Cancer,Endocrine System Disorders,Organismal Injury and Abnormalities,Reproductive System Disease	Ovarian serous tumor	0.00137	0.0558	AHRR,ATM,CDH23,CDKN1B,FGFR2,FMO4,GBF1,GOT2,GPR143,HAUS6,KCNK6,KLK11,KLK2,KRT7,KRT8,KRT86,MAP2K1,MDM4,MYO9B,NOTCH4,RSBN1L,SPINT2,TNS3,TUBA1C,UHRF1BP1,USP20	26
Organismal Survival	Organismal death	0.00138	0.0559	ABR,ARFRP1,ARNT,ASAH1,ATE1,ATM,ATP2B1,AURKB,BACE2,BIK,CAPZB,CDKN1B,CNTN1,COL2A1,CTBP1,DNAJC5,FGFR2,FOXP4,GDF7,GGCX,GJB1,HAPLN1,HAUS6,HNF1B,HOXA4,IGF2R,ITGA5,ITGA6,KCTD10,KDM6B,KMT5B,KRT8,LMTK2,MAP2K1,MBNL1,MCM3,MDM4,MMP16,MMP7,MYB,MYC,NOTCH4,OTX1,P2RX2,PDCD4,PLCD1,RAD9A,RALB,RHEBL1,RTEL1,RUVBL1,SKIL,SLC25A37,SOX9,SPINT2,STXBP1,SUFU,SUPT4H1,SV2A,TAX1BP1,TBX1,TBX5,TERT,TFEB,TLE4,TOR1A,TRIM8,TSHZ1,T…	72
Cellular Development,Cellular Growth and Proliferation,Embryonic Development,Organismal Development,Tissue Morphology	Quantity of embryonic cells	0.0014	0.0562	ARNT,BMPR1B,CDKN1B,FGFR2,KRT8,VPS53	6
Cardiovascular System Development and Function,Organismal Development,Reproductive System Development and Function	Vascularization of placenta	0.0014	0.0562	MAP2K1,PLCD1,TFEB	3
Cellular Development	Epithelial-mesenchymal transition	0.00141	0.0562	CDKN1B,FGFR2,HNF1B,HOTTIP,KDM6B,LOXL2,MYC,PDCD4,RFLNB,SKIL,SOX9,TERT	12
Embryonic Development,Organ Development,Organismal Development,Tissue Development	Development of sensory organ	0.00142	0.0563	ABR,ARL3,ATM,BMPR1B,CDH23,CDKN1B,COL2A1,DNAJC5,EBF2,FGFR2,GPR143,GUCY2D,ITGA6,KDM6B,LYVE1,MYC,MYO6,OTX1,SHROOM2,SOX9,TBX1,TSHZ1	22
Cancer,Organismal Injury and Abnormalities,Reproductive System Disease	Breast or ovarian carcinoma	0.00143	0.0563	ABR,AHRR,ATM,ATP9B,AURKB,BAIAP2L1,C14orf39,CAPZB,CATSPERG,CDH23,CDKN1B,CIAO2B,CNTN1,COL23A1,DNAH14,DTX4,EIF4B,FAM104A,FGFR2,FMO4,GBF1,GOT2,GPR143,HAUS6,HOXB13,IGF2R,IRX4,KCNK6,KCNN3,KLK11,KLK2,KLK3,KRT18,KRT7,KRT8,KRT86,MAP2K1,MAPRE1,MDM4,MLPH,MYC,MYO6,MYO9B,NAALADL2,NOTCH4,NUDT10,OTX1,PIBF1,PIK3C2B,PNLDC1,POLI,RERE,RFX6,RSBN1L,SHROOM2,SIDT1,SLC22A2,SOX9,SP8,SPINT2,STC2,STMN3,SV2A,TBX5,TERT,TM7SF…	77
Cell Cycle,Cellular Development,Connective Tissue Development and Function	Senescence of fibroblasts	0.00144	0.0564	ATM,CDKN1B,MYC,SKIL,TERT	5
Developmental Disorder,Embryonic Development,Organismal Development,Tissue Morphology	Abnormal morphology of embryonic tissue	0.00147	0.0573	ARFRP1,ARNT,COL2A1,FGFR2,HAPLN1,HNF1B,ITGA5,ITGA6,KCTD10,KRT8,MAP2K1,MDM4,MMP16,MYC,OTX1,RAD9A,SP8,SUFU,TBX1,TBX5,TSHZ1,ZFP36L1	22
Cellular Assembly and Organization	Formation of cellular membrane	0.0015	0.0573	CNTN1,FGFR2,GJB1,HNF1B,ITGA5,ITGA6,MYO6,P2RX2,PDLIM5,RAB17,RAB29,RALB,TOR1A	13
Cell Death and Survival	Apoptosis of fibroblasts	0.0015	0.0573	ATM,BIK,BOK,CABLES2,CDKN1B,CTBP1,CTBP2,MAP2K1,MDM4,MYC,TERT	11
Organismal Development,Tissue Development	Development of exocrine gland	0.0015	0.0573	ATM,CDKN1B,FGFR2,GPRC6A,ITGA5,ITGA6,NKX3-1,NOTCH4,OTX1,SOX9,TERT	11
Cell Morphology,Cell-To-Cell Signaling and Interaction,Cellular Assembly and Organization	Morphology of intercellular junctions	0.0015	0.0573	ARNT,ATE1,CAPZB,DNAJC5,GJB1,ITGA5,LGMN,MBNL1	8
Molecular Transport	Transport of molecule	0.0015	0.0573	ACAT2,ACTR1A,ARL3,ARL6IP5,ASAH1,ATM,ATP2B1,BHLHA15,CDH23,CDKN1B,CNTN1,CTSS,DNAJC5,EBF2,GBF1,GJB1,GOT2,IGF2R,KCNK6,KCNN3,KLK1,KRT8,LILRB2,MAP2K1,MMP7,MYB,MYC,MYO6,NCOA4,NKX3-1,NT5C2,PLCD1,PPP1R11,SEPT2,SLC22A1,SLC22A2,SLC22A3,SLC25A37,SLC7A3,SLC9A8,STXBP1,STYX,SV2A,SYNRG,TERT,TIMM23,TPCN2,TSPO,UPK3A,VAMP8,ZFP36L1	51
Cellular Growth and Proliferation,Tissue Development	Proliferation of epithelial cells	0.00155	0.0587	ARNT,ATM,CDKN1B,CERS2,FGFR2,HNF1B,HOXB13,ITGA6,KLK3,MAP2K1,MARVELD3,MMP7,MYB,MYC,NKX3-1,SOX9,SPINT2,TBX1,TERT,ZFP36L1	20
Cell Cycle,Cellular Assembly and Organization,DNA Replication, Recombination, and Repair	Remodeling of chromatin	0.00157	0.0591	KDM6B,MYB,MYC,RERE,SOX9,SUPT4H1	6
Cellular Movement	Invasion of cells	0.00161	0.0604	CDKN1B,COL2A1,CTBP1,CTBP2,CTSK,CTSS,FAIM2,FGFR2,GJB1,HOTTIP,HOXB13,ITGA5,ITGA6,KDM6B,KLK3,KRT8,LGMN,LOXL2,MAP2K1,MMP16,MYB,MYC,NAALADL2,NCOA4,PCAT1,PDCD4,PLCD1,RAD9A,RALB,RUVBL1,SIPA1,SOX9,TERT,TNK2,ZNF652	35
Cellular Assembly and Organization,Cellular Function and Maintenance	Organization of intermediate filament cytoskeleton	0.00167	0.0615	FAM83H,KRT18,TOR1A	3
Cell Cycle	Arrest in cell cycle progression of lymphocytes	0.00167	0.0615	ATM,MYC,SKIL	3
Cell Death and Survival	Apoptosis	0.0017	0.0615	ABR,ARL6IP5,ARNT,ASAH1,ASNS,ATE1,ATM,AURKB,BIK,BMPR1B,BOK,C3orf38,CABLES2,CDKN1B,CERS2,COL2A1,CTBP1,CTBP2,CTSS,DNAJC5,EIF4B,FAIM2,FGFR2,GJB1,GUCY2D,HAPLN1,HCG18,HNF1B,HOTTIP,HOXB13,IGF2R,ITGA5,ITGA6,KDM6B,KLF11,KLK1,KLK3,KRT18,KRT8,LGMN,LOXL2,MAP2K1,MDM4,MMP7,MYB,MYC,MYO6,NCOA4,NOTCH4,NUDT13,OTX1,PAX9,PDCD4,PLCD1,PPP1R11,PVT1,RAD9A,RALB,RASSF6,SHROOM2,SKIL,SLC22A2,SOX9,SPINT2,STXBP1,TAX1BP1,TBX1,…	77
Gene Expression	Transcription of RNA	0.00171	0.0615	AHRR,ARNT,ASCL2,ATM,AURKB,BHLHA15,BMPR1B,CDKN1B,CHURC1,CTBP1,CTBP2,EBF2,FGFR2,FOXP4,GDF7,GMEB2,GRHL1,HNF1B,HOXB13,IRX4,ITGA6,JAZF1,KDM6B,KLF11,LIME1,LOXL2,MAP2K1,MDM4,MYB,MYC,MYO6,NCOA4,NKX3-1,NOTCH4,NUCKS1,OTX1,PAX9,PDCD4,RFX6,SKIL,SLC2A4RG,SOX9,SUFU,SUPT4H1,SYNJ2BP,TBX1,TBX5,TERT,TFEB,TLE4,TRIP13,ZBTB38,ZFP57,ZGPAT,ZNRD1	55
Embryonic Development,Tissue Development	Organization of embryonic tissue	0.00174	0.0615	HNF1B,OTX1	2
Cardiovascular System Development and Function,Organismal Development,Skeletal and Muscular System Development and Function,Tissue Development	Neovascularization of adductor muscle	0.00174	0.0615	KLK1,KLK3	2
Connective Tissue Disorders,Developmental Disorder,Organismal Injury and Abnormalities,Respiratory Disease,Skeletal and Muscular Disorders	Hypoplasia of nasal bone	0.00174	0.0615	COL2A1,MMP16	2
Cell Morphology,Cellular Assembly and Organization,Cellular Development,Cellular Function and Maintenance,Cellular Growth and Proliferation,Embryonic Development,Nervous System Development and Function,Organismal Development,Tissue Development	Branching morphogenesis of nerves	0.00174	0.0615	FGFR2,RERE	2
Cellular Development,Embryonic Development,Nervous System Development and Function,Organ Development,Organismal Development,Tissue Development,Visual System Development and Function	Differentiation of cone-bipolar cells	0.00174	0.0615	EBF2,KDM6B	2
Digestive System Development and Function,Embryonic Development,Organismal Development,Tissue Development	Development of soft palate	0.00174	0.0615	TBX1,TSHZ1	2
Cancer,Organismal Injury and Abnormalities,Tissue Morphology,Tumor Morphology	Size of head and neck tumor	0.00174	0.0615	B3GAT1,CDKN1B	2
Tissue Morphology	Quantity of basal cells	0.00174	0.0615	FGFR2,SOX9	2
Cardiovascular Disease,Cardiovascular System Development and Function,Organ Morphology,Organismal Development,Organismal Injury and Abnormalities	Abnormal morphology of cardiac valve	0.00178	0.0626	COL2A1,IGF2R,KCTD10,TAX1BP1,TBX1	5
Cellular Development,Tissue Development,Visual System Development and Function	Differentiation of retinal cells	0.00178	0.0627	EBF2,KDM6B,OTX1,SOX9	4
Skeletal and Muscular Disorders	Limb defect	0.00181	0.0632	BMPR1B,COL2A1,CTSK,FGFR2,IGF2R,ITGA6,KDM6B,MMP16,SOX9,SP8,TBX1,TBX5,TMEM17	13
Developmental Disorder,Organismal Injury and Abnormalities,Reproductive System Disease	Congenital malformation of genital organs	0.00189	0.0657	DNAJC5,EBF2,FGFR2,IGF2R,NKX3-1,SOX9,SP8,TSPYL1	8
Cell Cycle	Replicative senescence of cells	0.00194	0.0664	ATM,KMT5B,MYC,NCOA4,PLOD2,TERT	6
Cardiovascular Disease,Cardiovascular System Development and Function,Organ Morphology,Organismal Development,Organismal Injury and Abnormalities	Abnormal morphology of atrium	0.00194	0.0664	CDKN1B,IGF2R,IRX4,MBNL1,TBX1,TBX5	6
Cellular Assembly and Organization	Fusion of chromosomes	0.00196	0.0664	ATM,RTEL1,TERT	3
Digestive System Development and Function,Embryonic Development,Organ Development,Organismal Development,Tissue Development	Salivary gland development	0.00196	0.0664	ITGA5,ITGA6,NKX3-1	3
Dermatological Diseases and Conditions,Immunological Disease,Organismal Injury and Abnormalities	Vitiligo vulgaris	0.00196	0.0664	RERE,RNF39,ZNRD1	3
Cell Cycle,Connective Tissue Development and Function	G2 phase of fibroblast cell lines	0.00196	0.0664	ATM,CDKN1B,MAP2K1,MYC	4
Cell Death and Survival,Organismal Injury and Abnormalities	Apoptosis of epithelial cells	0.00198	0.0668	ATM,BIK,CDKN1B,CERS2,CTSS,HOXB13,ITGA6,KRT18,KRT8,MAP2K1,MYB,MYC,TERT	13
Cell Cycle	Cell cycle progression of lymphocytes	0.00203	0.068	ATM,CDKN1B,MYB,MYC,SKIL	5
Organismal Development	Development of endocrine gland	0.00203	0.068	CDKN1B,CTSS,FGFR2,HNF1B,MAP2K1,RFX6,SOX9,TBX1	8
Cardiovascular System Development and Function,Organismal Development	Angiogenesis	0.00206	0.0685	ARNT,ATE1,ATM,CDKN1B,CTBP2,CTSS,FGFR2,IGF2R,ITGA5,KCTD10,KLF11,KLK1,KLK3,LOXL2,MAP2K1,MDM4,MMP7,MYB,MYC,MYO9B,NOTCH4,PIK3C2B,PLCD1,SHROOM2,SUFU,SYNJ2BP,TBX1,TERT,TFEB,TUBA1C,WTAP,ZFP36L1,ZG16B	33
Cell-To-Cell Signaling and Interaction,Cellular Assembly and Organization	Cell-cell contact	0.00207	0.0687	ARNT,ASCL2,ATE1,CAPZB,CNTN1,DNAJC5,FGFR2,GJB1,HNF1B,HOXA4,ITGA5,ITGA6,LGMN,MAP2K1,MBNL1,MYO6,P2RX2,PDLIM5,RAB17,RAB29,SOX9,SPINT2,TOR1A,ZG16B	24
Organismal Development	Morphology of body cavity	0.00211	0.0694	ARNT,ASAH1,ATE1,ATM,BIK,BMPR1B,BOK,CAPZB,CDKN1B,COL2A1,CTSK,EBF2,FGFR2,FOXP4,GDF7,GJB1,GPRC6A,HNF1B,HOXB13,IGF2R,IRX4,ITGA6,KCTD10,KDM6B,KLK11,KLK3,KMT5B,KRT18,KRT8,LGMN,LOXL2,MAP2K1,MBNL1,MDM4,MMP7,MYB,MYC,NKX3-1,PAX9,PDLIM5,PLCD1,RERE,SIPA1,SLC22A1,SOX9,SUFU,TAX1BP1,TBX1,TBX5,TERT,TLE4,ZFP36L1	52
Developmental Disorder,Embryonic Development,Organismal Development,Tissue Morphology	Abnormal morphology of blastocyst	0.00212	0.0694	ARNT,FGFR2,HNF1B,KRT8,MAP2K1,MYC,ZFP36L1	7
Cancer,Organismal Injury and Abnormalities	Clear-cell adenocarcinoma	0.00212	0.0694	AHRR,ATM,ATP9B,AURKB,CDH23,CDKN1B,FGFR2,GPR143,GPR180,ITGA5,KDM6B,KLK1,KLK2,LMTK2,MAP2K1,MPHOSPH6,MYC,NOL10,NT5C2,PIK3C2B,PLOD2,POLI,PYGB,RALB,RFX6,SOX9,SPINT2,TERT,TOR1A,TUBA1C,WIF1	31
Cancer,Gastrointestinal Disease,Organismal Injury and Abnormalities	Gastrointestinal adenocarcinoma	0.00214	0.0696	ABR,ACTR1A,AGAP5 (includes others),AHRR,ARFGAP3,ARHGAP12,ARNT,ASAH1,ASNS,ATE1,ATM,ATP2B1,ATP9B,AURKB,B3GAT1,BACE2,BAIAP2L1,C10orf25,C10orf95,C14orf39,C3orf38,CABLES2,CAPZB,CATSPERG,CDH23,CDKN1B,CHMP7,CLYBL,CNTN1,CNTROB,COL23A1,COL2A1,CPD,CTBP1,CTBP2,CTSK,DIS3L,DNAH14,DNAJC5,DTX4,EBF2,EHBP1,EIF4B,EMSY,FAM104A,FAM83F,FAM83H,FGFR2,FOXP4,GBF1,GDF7,GEMIN4,GGCX,GJB1,GMEB2,GOT2,GPR143,GPR180,GPRC6A,GRHL…	197
Cell Cycle	Cell cycle progression of T lymphocytes	0.00215	0.0696	ATM,CDKN1B,MYB,SKIL	4
Cancer,Organismal Injury and Abnormalities,Tissue Morphology,Tumor Morphology	Size of tumor	0.00216	0.0696	ARL6IP5,B3GAT1,CDKN1B,COL2A1,KRT8,MAP2K1,MYC,PVT1,TERT	9
Embryonic Development,Organismal Development	Growth of embryo	0.00217	0.0699	ARNT,ATE1,ATM,BMPR1B,CDKN1B,FGFR2,HNF1B,ITGA6,KRT8,MAP2K1,MYB,MYC,PLCD1,RAD9A,SOX9,TBX1,TBX5,VPS53,ZFP57	19
Nervous System Development and Function,Organ Morphology,Organismal Development	Size of metencephalon	0.00228	0.0724	CDKN1B,FAIM2,OTX1	3
Cell Morphology,Nervous System Development and Function,Neurological Disease	Abnormal morphology of radial glial cells	0.00228	0.0724	ABR,CDKN1B,FGFR2	3
Cancer,Organismal Injury and Abnormalities	Stage II melanoma	0.00228	0.0724	MAP2K1,MDM4,TNK2	3
Cell Cycle	Cleavage of cells	0.0023	0.0727	AURKB,BIK,CDKN1B,MAP2K1,MYB,MYC,TERT,TUBA1B,TUBA1C	9
Cardiovascular System Development and Function,Organismal Development	Vasculogenesis	0.00231	0.0728	ARNT,ATM,CDKN1B,CTBP2,FGFR2,ITGA5,KLF11,KLK1,KLK3,LOXL2,MAP2K1,MDM4,MMP7,MYC,MYO9B,NOTCH4,PIK3C2B,PLCD1,SHROOM2,SUFU,SYNJ2BP,TBX1,TERT,TFEB,TUBA1C,WTAP,ZFP36L1,ZG16B	28
Connective Tissue Development and Function,Connective Tissue Disorders,Organ Morphology,Organismal Development,Organismal Injury and Abnormalities,Skeletal and Muscular Disorders,Skeletal and Muscular System Development and Function,Tissue Development	Abnormal morphology of humerus	0.00235	0.0728	BMPR1B,KDM6B,MMP16,SOX9	4
Cellular Movement	Invasion of breast cancer cell lines	0.00236	0.0728	CDKN1B,COL2A1,CTBP2,CTSK,CTSS,ITGA5,KDM6B,KRT8,LOXL2,MYB,MYC,PDCD4,RUVBL1,SIPA1	14
Organismal Development	Size of animal	0.00237	0.0728	CDKN1B,COL2A1,CTBP1,CTBP2,HNF1B,KDM6B,MAP2K1,MDM4,MYC	9
Embryonic Development,Nervous System Development and Function,Organ Development,Organismal Development,Tissue Development	Formation of brain	0.00238	0.0728	ABR,ATM,CNTN1,COL2A1,EBF2,FAIM2,FGFR2,GDF7,HNF1B,ITGA6,KDM6B,MAP2K1,MDM4,OTX1,RAB17,RERE,SHROOM2,STXBP1,SUFU,TERT	20
Cancer,Gastrointestinal Disease,Hepatic System Disease,Organismal Injury and Abnormalities	Biliary tract adenocarcinoma	0.00243	0.0728	ATM,CTBP2,FGFR2,KRT7,MDM4,SUFU,TERT,TSPO,TUBA1C,USP20,ZFP57	11
Tissue Development	Morphogenesis of epithelial tissue	0.00244	0.0728	FGFR2,GDF7,HNF1B,HOXB13,NKX3-1,NOTCH4,PIK3C2B,TBX5	8
Nervous System Development and Function	Development of central nervous system	0.00244	0.0728	ABR,ATM,CDKN1B,CNTN1,COL2A1,EBF2,FAIM2,FGFR2,GDF7,GJB1,HNF1B,ITGA6,KDM6B,MAP2K1,MDM4,MYC,OTX1,RAB17,RERE,SHROOM2,SOX9,STXBP1,SUFU,TERT	24
Tissue Development	Disassembly of extracellular matrix	0.00246	0.0728	CTSK,CTSS,KLK2,MMP16,MMP7	5
Cell Death and Survival	Cell death of fibroblasts	0.0025	0.0728	ATM,BIK,BOK,CABLES2,CDKN1B,CTBP1,CTBP2,IGF2R,MAP2K1,MDM4,MYC,TERT	12
Cancer,Organismal Injury and Abnormalities,Respiratory Disease	Respiratory system tumor	0.0025	0.0728	AGAP5 (includes others),ARFRP1,ARL6IP5,ASAH1,ASNS,ATE1,ATM,ATP2B1,AURKB,B3GAT1,BACE2,BMPR1B,C14orf39,CDH23,CDKN1B,CEACAM21,CERS2,CLYBL,CNTN1,CNTROB,COL23A1,CPD,DNAH14,FAIM2,FAM83H,FGFR2,FMO4,GDF7,GJB1,GTPBP10,HCG4,HOTTIP,HOXB13,IGF2R,IRX4,ITGA5,KCNK6,KCNN3,KLK11,KLK3,KRT7,KRT8,LILRB2,LPA,MAP2K1,MLPH,MMP16,MMP7,MRPL18,MYC,MYO6,MYO9B,NOTCH4,NUCKS1,NUDT10,OR13A1,OTX1,PCAT1,PCAT19,PDCD4,PIK3C2B,PLOD2…	82
Digestive System Development and Function,Embryonic Development,Hepatic System Development and Function,Organ Development,Organismal Development,Tissue Development	Development of liver	0.0025	0.0728	FGFR2,HNF1B,IGF2R,KRT18,KRT8,MDM4,PDCD4	7
Ophthalmic Disease,Organismal Injury and Abnormalities	Ocular lesion	0.00251	0.0728	CDKN1B,LOXL2,MAP2K1,OTX1,TERT,TUBA1C	6
Cancer,Organismal Injury and Abnormalities,Reproductive System Disease	Neoplasia of mammary gland	0.00257	0.0728	ATM,CDKN1B,MMP7,MYC	4
Cell Cycle	Arrest in cell cycle progression of ovarian cancer cell lines	0.00258	0.0728	CDKN1B,MYC	2
Cancer,Cellular Development,Cellular Growth and Proliferation,Hematological Disease,Organismal Injury and Abnormalities,Tumor Morphology	Proliferation of T cell acute lymphoblastic leukemia cells	0.00258	0.0728	MYC,NKX3-1	2
Cell Cycle	Termination of cell cycle progression	0.00258	0.0728	CDKN1B,MYC	2
Cancer,Cellular Development,Organismal Injury and Abnormalities	Immortalization of lymphocytes	0.00258	0.0728	MYC,TERT	2
Cell Morphology,Organismal Injury and Abnormalities	Blebbing of nuclear envelope	0.00258	0.0728	TOR1A,TOR1B	2
Cell Cycle,Connective Tissue Development and Function	Delay in cell cycle progression of fibroblast cell lines	0.00258	0.0728	MYB,MYC	2
Cancer,Dermatological Diseases and Conditions,Organismal Injury and Abnormalities	Growth of papilloma	0.00258	0.0728	CDKN1B,SKIL	2
Cellular Growth and Proliferation,Embryonic Development	Colony formation of embryonic cells	0.00258	0.0728	MYC,RAD9A	2
Organ Development,Reproductive System Development and Function	Function of prostate gland	0.00258	0.0728	CDKN1B,NKX3-1	2
Cardiovascular System Development and Function,Cell Cycle	Arrest in G1 phase of endothelial cell lines	0.00258	0.0728	CDKN1B,MYC	2
Drug Metabolism,Molecular Transport	Accumulation of cisplatin	0.00258	0.0728	SLC22A1,SLC22A2	2
Digestive System Development and Function,Embryonic Development,Organ Development,Organ Morphology,Organismal Development,Tissue Development	Branching morphogenesis of salivary gland	0.00258	0.0728	ITGA5,ITGA6	2
Tissue Morphology	Area of epithelial tissue	0.00258	0.0728	MMP7,NOTCH4	2
Cell Cycle,Connective Tissue Development and Function	Entry into cell cycle progression of fibroblast cell lines	0.00258	0.0728	CDKN1B,MYC	2
Embryonic Development,Organismal Development,Tissue Development	Formation of visceral endoderm	0.00258	0.0728	FGFR2,HNF1B	2
Cancer,Organismal Injury and Abnormalities,Reproductive System Disease	Tumorigenesis of prostatic tumor	0.00263	0.0738	MYC,NKX3-1,TMPRSS2	3
Cellular Development,Connective Tissue Development and Function,Tissue Development	Differentiation of white adipocytes	0.00263	0.0738	CTBP1,CTBP2,EBF2	3
Organismal Survival	Neonatal death	0.00269	0.075	ABR,ATM,COL2A1,FGFR2,GGCX,HAPLN1,IGF2R,KDM6B,KMT5B,MMP16,OTX1,SOX9,STXBP1,SV2A,TBX1,TOR1A,TSHZ1	17
Cell Cycle	Cell cycle progression of blood cells	0.00276	0.0768	ATM,AURKB,CDKN1B,MYB,MYC,SKIL	6
Skeletal and Muscular Disorders	Abnormality of limb	0.00278	0.0771	BMPR1B,COL2A1,CTSK,FGFR2,HAPLN1,ITGA6,KDM6B,KRT86,MDM4,MMP16,PLCD1,SOX9,SP8,TBX5	14
Connective Tissue Disorders,Organismal Injury and Abnormalities,Skeletal and Muscular Disorders,Skeletal and Muscular System Development and Function	Abnormal morphology of appendicular skeleton	0.0029	0.0801	BMPR1B,CTSK,FGFR2,HAPLN1,KDM6B,MMP16,SOX9,SP8	8
Cellular Development,Tissue Development,Visual System Development and Function	Differentiation of lens fiber cells	0.00302	0.0828	BMPR1B,CDKN1B,SKIL	3
Connective Tissue Development and Function,Skeletal and Muscular System Development and Function	Condensation of cartilage tissue	0.00302	0.0828	BMPR1B,COL2A1,SOX9	3
Cancer,Neurological Disease,Organismal Injury and Abnormalities	Cerebellar neoplasm	0.00303	0.0829	CDKN1B,KDM6B,MAP2K1,MYC,PIK3C2B,PVT1,SUFU,TERT,TUBA1C	9
Cancer	Cell transformation	0.00313	0.0849	ATM,AURKB,CDKN1B,FGFR2,KLF11,MAP2K1,MDM4,MYB,MYC,PDCD4,RAD9A,RUVBL1,SKIL,SOX9,TBX5,TERT,TFEB	17
Cell Morphology,Organismal Injury and Abnormalities,Tissue Morphology	Hypertrophy of connective tissue cells	0.00314	0.0849	ATM,BMPR1B,SOX9,SUFU,TBX5	5
Cancer,Organismal Injury and Abnormalities,Tissue Morphology,Tumor Morphology	Morphology of tumor	0.00315	0.0849	ARL6IP5,B3GAT1,CDKN1B,COL2A1,KRT8,MAP2K1,MMP7,MYC,PVT1,TERT	10
Skeletal and Muscular System Development and Function	Morphology of axial skeleton	0.00315	0.0849	COL2A1,CTSK,FGFR2,HAPLN1,HOXA4,HOXB13,KDM6B,SP8,TBX1,TSHZ1	10
Cancer,Organismal Injury and Abnormalities	Cancer of head	0.0032	0.0859	AGAP5 (includes others),AS3MT,BMPR1B,CDKN1B,CNTN1,CTBP2,DNAH14,EMSY,FAM57A,FGFR2,GTPBP10,ITGA6,KCNN3,KDM6B,KLK1,KRT7,LOXL2,LTO1,MAP2K1,MYC,MYO9B,NUDT11,PDLIM5,PIK3C2B,PLOD2,POLI,PVT1,RTEL1,SHROOM2,SKIL,STARD8,SUFU,TAX1BP1,TCP1,TERT,TLE4,TNK2,TPCN2,TSHZ1,TUBA1C	40
Auditory and Vestibular System Development and Function,Embryonic Development,Organ Development,Organismal Development,Tissue Development	Formation of cochlea	0.00329	0.0864	MYC,OTX1,SOX9,TBX1	4
Cancer,Organismal Injury and Abnormalities,Tissue Morphology	Quantity of benign tumor	0.00329	0.0864	CDKN1B,MAP2K1,MYC,SKIL	4
Cancer,Gastrointestinal Disease,Hepatic System Disease,Organismal Injury and Abnormalities	Hepatic adenocarcinoma	0.00333	0.0864	AURKB,FGFR2,KRT7,TERT,TUBA1C	5
Cellular Assembly and Organization,Cellular Function and Maintenance	Organization of cytoplasm	0.00341	0.0864	ABR,ARHGAP12,ARL3,ATE1,ATP2B1,AURKB,BHLHA15,CAPZB,CDKN1B,CHMP2B,CNTN1,CNTROB,CTSS,EFHD1,FAM83H,FGFR2,GBF1,GJB1,HOXA4,ITGA6,KRT18,MAP2K1,MAPRE1,MMP7,MYB,MYC,MYO6,PIBF1,RAB17,RAB29,RALB,RERE,RFLNB,SEPT2,SHROOM2,SKIL,SOX9,STMN3,SV2A,SYNJ2BP,TERT,TFEB,TMEM17,TNK2,TOR1A,TOR1B,TPCN2,ZRANB1	48
Developmental Disorder,Skeletal and Muscular Disorders	Congenital anomaly of limb	0.00341	0.0864	BMPR1B,COL2A1,FGFR2,IGF2R,ITGA6,SOX9,SP8,TBX1,TBX5,TMEM17	10
Cancer,Endocrine System Disorders,Organismal Injury and Abnormalities	Parathyroid gland tumor	0.00344	0.0864	CDKN1B,MYC,TERT	3
Cell Cycle,Connective Tissue Development and Function	Entry into S phase of fibroblasts	0.00344	0.0864	ATM,CDKN1B,MYC	3
Embryonic Development,Organ Development,Organismal Development,Respiratory System Development and Function,Tissue Development	Formation of trachea	0.00344	0.0864	FGFR2,MAP2K1,SOX9	3
Cancer,Gastrointestinal Disease,Organismal Injury and Abnormalities	Rectum cancer	0.00347	0.0864	CDH23,CDKN1B,CTBP2,DNAH14,FGFR2,GBF1,KCNN3,LMTK2,MAP2K1,OTX1,PIBF1,PLOD2,PNLDC1,SLC9A8,SOX9,TAX1BP1,TNK2,TSHZ1,UHRF1BP1,UPK3A	20
Cell Cycle	Senescence of cells	0.00349	0.0864	ATM,CDKN1B,FGFR2,KMT5B,MAP2K1,MYC,NCOA4,NKX3-1,PLOD2,SKIL,SOX9,TERT,ZFP36L1	13
Cellular Development,Cellular Growth and Proliferation	Proliferation of pancreatic cancer cell lines	0.00352	0.0864	BACE2,CDKN1B,FGFR2,MAP2K1,MARVELD3,MYB,MYC,RALB,TFEB	9
Cardiovascular Disease,Organismal Injury and Abnormalities	Abdominal aortic aneurysm	0.00356	0.0864	CTSK,CTSS,HOXA4,MMP7	4
Cellular Development,Nervous System Development and Function	Differentiation of oligodendrocyte precursor cells	0.00356	0.0864	CDKN1B,CNTN1,SOX9,SUFU	4
Digestive System Development and Function,Embryonic Development,Endocrine System Development and Function,Organ Development,Organismal Development,Tissue Development	Development of endocrine region of pancreas	0.00356	0.0864	CTSS,HNF1B,RFX6,SOX9	4
Embryonic Development,Tissue Morphology	Quantity of embryonic tissue	0.00356	0.0864	ARNT,BMPR1B,CDKN1B,FGFR2,KRT8,VPS53,WIF1	7
Cellular Development,Cellular Growth and Proliferation	Arrest in proliferation of tumor cell lines	0.00356	0.0864	CDKN1B,FGFR2,MAP2K1,MDM4,MYB,MYC,TERT	7
Cellular Movement	Migration of tumor cell lines	0.00357	0.0864	ASNS,ATE1,B3GAT1,CDKN1B,CTBP1,CTBP2,FAIM2,FGFR2,HOTTIP,HOXA4,ITGA5,ITGA6,KCNN3,KRT8,LYVE1,MAP2K1,MARVELD3,MMP7,MYC,NAALADL2,PCAT1,PDCD4,PIK3C2B,RAD9A,RALB,RUVBL1,SOX9,STMN3,TNK2,WIF1	30
Cell-To-Cell Signaling and Interaction	Detachment of colorectal cancer cell lines	0.00358	0.0864	GBF1,MMP7	2
Organ Morphology,Organismal Development,Organismal Injury and Abnormalities,Reproductive System Development and Function,Reproductive System Disease	Lack of uterine gland	0.00358	0.0864	BMPR1B,IGF2R	2
Cell Morphology,Cellular Assembly and Organization,DNA Replication, Recombination, and Repair	Morphology of nuclear envelope	0.00358	0.0864	TOR1A,TOR1B	2
Post-Translational Modification,Protein Degradation,Protein Synthesis	Hydrolysis of Gelatin	0.00358	0.0864	KLK3,MMP16	2
Connective Tissue Development and Function,Connective Tissue Disorders,Nervous System Development and Function,Organ Morphology,Organismal Development,Organismal Injury and Abnormalities,Skeletal and Muscular Disorders,Skeletal and Muscular System Development and Function,Tissue Development	Abnormal morphology of arcus anterior	0.00358	0.0864	TBX1,TSHZ1	2
Cell Cycle	Cell cycle progression of thymocytes	0.00358	0.0864	ATM,MYB	2
DNA Replication, Recombination, and Repair,Gene Expression	Stabilization of DNA	0.00358	0.0864	ATM,MYC	2
Dermatological Diseases and Conditions,Developmental Disorder,DNA Replication, Recombination, and Repair,Hereditary Disorder,Organismal Injury and Abnormalities	Autosomal dominant dyskeratosis congenita	0.00358	0.0864	RTEL1,TERT	2
Cellular Assembly and Organization	Erosion of telomeres	0.00358	0.0864	ATM,TERT	2
Cancer,Cell Cycle,Organismal Injury and Abnormalities	Arrest in G2 phase of tumor cells	0.00358	0.0864	CDKN1B,TERT	2
Embryonic Development,Organismal Development,Tissue Development	Formation of limb bud	0.00358	0.0864	FGFR2,TBX5	2
Cancer,Cell Cycle,Organismal Injury and Abnormalities	G2/M phase of tumor cells	0.00358	0.0864	ATM,CDKN1B	2
Connective Tissue Disorders,Hereditary Disorder,Inflammatory Disease,Organismal Injury and Abnormalities,Respiratory Disease	Familial idiopathic pulmonary fibrosis	0.00358	0.0864	RTEL1,TERT	2
Dermatological Diseases and Conditions,Developmental Disorder,DNA Replication, Recombination, and Repair,Hereditary Disorder,Organismal Injury and Abnormalities	Autosomal recessive dyskeratosis congenita	0.00358	0.0864	RTEL1,TERT	2
Embryonic Development,Organismal Development,Tissue Development	Formation of otic vesicle	0.00358	0.0864	FGFR2,SOX9	2
Cancer,Gastrointestinal Disease,Organismal Injury and Abnormalities	Colon cancer	0.00364	0.0874	AGAP5 (includes others),AGR3,AHRR,ARFGAP3,ASAH1,ASNS,ATE1,ATM,ATP2B1,ATP9B,AURKB,B3GAT1,BACE2,BAIAP2L1,C10orf25,C10orf95,CATSPERG,CDH23,CDKN1B,CLYBL,CNTN1,CNTROB,COL2A1,CPD,CTBP1,CTBP2,DNAH14,DTX4,EBF2,EHBP1,EIF4B,FAM104A,FGFR2,FOXP4,GBF1,GEMIN4,GGCX,GPR143,GRHL1,IGF2R,IRX4,ITGA5,ITGA6,KCNK6,KCNN3,KDM6B,KLK11,KLK15,KLK2,KMT5B,KRT7,LILRB2,LMTK2,LOXL2,LPA,MAP2K1,MAPRE1,MARVELD3,MBNL1,MCM3,MMP16,MMP…	110
Connective Tissue Development and Function,Connective Tissue Disorders,Gastrointestinal Disease,Organ Morphology,Organismal Development,Organismal Injury and Abnormalities,Skeletal and Muscular Disorders,Skeletal and Muscular System Development and Function,Tissue Development	Abnormal morphology of jaw bone	0.00365	0.0874	COL2A1,CTSK,FGFR2,HAPLN1,MMP16,TBX1	6
Cancer,Organismal Injury and Abnormalities	Breast or colorectal cancer	0.00366	0.0875	ABR,AGAP5 (includes others),AGR3,AHRR,ARFGAP3,ARNT,ASAH1,ASNS,ATE1,ATM,ATP2B1,ATP9B,AURKB,B3GAT1,BACE2,BAIAP2L1,BMPR1B,C10orf25,C10orf95,C14orf39,CAPZB,CATSPERG,CDH23,CDKN1B,CIAO2B,CLYBL,CNTN1,CNTROB,COL2A1,CPD,CTBP1,CTBP2,CTSK,DNAH14,DTX4,EBF2,EHBP1,EIF4B,FAM104A,FGFR2,FOXP4,GBF1,GEMIN4,GGCX,GPR143,GRHL1,HIBADH,HOXB13,IGF2R,IRX4,ITGA5,ITGA6,KCNK6,KCNN3,KDM6B,KLF11,KLK11,KLK15,KLK2,KLK3,KMT5B,KRT…	144
Organ Morphology	Branching of exocrine gland	0.00373	0.0888	ATM,CDKN1B,FGFR2,ITGA5,ITGA6	5
Cancer,Gastrointestinal Disease,Organismal Injury and Abnormalities	Colon tumor	0.00374	0.0889	AGAP5 (includes others),AGR3,AHRR,ARFGAP3,ASAH1,ASNS,ATE1,ATM,ATP2B1,ATP9B,AURKB,B3GAT1,BACE2,BAIAP2L1,C10orf25,C10orf95,CATSPERG,CDH23,CDKN1B,CLYBL,CNTN1,CNTROB,COL2A1,CPD,CTBP1,CTBP2,DNAH14,DTX4,EBF2,EHBP1,EIF4B,FAM104A,FGFR2,FOXP4,GBF1,GEMIN4,GGCX,GPR143,GRHL1,IGF2R,IRX4,ITGA5,ITGA6,KCNK6,KCNN3,KDM6B,KLK11,KLK15,KLK2,KMT5B,KRT7,LILRB2,LMTK2,LOXL2,LPA,MAP2K1,MAPRE1,MARVELD3,MBNL1,MCM3,MMP16,MMP…	111
Cellular Assembly and Organization	Formation of plasma membrane	0.00376	0.0889	CNTN1,FGFR2,GJB1,HNF1B,ITGA5,ITGA6,MYO6,P2RX2,PDLIM5,RAB17,RAB29,TOR1A	12
Cancer,Neurological Disease,Organismal Injury and Abnormalities	Mixed glioma	0.00384	0.0902	FGFR2,MAP2K1,TERT,TUBA1C	4
Cell Morphology,Organismal Injury and Abnormalities,Tissue Morphology	Hypertrophy of chondrocytes	0.00384	0.0902	ATM,BMPR1B,SOX9,SUFU	4
Tissue Development	Development of epithelial tissue	0.00389	0.0902	CDKN1B,FGFR2,GDF7,HNF1B,HOXB13,KLK3,KRT18,KRT8,LOXL2,MAP2K1,MYC,NKX3-1,NOTCH4,PIK3C2B,SOX9,SYNJ2BP,TBX5,TERT,WTAP,ZG16B	20
Auditory and Vestibular System Development and Function,Embryonic Development,Organ Development,Organ Morphology,Organismal Development,Tissue Development	Morphogenesis of middle ear	0.00389	0.0902	MYC,TBX1,TSHZ1	3
Cell Cycle	G1 phase of prostate cancer cell lines	0.00389	0.0902	CDKN1B,HOXB13,KLK3	3
Connective Tissue Development and Function,Connective Tissue Disorders,Organ Morphology,Organismal Development,Organismal Injury and Abnormalities,Skeletal and Muscular Disorders,Skeletal and Muscular System Development and Function,Tissue Development	Abnormal morphology of phalanx	0.00389	0.0902	BMPR1B,CTSK,TBX5	3
Cell Cycle,Connective Tissue Development and Function	Arrest in cell cycle progression of fibroblasts	0.00389	0.0902	CDKN1B,MYC,SKIL	3
Cellular Movement	Cell movement of lung cancer cell lines	0.00391	0.0903	CTBP1,CTBP2,FAIM2,HOTTIP,ITGA5,MMP7,PCAT1,STMN3	8
Connective Tissue Development and Function,Nervous System Development and Function,Organismal Development,Skeletal and Muscular System Development and Function,Tissue Development	Morphology of vertebral column	0.00404	0.0929	COL2A1,CTSK,HAPLN1,HOXA4,HOXB13,SP8,TBX1,TSHZ1	8
Gene Expression	Transcription	0.00406	0.0933	AHRR,ARNT,ASCL2,ATM,AURKB,BHLHA15,BMPR1B,CDKN1B,CHURC1,CNTN1,COL2A1,CTBP1,CTBP2,EBF2,FGFR2,FOXP4,GDF7,GMEB2,GRHL1,HNF1B,HOXB13,IRX4,ITGA6,JAZF1,KDM6B,KLF11,LGMN,LIME1,LOXL2,MAP2K1,MDM4,MYB,MYC,MYO6,NCOA4,NKX3-1,NOTCH4,NUCKS1,OTX1,PAX9,PDCD4,PVT1,RFX6,SKIL,SLC2A4RG,SOX9,STC2,SUFU,SUPT4H1,SYNJ2BP,TBX1,TBX5,TERT,TFEB,TLE4,TRIP13,ZBTB38,ZFP36L1,ZFP57,ZGPAT,ZNRD1	61
Cancer,Organismal Injury and Abnormalities,Renal and Urological Disease	Renal clear cell adenocarcinoma	0.00408	0.0934	AHRR,ATM,ATP9B,AURKB,CDH23,CDKN1B,FGFR2,GPR143,GPR180,ITGA5,KDM6B,KLK1,KLK2,LMTK2,MAP2K1,MPHOSPH6,MYC,NOL10,NT5C2,PIK3C2B,PLOD2,POLI,PYGB,RALB,RFX6,SOX9,TERT,TOR1A,WIF1	29
Embryonic Development,Nervous System Development and Function,Organ Development,Organismal Development,Tissue Development	Development of metencephalon	0.00413	0.0943	ABR,CNTN1,FAIM2,MAP2K1,MDM4,OTX1,RERE	7
Cell Cycle,Cell Morphology,Cellular Assembly and Organization	Morphology of chromosome components	0.00416	0.0945	ATM,MYC,RTEL1,TDRKH,TERT	5
Cancer,Connective Tissue Disorders,Ophthalmic Disease,Organismal Injury and Abnormalities,Skeletal and Muscular Disorders	Malignant neoplasm of eye	0.00416	0.0945	CDKN1B,LOXL2,MAP2K1,TERT,TUBA1C	5
Organismal Injury and Abnormalities,Tissue Morphology	Size of lesion	0.00419	0.0945	ACAT2,ARL6IP5,B3GAT1,BMPR1B,CDKN1B,COL2A1,CTSS,FAIM2,KRT8,LPA,MAP2K1,MYC,PVT1,TBX5,TERT	15
Organismal Injury and Abnormalities,Tissue Morphology	Morphology of lesion	0.00419	0.0945	ACAT2,ARL6IP5,B3GAT1,BMPR1B,CDKN1B,COL2A1,CTSS,FAIM2,KRT8,LPA,MAP2K1,MMP7,MYC,PVT1,TBX5,TERT	16
Cellular Development,Cellular Growth and Proliferation	Cell proliferation of melanoma cell lines	0.00429	0.0965	ATM,KRT8,MAP2K1,MDM4,MMP7,MYB,MYC,NOTCH4,TERT	9
Cell Death and Survival,Embryonic Development	Apoptosis of embryonic cells	0.00435	0.0973	ATM,BMPR1B,ITGA5,PLCD1,RAD9A,TBX1	6
Cellular Development,Cellular Growth and Proliferation	Arrest in proliferation of carcinoma cell lines	0.00438	0.0973	CDKN1B,MDM4,TERT	3
Cardiovascular Disease,Cardiovascular System Development and Function,Organ Morphology,Organismal Development,Organismal Injury and Abnormalities	Abnormal morphology of dilated atrium	0.00438	0.0973	IRX4,MBNL1,TBX5	3
Organ Morphology,Organismal Development,Reproductive System Development and Function	Mass of seminal vesicle	0.00438	0.0973	CDKN1B,GPRC6A,MAP2K1	3
Cell Death and Survival	Cell viability of melanoma cell lines	0.00439	0.0973	ASAH1,ATM,KDM6B,MDM4,MYC	5
Cell Death and Survival	Cell death of cervical cancer cell lines	0.00441	0.0975	ATP2B1,AURKB,BOK,CDKN1B,COL2A1,FAIM2,KRT18,MAP2K1,MYC,NCOA4,RALB,SHROOM2,TCP1,TERT,TNK2	15
Gene Expression	Expression of RNA	0.00445	0.0975	AHRR,ARNT,ASCL2,ATM,AURKB,BHLHA15,BMPR1B,CDKN1B,CHURC1,CNTN1,COL2A1,CTBP1,CTBP2,EBF2,EIF4B,FGFR2,FOXP4,GDF7,GMEB2,GRHL1,HNF1B,HOXB13,IRX4,ITGA6,JAZF1,KDM6B,KLF11,LGMN,LIME1,LOXL2,LTO1,MAP2K1,MDM4,MYB,MYC,MYO6,NCOA4,NKX3-1,NOTCH4,NUCKS1,OTX1,PAX9,PDCD4,RAD9A,RFX6,RPS9,SKIL,SLC2A4RG,SOX9,STC2,SUFU,SUPT4H1,SYNJ2BP,TBX1,TBX5,TERT,TFEB,TLE4,TRIP13,ZBTB38,ZFP36L1,ZFP57,ZGPAT,ZNRD1	64
Cancer,Dermatological Diseases and Conditions,Endocrine System Disorders,Organismal Injury and Abnormalities	Merkel-cell carcinoma	0.00445	0.0975	FGFR2,KRT7,TERT,TUBA1C	4
Cell Cycle,Connective Tissue Development and Function	Cell cycle progression of fibroblasts	0.00445	0.0975	ATM,CDKN1B,MYC,SKIL	4
Tissue Development	Organization of extracellular matrix	0.00453	0.098	COL2A1,CTSK,CTSS,HAPLN1,ITGA5,ITGA6,KLK2,MMP16,MMP7,SOX9	10
Cellular Assembly and Organization	Organization of organelle	0.00456	0.098	ARHGAP12,BHLHA15,CAPZB,CDH23,CDKN1B,CHMP2B,CHMP7,COL2A1,GBF1,KRT18,LOXL2,MAPRE1,MYC,NUCKS1,RAB29,SHROOM2,STMN3,TERT,TFEB,TOR1A,TOR1B,TPCN2	22
Cancer,Endocrine System Disorders,Organismal Injury and Abnormalities	Development of endocrine gland tumor	0.00461	0.098	BMPR1B,CDKN1B,CTSS,KRT7,MYC,TERT,TUBA1C	7
Cell Death and Survival	Cell death of tumor cell lines	0.00462	0.098	ARNT,AS3MT,ASAH1,ASNS,ATM,ATP2B1,AURKB,BIK,BMPR1B,BOK,CABLES2,CDKN1B,CLYBL,COL2A1,CTBP1,CTBP2,EIF4B,FAIM2,FGFR2,HNF1B,HOTTIP,IGF2R,ITGA5,ITGA6,KLK3,KRT18,MAP2K1,MARVELD3,MDM4,MMP7,MYB,MYC,MYO6,NCOA4,NOTCH4,NT5C2,PDCD4,PPP1R11,PVT1,RAD9A,RALB,RASSF6,SHROOM2,SOX9,TCP1,TERT,TFEB,TNK2,WIF1	49
Digestive System Development and Function,Embryonic Development,Endocrine System Development and Function,Organ Development,Organismal Development,Tissue Development	Development of pancreas	0.00463	0.098	CTSS,FGFR2,HNF1B,RFX6,SOX9	5
Cancer,Gastrointestinal Disease,Hepatic System Disease,Organismal Injury and Abnormalities	Bile duct adenocarcinoma	0.00466	0.098	ATM,CTBP2,FGFR2,KRT7,TERT,TSPO,TUBA1C,USP20,ZFP57	9
Organismal Injury and Abnormalities	Pathological Cyst	0.00472	0.098	BHLHA15,CERS2,FGFR2,HNF1B,LGMN,MYC,PDCD4,PLCD1	8
Cell Death and Survival	Apoptosis of bone cancer cell lines	0.00472	0.098	ATM,BIK,BMPR1B,CABLES2,CDKN1B,MDM4,MYC,TERT	8
Cellular Function and Maintenance,Hematopoiesis	Homeostasis of hematopoietic progenitor cells	0.00473	0.098	ARNT,MYB	2
Cell Cycle	Replicative senescence of tumor cell lines	0.00473	0.098	MYC,TERT	2
Cellular Development,Hepatic System Development and Function	Differentiation of liver cell lines	0.00473	0.098	MYB,NOTCH4	2
Cancer,Organismal Injury and Abnormalities	Neoplastic cell transformation of fibroblast cell lines	0.00473	0.098	MYC,SOX9	2
Cancer,Ophthalmic Disease,Organismal Injury and Abnormalities	Hyperplasia of retina	0.00473	0.098	CDKN1B,OTX1	2
Cellular Growth and Proliferation	Cytostasis of pancreatic cancer cell lines	0.00473	0.098	CDKN1B,MAP2K1	2
Cancer,Organismal Injury and Abnormalities	Metastasis of bladder cancer cell lines	0.00473	0.098	CDKN1B,RALB	2
Connective Tissue Development and Function,Connective Tissue Disorders,Organismal Development,Organismal Injury and Abnormalities,Skeletal and Muscular Disorders,Skeletal and Muscular System Development and Function,Tissue Development	Abnormal morphology of neurocranial base	0.00473	0.098	FGFR2,HAPLN1	2
Cell Cycle	S phase of lymphoma cell lines	0.00473	0.098	ARNT,CDKN1B	2
Cancer,Organismal Injury and Abnormalities	Transformation of astrocytes	0.00473	0.098	MYC,TERT	2
Cell-To-Cell Signaling and Interaction,Molecular Transport,Small Molecule Biochemistry	Transport of 5-hydroxytryptamine	0.00473	0.098	SLC22A1,SLC22A3	2
Cancer,Hematological Disease,Immunological Disease,Organismal Injury and Abnormalities	Delay in lymphomagenesis	0.00473	0.098	ATM,MYC	2
Cardiovascular Disease	Vascular lesion	0.00477	0.098	ACAT2,CTSK,CTSS,HOXA4,LDAH,LPA,MAP2K1,MICA,MMP7,MYC,SUFU	11
Cancer,Endocrine System Disorders,Organismal Injury and Abnormalities	Extrapulmonary small cell carcinoma	0.00478	0.098	ATM,SUFU,TERT,TUBA1C	4
Endocrine System Disorders,Gastrointestinal Disease,Hereditary Disorder,Metabolic Disease,Organismal Injury and Abnormalities	Monogenic diabetes	0.00478	0.098	HNF1B,KLF11,RFX6,ZFP57	4
Cell Cycle,Embryonic Development	Cell cycle progression of embryonic cell lines	0.00478	0.098	CDKN1B,KMT5B,MYB,MYC	4
Cancer,Organismal Injury and Abnormalities,Respiratory Disease	Lung tumor	0.00485	0.0991	AGAP5 (includes others),ARFRP1,ARL6IP5,ASAH1,ASNS,ATE1,ATM,ATP2B1,AURKB,B3GAT1,BACE2,BMPR1B,C14orf39,CDH23,CDKN1B,CEACAM21,CERS2,COL23A1,CPD,DNAH14,FAIM2,FGFR2,GJB1,GTPBP10,HCG4,HOTTIP,HOXB13,IGF2R,IRX4,ITGA5,KCNK6,KCNN3,KLK11,KRT7,KRT8,LILRB2,LPA,MAP2K1,MLPH,MMP16,MMP7,MYC,MYO6,MYO9B,NOTCH4,NUCKS1,NUDT10,OR13A1,OTX1,PCAT1,PCAT19,PDCD4,PIK3C2B,PSMB7,RALB,RGS17,RPL22L1,SHROOM2,SLC7A3,SOX9,STARD8,S…	70
Cardiovascular System Development and Function	Development of vasculature	0.00487	0.0992	ARNT,ATE1,ATM,CDKN1B,CTBP2,CTSS,FGFR2,GPR180,HNF1B,IGF2R,ITGA5,KCTD10,KLF11,KLK1,KLK3,LOXL2,MAP2K1,MDM4,MMP7,MYB,MYC,MYO9B,NOTCH4,PIK3C2B,PLCD1,SHROOM2,SUFU,SYNJ2BP,TBX1,TERT,TFEB,TUBA1C,WTAP,ZFP36L1,ZG16B	35
Cell Death and Survival	Apoptosis of spermatocytes	0.0049	0.0994	ATE1,ATM,MYC	3
Cellular Development,Embryonic Development,Nervous System Development and Function,Organ Development,Organismal Development,Tissue Development,Visual System Development and Function	Differentiation of photoreceptors	0.0049	0.0994	EBF2,KDM6B,SOX9	3
Nutritional Disease,Organismal Injury and Abnormalities	Cachexia	0.00493	0.0997	BACE2,CDKN1B,CNTN1,MYC,SKIL,TUBA1C	6
DNA Replication, Recombination, and Repair	DNA replication	0.00499	0.1	ATM,CDKN1B,MCM3,MYC,NCOA4,NUCKS1,POLI,RAD9A,TBC1D3 (includes others),TSPYL1,ZBTB38	11
Organismal Injury and Abnormalities	Benign lesion	0.005	0.1	ARNT,ATM,AURKB,BACE2,BOK,CDH23,CDKN1B,COL23A1,COL2A1,FAM57A,FGFR2,HNF1B,ITGA6,KCNN3,KLF11,KLK3,KRT7,LGMN,MAP2K1,MMP7,MYC,NOTCH4,PDCD4,PIK3C2B,RUVBL1,SKIL,SLC7A3,SOX9,TERT,TOR1A,TUBA1C	31
Cancer,Organismal Injury and Abnormalities,Tumor Morphology	Progression of tumor	0.005	0.1	ATM,CDKN1B,CTSK,FGFR2,ITGA6,LOXL2,MAP2K1,MMP7,MYC,PDCD4,SPINT2,TNK2,TUBA1C	13
Cell Cycle	Interphase of lung cancer cell lines	0.00514	0.102	ATM,CDKN1B,MDM4,MYC,RALB	5
Connective Tissue Development and Function,Connective Tissue Disorders,Developmental Disorder,Gastrointestinal Disease,Organ Morphology,Organismal Development,Organismal Injury and Abnormalities,Skeletal and Muscular Disorders,Skeletal and Muscular System Development and Function,Tissue Development	Abnormal morphology of mandible	0.00514	0.102	COL2A1,CTSK,HAPLN1,MMP16,TBX1	5
Connective Tissue Disorders,Immunological Disease,Inflammatory Disease,Inflammatory Response,Organismal Injury and Abnormalities,Skeletal and Muscular Disorders	Systemic juvenile idiopathic arthritis	0.00514	0.102	ATP2B1,C9orf78,MLPH,RMDN3,VPS53	5
Nervous System Development and Function,Organ Morphology,Organismal Development	Morphology of cerebellum	0.00517	0.103	ABR,ATM,CDKN1B,CNTN1,EBF2,FAIM2,MDM4,OTX1	8
Connective Tissue Disorders,Organismal Injury and Abnormalities,Skeletal and Muscular Disorders,Skeletal and Muscular System Development and Function	Abnormal morphology of axial skeleton	0.00519	0.103	COL2A1,CTSK,FGFR2,HOXA4,HOXB13,KDM6B,SP8,TBX1,TSHZ1	9
Respiratory System Development and Function	Respiratory system development	0.00522	0.103	ASAH1,COL2A1,CTSK,EBF2,FGFR2,IGF2R,ITGA6,KDM6B,KMT5B,MAP2K1,SOX9,TBX1,TBX5,TNS3	14
Cell Cycle	M phase of tumor cell lines	0.00535	0.105	AURKB,CAPZB,CNTROB,MAP2K1,MYB,TRIP13	6
Cancer,Endocrine System Disorders,Organismal Injury and Abnormalities,Reproductive System Disease	Serous adenocarcinoma in ovary	0.00536	0.105	AHRR,ATM,CDH23,FGFR2,FMO4,GBF1,GOT2,GPR143,HAUS6,KLK2,KRT8,KRT86,MAP2K1,MDM4,MYO9B,RSBN1L,TNS3,TUBA1C,UHRF1BP1,USP20	20
Cellular Development,Cellular Growth and Proliferation,Respiratory System Development and Function	Proliferation of lung cell lines	0.00541	0.106	FGFR2,MDM4,MYC,PAX9,TERT	5
Cancer,Gastrointestinal Disease,Organismal Injury and Abnormalities	Colorectal tumor	0.00541	0.106	AGAP5 (includes others),AGR3,AHRR,ARFGAP3,ASAH1,ASNS,ATE1,ATM,ATP2B1,ATP9B,AURKB,B3GAT1,BACE2,BAIAP2L1,BMPR1B,BOK,C10orf25,C10orf95,CATSPERG,CDH23,CDKN1B,CLYBL,CNTN1,CNTROB,COL2A1,CPD,CTBP1,CTBP2,DNAH14,DTX4,EBF2,EHBP1,EIF4B,FAM104A,FGFR2,FOXP4,GBF1,GEMIN4,GGCX,GPR143,GRHL1,IGF2R,IRX4,ITGA5,ITGA6,KCNK6,KCNN3,KDM6B,KLK11,KLK15,KLK2,KMT5B,KRT18,KRT7,LILRB2,LMTK2,LOXL2,LPA,MAP2K1,MAPRE1,MARVELD3,MBN…	125
Cell Cycle	Arrest in interphase of lymphoma cell lines	0.00546	0.106	ARNT,MYC,SOX9	3
Digestive System Development and Function,Organismal Development	Morphology of palate	0.00546	0.106	FGFR2,SOX9,TSHZ1	3
Cardiovascular Disease,Organismal Injury and Abnormalities	Abnormality of atrium	0.00548	0.106	CDKN1B,IGF2R,IRX4,MBNL1,SOX9,TBX1,TBX5	7
Cancer,Gastrointestinal Disease,Organismal Injury and Abnormalities	Colorectal cancer	0.00561	0.107	AGAP5 (includes others),AGR3,AHRR,ARFGAP3,ASAH1,ASNS,ATE1,ATM,ATP2B1,ATP9B,AURKB,B3GAT1,BACE2,BAIAP2L1,BMPR1B,C10orf25,C10orf95,CATSPERG,CDH23,CDKN1B,CLYBL,CNTN1,CNTROB,COL2A1,CPD,CTBP1,CTBP2,DNAH14,DTX4,EBF2,EHBP1,EIF4B,FAM104A,FGFR2,FOXP4,GBF1,GEMIN4,GGCX,GPR143,GRHL1,IGF2R,IRX4,ITGA5,ITGA6,KCNK6,KCNN3,KDM6B,KLK11,KLK15,KLK2,KMT5B,KRT18,KRT7,LILRB2,LMTK2,LOXL2,LPA,MAP2K1,MAPRE1,MARVELD3,MBNL1,M…	123
Organismal Development	Morphology of head	0.00564	0.107	ABR,ARNT,ATM,BMPR1B,CDH23,CDKN1B,CHMP2B,CNTN1,COL2A1,CTSK,DNAJC5,EBF2,FAIM2,FGFR2,GDF7,GPR143,GUCY2D,HAPLN1,IGF2R,ITGA6,MAP2K1,MDM4,MMP16,MYB,NKX3-1,OTX1,PAX9,SOX9,SP8,SUFU,TBX1,TMEM17,TSHZ1	33
Cancer,Hematological Disease,Immunological Disease,Organismal Injury and Abnormalities	Incidence of lymphoma	0.00565	0.107	ATM,CDKN1B,MCM3,MDM4,MYC,PDCD4,SKIL,TERT	8
Connective Tissue Development and Function,Connective Tissue Disorders,Nervous System Development and Function,Organ Morphology,Organismal Development,Organismal Injury and Abnormalities,Skeletal and Muscular Disorders,Skeletal and Muscular System Development and Function,Tissue Development	Abnormal morphology of vertebrae	0.00567	0.107	COL2A1,CTSK,HOXA4,HOXB13,SP8,TBX1,TSHZ1	7
Cellular Movement	Migration of lung cancer cell lines	0.00567	0.107	CTBP1,CTBP2,FAIM2,HOTTIP,MMP7,PCAT1,STMN3	7
Skeletal and Muscular Disorders	Hand deformity	0.00568	0.107	COL23A1,COL2A1,MMP16,MMP7,SOX9	5
Organ Morphology,Reproductive System Development and Function	Morphology of labyrinthine zone of placenta	0.00568	0.107	ARNT,FGFR2,PLCD1,VPS53,ZFP36L1	5
Gastrointestinal Disease,Organismal Injury and Abnormalities	Colorectal disorder	0.00579	0.107	AGAP5 (includes others),AGR3,AHRR,ARFGAP3,ASAH1,ASNS,ATE1,ATM,ATP2B1,ATP9B,AURKB,B3GAT1,BACE2,BAIAP2L1,BMPR1B,BOK,C10orf25,C10orf95,CATSPERG,CDH23,CDKN1B,CEACAM21,CLYBL,CNTN1,CNTROB,COL2A1,CPD,CTBP1,CTBP2,DNAH14,DTX4,EBF2,EHBP1,EIF4B,FAM104A,FGFR2,FOXP4,GBF1,GEMIN4,GGCX,GPR143,GRHL1,IGF2R,IRX4,ITGA5,ITGA6,KCNK6,KCNN3,KDM6B,KLK11,KLK15,KLK2,KMT5B,KRT18,KRT7,KRT8,LILRB2,LMTK2,LOXL2,LPA,MAP2K1,MAPRE…	128
Cellular Movement	Invasion of prostate cancer cell lines	0.00586	0.107	HOXB13,MAP2K1,MYC,NAALADL2,NCOA4,RAD9A,SOX9	7
Cancer,Dermatological Diseases and Conditions,Organismal Injury and Abnormalities	Development of papilloma	0.00587	0.107	FGFR2,MAP2K1,SKIL,TERT	4
Embryonic Development,Nervous System Development and Function,Organ Development,Organismal Development,Tissue Development	Formation of mesencephalon	0.00587	0.107	FGFR2,GDF7,OTX1,SUFU	4
Developmental Disorder	Abnormal turning of embryo	0.00597	0.107	ARNT,CDKN1B,ITGA5,MYC,SUFU	5
Cancer,Gastrointestinal Disease,Organismal Injury and Abnormalities	Development of intestinal tumor	0.00597	0.107	AGAP5 (includes others),AHRR,ARFGAP3,ASAH1,ASNS,ATE1,ATM,ATP2B1,ATP9B,AURKB,B3GAT1,BACE2,BAIAP2L1,C10orf25,C10orf95,CATSPERG,CDH23,CDKN1B,CLYBL,CNTN1,CNTROB,CPD,CTBP1,CTBP2,DNAH14,DTX4,EBF2,EHBP1,EIF4B,FAM104A,FGFR2,FOXP4,GBF1,GEMIN4,GGCX,GPR143,GRHL1,IGF2R,IRX4,ITGA5,ITGA6,KCNK6,KCNN3,KDM6B,KLK11,KLK15,KLK2,KRT7,LILRB2,LMTK2,LOXL2,LPA,MAP2K1,MARVELD3,MBNL1,MMP16,MMP7,MRPL18,MYB,MYC,MYO6,NAALADL2…	109
Cellular Development,Respiratory System Development and Function,Tissue Development	Differentiation of AT2 cells	0.00603	0.107	ITGA6,MAP2K1	2
Developmental Disorder,Organismal Injury and Abnormalities,Reproductive System Disease	Hypoplasia of labyrinthine zone of placenta	0.00603	0.107	MYC,ZFP36L1	2
Cell Cycle	Arrest in G0 phase of lymphoma cell lines	0.00603	0.107	MYC,SOX9	2
Cellular Assembly and Organization	Binding of actin filaments	0.00603	0.107	ATE1,MAPRE1	2
Neurological Disease	Glial scar	0.00603	0.107	BMPR1B,GJB1	2
Cell Cycle	Re-entry into cell cycle progression of tumor cell lines	0.00603	0.107	TCP1,TERT	2
Connective Tissue Disorders,Developmental Disorder,Gastrointestinal Disease,Organismal Injury and Abnormalities,Skeletal and Muscular Disorders	Hypoplasia of maxilla	0.00603	0.107	COL2A1,MMP16	2
Cancer,Immunological Disease,Organismal Injury and Abnormalities	Development of thymoma	0.00603	0.107	ATM,MYC	2
Cell Cycle	G1 checkpoint of cells	0.00603	0.107	ATM,RAD9A	2
Cardiovascular System Development and Function,Organ Development	Conduction of sinoatrial node	0.00603	0.107	MMP7,TBX5	2
Organ Morphology,Reproductive System Development and Function,Tissue Morphology	Quantity of spermatocytes	0.00603	0.107	BIK,CDKN1B	2
Cell Cycle	Arrest in cell cycle progression of B-lymphocyte derived cell lines	0.00603	0.107	CDKN1B,SKIL	2
Lipid Metabolism,Small Molecule Biochemistry	Synthesis of palmitic acid	0.00603	0.107	ARNT,ASAH1	2
Cancer,Cell Cycle,Organismal Injury and Abnormalities,Tumor Morphology	Senescence of cancer cells	0.00603	0.107	MYC,NKX3-1	2
Cancer,Neurological Disease,Organismal Injury and Abnormalities	Desmoplastic medulloblastoma	0.00606	0.107	SUFU,TERT,TUBA1C	3
Cellular Development,Embryonic Development	Reprogramming of embryonic cell lines	0.00606	0.107	DDX52,MYC,TBX5	3
Organismal Development	Arrest in development of organism	0.00606	0.107	ATM,KMT5B,MYC	3
Cellular Development,Cellular Growth and Proliferation,Organ Development,Reproductive System Development and Function	Proliferation of granulosa cells	0.00606	0.107	BMPR1B,CDKN1B,MYC	3
Cell-To-Cell Signaling and Interaction	Detachment of tumor cell lines	0.00606	0.107	GBF1,MMP7,SIPA1	3
Connective Tissue Development and Function,Connective Tissue Disorders,Organ Morphology,Organismal Development,Organismal Injury and Abnormalities,Skeletal and Muscular Disorders,Skeletal and Muscular System Development and Function,Tissue Development	Abnormal morphology of short humerus	0.00606	0.107	BMPR1B,KDM6B,MMP16	3
Organismal Development	Abnormal morphology of body cavity	0.00615	0.107	ASAH1,ATE1,ATM,BIK,BMPR1B,CDKN1B,COL2A1,CTSK,FGFR2,FOXP4,GDF7,GJB1,HNF1B,HOXB13,IGF2R,IRX4,ITGA6,KCTD10,KDM6B,KLK11,KLK3,KMT5B,KRT18,KRT8,LGMN,LOXL2,MAP2K1,MBNL1,MDM4,MMP7,MYB,MYC,NKX3-1,PDLIM5,PLCD1,RERE,SIPA1,SLC22A1,SUFU,TAX1BP1,TBX1,TBX5,TERT,TLE4,ZFP36L1	45
Skeletal and Muscular System Development and Function	Mineralization of bone	0.00616	0.107	ATP2B1,BMPR1B,COL2A1,FGFR2,GPRC6A,KDM6B,MAP2K1,SOX9	8
Cell-To-Cell Signaling and Interaction	Binding of prostate cancer cell lines	0.00626	0.107	ITGA5,ITGA6,KLK3,NAALADL2	4
Cardiovascular Disease,Cardiovascular System Development and Function,Organismal Injury and Abnormalities,Tissue Morphology	Abnormal morphology of dorsal aorta	0.00626	0.107	ITGA5,KCTD10,MYC,ZFP36L1	4
Respiratory System Development and Function	Development of respiratory tract	0.00627	0.107	EBF2,FGFR2,MAP2K1,SOX9,TBX1,TNS3	6
Cancer,Gastrointestinal Disease,Organismal Injury and Abnormalities	Oral tumor	0.00629	0.107	AGAP5 (includes others),AS3MT,BMPR1B,CDKN1B,CNTN1,CTBP2,DNAH14,EMSY,FAM57A,FGFR2,GTPBP10,ITGA6,KCNN3,KDM6B,KLK1,KRT7,LTO1,MYC,MYO9B,NUDT11,PDLIM5,PLOD2,POLI,RTEL1,SHROOM2,SKIL,STARD8,TAX1BP1,TCP1,TERT,TLE4,TNK2,TPCN2,TSHZ1,TUBA1C	35
Cancer,Organismal Injury and Abnormalities,Respiratory Disease	Development of lung carcinoma	0.00635	0.107	AGAP5 (includes others),ARFRP1,ASAH1,ASNS,ATE1,ATM,ATP2B1,B3GAT1,BACE2,BMPR1B,C14orf39,CDH23,CDKN1B,CPD,DNAH14,FAIM2,FGFR2,GJB1,GTPBP10,HOXB13,IGF2R,IRX4,KCNK6,KCNN3,KRT7,LILRB2,LPA,MAP2K1,MMP16,MYC,MYO6,MYO9B,NOTCH4,NUCKS1,NUDT10,OR13A1,OTX1,PCAT19,RALB,RPL22L1,SOX9,STARD8,SV2A,TERT,TNK2,TUBA1C,USP20	47
Tissue Development	Growth of epithelial tissue	0.00643	0.107	ARNT,ATM,CDKN1B,CERS2,FGFR2,HNF1B,HOXB13,ITGA6,KLK3,LOXL2,MAP2K1,MARVELD3,MMP7,MYB,MYC,NKX3-1,SOX9,SPINT2,SYNJ2BP,TBX1,TERT,WTAP,ZFP36L1,ZG16B	24
Organ Morphology	Morphology of gland	0.00648	0.107	CDKN1B,CTSK,FGFR2,GDF7,GPRC6A,HNF1B,HOXB13,KRT18,KRT8,MAP2K1,MYC,NKX3-1,OTX1,SOX9,TBX1,TERT	16
Cancer,Endocrine System Disorders,Organismal Injury and Abnormalities	Adrenal gland tumor	0.00652	0.107	BMPR1B,CDKN1B,GJB1,KRT7,TERT,TUBA1C	6
Cancer,Organismal Injury and Abnormalities	Stage IV metastatic melanoma	0.00667	0.107	MAP2K1,MDM4,TNK2,TUBA1C	4
Molecular Transport	Transport of organic cation	0.00669	0.107	SLC22A1,SLC22A2,SLC22A3	3
Drug Metabolism,Molecular Transport	Transport of drug	0.00669	0.107	SLC22A1,SLC22A2,SLC22A3	3
Cancer,Neurological Disease,Organismal Injury and Abnormalities	Medulloblastoma	0.00671	0.107	CDKN1B,KDM6B,MYC,PIK3C2B,PVT1,SUFU,TERT,TUBA1C	8
Cancer,Neurological Disease,Organismal Injury and Abnormalities	Peripheral nervous system neoplasm	0.00677	0.107	CDKN1B,FGFR2,MYC,TERT,TMPRSS2,TUBA1C	6
Developmental Disorder,Gastrointestinal Disease	Congenital anomaly of gastrointestinal tract	0.00678	0.107	COL2A1,FGFR2,HAPLN1,MAP2K1,MDM4,MMP16,RFX6,SUFU,TBX1,TMEM17	10
Organ Morphology,Organismal Injury and Abnormalities,Reproductive System Development and Function,Reproductive System Disease	Abnormal morphology of internal genitalia	0.00679	0.107	ATM,BIK,BMPR1B,CDKN1B,EBF2,GDF7,GPRC6A,HOXB13,IGF2R,KLK3,LMTK2,NKX3-1,STC2,TDRKH	14
Cell Cycle,Connective Tissue Development and Function	Cell cycle progression of fibroblast cell lines	0.00689	0.107	ATM,CDKN1B,KMT5B,MYB,MYC	5
Cancer,Organismal Injury and Abnormalities,Reproductive System Disease	Female genital tract adenocarcinoma	0.00709	0.107	ABR,AGAP5 (includes others),AHRR,ATM,ATP2B1,ATP9B,AURKB,BAIAP2L1,BIK,C14orf39,CDH23,CDKN1B,CNTN1,COL23A1,COL2A1,DIS3L,DNAH14,EHBP1,EMSY,FGFR2,FMO4,GBF1,GOT2,GPR143,GPRC6A,GRHL1,HAUS6,HOXB13,IGF2R,IRX4,ITGA6,KCNK6,KCNN3,KLK11,KLK2,KRT18,KRT7,KRT8,KRT86,LDAH,LGMN,LOXL2,MAP2K1,MBNL1,MDM4,MYO9B,NDUFA9,NOL10,NOTCH4,NUDT10,OLFML1,OTX1,PIBF1,PIK3C2B,PLCD1,PLEKHH2,PNLDC1,PSMD5,RFX6,RSBN1L,RTEL1,SHROOM2,S…	89
Developmental Disorder,Neurological Disease,Organismal Injury and Abnormalities	Congenital encephalopathy	0.0071	0.107	ARNT,ASNS,COL2A1,FGFR2,MDM4,NOTCH4,RALB,RERE,SP8,SUFU,TERT,VPS53	12
Cancer,Endocrine System Disorders,Organismal Injury and Abnormalities	Adrenal cancer	0.0071	0.107	BMPR1B,KRT7,TERT,TUBA1C	4
Cancer,Organismal Injury and Abnormalities	Development of benign tumor	0.00717	0.107	ATM,AURKB,BACE2,BOK,CDH23,CDKN1B,FGFR2,ITGA6,KRT7,MAP2K1,MMP7,MYC,PDCD4,PIK3C2B,RUVBL1,SKIL,SOX9,TERT	18
Cancer,Hematological Disease,Immunological Disease,Organismal Injury and Abnormalities	Richter syndrome	0.00736	0.107	ATM,COL2A1,MYC	3
Organismal Development,Skeletal and Muscular System Development and Function	Morphology of forelimb	0.00736	0.107	FGFR2,HAPLN1,SP8	3
Cellular Assembly and Organization,Nervous System Development and Function	Sorting of axons	0.00747	0.107	CDKN1B,EBF2	2
Embryonic Development,Organismal Development,Tissue Morphology	Morphology of atrioventricular canal	0.00747	0.107	TBX1,TBX5	2
Cellular Development,Cellular Growth and Proliferation	Arrest in growth of thyroid tumor cell lines	0.00747	0.107	CDKN1B,TERT	2
Cancer,Organismal Injury and Abnormalities	Transformation of endothelial cells	0.00747	0.107	MYC,TERT	2
Developmental Disorder,Gastrointestinal Disease,Organismal Injury and Abnormalities	Congenital anomaly of intestinal tract	0.00747	0.107	FGFR2,RFX6	2
Cellular Development	Osteogenic differentiation	0.00747	0.107	HCG18,SOX9	2
Cancer,Dermatological Diseases and Conditions,Organismal Injury and Abnormalities	Locally advanced cutaneous melanoma	0.00747	0.107	MAP2K1,TNK2	2
Amino Acid Metabolism,Small Molecule Biochemistry	Biosynthesis of aspartate family amino acids	0.00747	0.107	ASNS,GOT2	2
Cell Cycle,Connective Tissue Development and Function	Re-entry into S phase of fibroblast cell lines	0.00747	0.107	CDKN1B,MYC	2
Cell Cycle	Interphase of skin cell lines	0.00747	0.107	CDKN1B,MYC	2
Cell-To-Cell Signaling and Interaction	Adhesion of stem cells	0.00747	0.107	COL2A1,ITGA5	2
Auditory and Vestibular System Development and Function,Auditory Disease,Organ Morphology,Organismal Development,Organismal Injury and Abnormalities	Abnormal morphology of otic capsule	0.00747	0.107	FGFR2,TBX1	2
Cancer,Organismal Injury and Abnormalities	Locally advanced BRAF V600 mutation positive melanoma	0.00747	0.107	MAP2K1,TNK2	2
Cell Cycle,Connective Tissue Development and Function,DNA Replication, Recombination, and Repair	Checkpoint control of fibroblast cell lines	0.00747	0.107	ATM,FGFR2	2
Organismal Development,Skeletal and Muscular Disorders,Skeletal and Muscular System Development and Function	Abnormal morphology of autopod	0.00755	0.107	BMPR1B,COL2A1,ITGA6,MDM4	4
Cellular Assembly and Organization	Fusion of cellular membrane	0.00755	0.107	CTBP1,RALB,STXBP1,VAMP8	4
Cancer,Organismal Injury and Abnormalities,Respiratory Disease	Non-small cell lung carcinoma	0.00766	0.107	AGAP5 (includes others),ARFRP1,ASAH1,ASNS,ATE1,ATM,ATP2B1,AURKB,B3GAT1,BACE2,BMPR1B,C14orf39,CDH23,CDKN1B,CPD,DNAH14,FAIM2,FGFR2,GJB1,GTPBP10,HOTTIP,HOXB13,IGF2R,IRX4,ITGA5,KCNK6,KCNN3,KLK11,KRT7,LILRB2,LPA,MAP2K1,MMP16,MYC,MYO6,MYO9B,NOTCH4,NUCKS1,NUDT10,OR13A1,OTX1,PCAT1,PCAT19,PDCD4,RALB,RPL22L1,SOX9,STARD8,STMN3,SV2A,TBX5,TERT,TNK2,TSPO,TUBA1C,USP20	56
Cellular Movement	Cell movement of tumor cell lines	0.00772	0.107	ASNS,ATE1,B3GAT1,CDKN1B,CTBP1,CTBP2,FAIM2,FGFR2,HOTTIP,HOXA4,ITGA5,ITGA6,KCNN3,KRT8,LYVE1,MAP2K1,MARVELD3,MMP7,MYB,MYC,NAALADL2,PCAT1,PDCD4,PIK3C2B,PLCD1,RAD9A,RALB,RUVBL1,SOX9,STMN3,TNK2,TUBA1C,WIF1	33
Cellular Development,Cellular Growth and Proliferation,Connective Tissue Development and Function,Tissue Development	Proliferation of chondrocytes	0.0079	0.107	ATM,BMPR1B,CDKN1B,FGFR2,MMP16	5
Cellular Development,Cellular Growth and Proliferation	Cell proliferation of adenocarcinoma cell lines	0.00802	0.107	FGFR2,MAP2K1,SOX9,TBX5	4
Organismal Injury and Abnormalities,Renal and Urological Disease	Renal cyst	0.00802	0.107	HNF1B,LGMN,MYC,PDCD4	4
Cellular Development,Cellular Growth and Proliferation	Proliferation of thyroid tumor cell lines	0.00802	0.107	CDKN1B,MDM4,MYC,TERT	4
Connective Tissue Development and Function,Skeletal and Muscular System Development and Function,Tissue Development	Formation of endochondral bone	0.00802	0.107	CDKN1B,COL2A1,KDM6B,SOX9	4
Cellular Development	Transition of cells	0.00802	0.107	MAP2K1,MYB,SKIL,TBX1	4
Cancer,Gastrointestinal Disease,Organismal Injury and Abnormalities	Colorectal carcinoma	0.00805	0.107	AGAP5 (includes others),AHRR,ARFGAP3,ASAH1,ASNS,ATE1,ATM,ATP2B1,ATP9B,AURKB,B3GAT1,BACE2,BAIAP2L1,C10orf25,C10orf95,CATSPERG,CDH23,CDKN1B,CLYBL,CNTN1,CNTROB,CPD,CTBP1,CTBP2,DNAH14,DTX4,EBF2,EHBP1,EIF4B,FAM104A,FGFR2,FOXP4,GBF1,GEMIN4,GGCX,GPR143,GRHL1,IGF2R,IRX4,ITGA5,ITGA6,KCNK6,KCNN3,KDM6B,KLK11,KLK15,KLK2,KRT7,LILRB2,LMTK2,LOXL2,LPA,MAP2K1,MARVELD3,MBNL1,MMP16,MRPL18,MYB,MYC,MYO6,NAALADL2,NCOA…	108
Cellular Assembly and Organization	Distribution of mitochondria	0.00807	0.107	BHLHA15,KRT8,SYNJ2BP	3
DNA Replication, Recombination, and Repair	Elongation of DNA	0.00807	0.107	POLI,SUPT4H1,TERT	3
Cancer,Neurological Disease,Organismal Injury and Abnormalities	Anaplastic oligodendroglioma	0.00807	0.107	MAP2K1,TERT,TUBA1C	3
Skeletal and Muscular System Development and Function	Morphogenesis of skeletal system	0.00807	0.107	COL2A1,FGFR2,HOXA4,MYC,RFLNB,SOX9,TBX1	7
Cardiovascular Disease,Cardiovascular System Development and Function,Organismal Injury and Abnormalities,Tissue Morphology	Abnormal morphology of artery	0.00807	0.107	GPR180,ITGA5,KCTD10,KLK3,MYC,TBX1,ZFP36L1	7
Post-Translational Modification	Processing of protein fragment	0.00826	0.107	CTSS,MMP16,MYC,NOTCH4,TMPRSS2	5
Cellular Development,Cellular Growth and Proliferation	Proliferation of leukemia cell lines	0.00829	0.107	ATM,AURKB,CDKN1B,EIF4B,LILRB2,MAP2K1,MYB,MYC,NKX3-1,TERT	10
Connective Tissue Disorders,Organismal Injury and Abnormalities,Skeletal and Muscular Disorders	Abnormality of limb bone	0.00833	0.107	BMPR1B,COL2A1,CTSK,KDM6B,MMP16,SOX9,SP8	7
Developmental Disorder	Agenesis	0.00839	0.107	CDKN1B,FGFR2,HNF1B,IGF2R,MDM4,MYC,RERE,SP8,TLE4	9
Cancer,Organismal Injury and Abnormalities,Respiratory Disease	Lung carcinoma	0.00843	0.107	AGAP5 (includes others),ARFRP1,ASAH1,ASNS,ATE1,ATM,ATP2B1,AURKB,B3GAT1,BACE2,BMPR1B,C14orf39,CDH23,CDKN1B,CEACAM21,CPD,DNAH14,FAIM2,FGFR2,GJB1,GTPBP10,HOTTIP,HOXB13,IGF2R,IRX4,ITGA5,KCNK6,KCNN3,KLK11,KRT7,LILRB2,LPA,MAP2K1,MMP16,MYC,MYO6,MYO9B,NOTCH4,NUCKS1,NUDT10,OR13A1,OTX1,PCAT1,PCAT19,PDCD4,PIK3C2B,PSMB7,RALB,RGS17,RPL22L1,SHROOM2,SLC7A3,SOX9,STARD8,STMN3,SV2A,TBX5,TERT,TNK2,TOR1B,TSPO,TUBA1C…	63
Hematological Disease,Immunological Disease	Post-transplant lymphoproliferative disorder	0.0085	0.107	ATM,B3GAT1,MYC,TUBA1C	4
Cell Cycle	Cell cycle progression	0.00867	0.107	ASNS,ATE1,ATM,AURKB,BMPR1B,CDKN1B,CHMP7,CNTROB,CTBP1,FGFR2,GBF1,HAUS6,KMT5B,KRT18,KRT8,LGMN,MAP2K1,MDM4,MYB,MYC,NCOA4,NKX3-1,NUCKS1,RAD9A,RASSF6,RPS9,SESN1,SHROOM2,SIPA1,SKIL,TBC1D3 (includes others),TCP1,TERT	33
Cancer,Organismal Injury and Abnormalities,Reproductive System Disease	Prostatic adenocarcinoma	0.00869	0.107	ABR,ACTR1A,AGAP5 (includes others),AHRR,ARFGAP3,ARHGAP12,ARNT,ASNS,ATM,ATP9B,BAIAP2L1,C3orf38,C9orf78,CAPZB,CDH23,CHMP2B,CNTROB,COL23A1,CPD,DTX4,EIF4B,FAM83H,GBF1,GPRC6A,GUCY2D,HAPLN1,HOXA4,HOXB13,IGF2R,ITGA5,KDM6B,KDSR,KLF11,KLK15,KRT18,LDAH,LIME1,LMTK2,LOXL2,LYVE1,MAP2K1,MDM4,MMP16,MYC,MYO6,NAALADL2,NKX3-1,NOL10,NT5C2,NUDT10,OTX1,PDCD4,PLCD1,PLEKHH2,POU5F1B,PYGB,R3HCC1,RFX6,RSBN1L,SHROOM2,SIDT1…	77
Connective Tissue Development and Function,Connective Tissue Disorders,Organismal Injury and Abnormalities,Skeletal and Muscular Disorders,Skeletal and Muscular System Development and Function,Tissue Development	Abnormal morphology of bone	0.00876	0.107	BMPR1B,COL2A1,CTSK,FGFR2,HAPLN1,HOXA4,HOXB13,KDM6B,MMP16,OTX1,SOX9,SP8,TBX1,TBX5,TLE4,TSHZ1	16
Cancer,Organismal Injury and Abnormalities	Advanced BRAF V600 positive melanoma	0.00882	0.107	FGFR2,MAP2K1,TNK2	3
Cancer,Organismal Injury and Abnormalities	Unresectable BRAF V600 positive melanoma	0.00882	0.107	FGFR2,MAP2K1,TNK2	3
Organ Morphology,Organismal Injury and Abnormalities,Reproductive System Development and Function,Reproductive System Disease	Abnormal morphology of placental spongiotrophoblast layer	0.00882	0.107	ARNT,FGFR2,ZFP36L1	3
Cell Cycle	Initiation of S phase	0.00882	0.107	CDKN1B,MAP2K1,MYC	3
Cellular Development,Cellular Growth and Proliferation,Reproductive System Development and Function	Cell proliferation of breast cell lines	0.00885	0.107	ATM,BAIAP2L1,FGFR2,MMP7,MYC,NOTCH4,PVT1	7
Cancer,Organismal Injury and Abnormalities	Melanoma	0.00888	0.107	ABR,AGAP5 (includes others),AGR3,ARFGAP3,ARL6IP5,ARNT,ASAH1,ASNS,ATM,ATP2B1,ATP9B,AURKB,B3GAT1,BAIAP2L1,BIK,BMPR1B,BOK,C14orf39,C3orf38,C9orf78,CATSPERG,CDH23,CDKN1B,CEACAM21,CLYBL,CNTN1,CNTROB,COL23A1,COL2A1,CPD,CTBP2,DIS3L,DNAH14,DNAJC5,DTX4,EBF2,ECHDC3,EFHD1,EHBP1,EIF4B,EMSY,FAIM2,FAM83F,FAM83H,FAM84B,FGFR2,FMO4,FOXP4,GBF1,GDF7,GIPC2,GLOD4,GMEB2,GOT2,GPR143,GPRC6A,GUCA1B,GUCY2D,HAPLN1,HAUS6,HO…	166
Cancer,Gastrointestinal Disease,Organismal Injury and Abnormalities	Rectal adenocarcinoma	0.00891	0.107	CDH23,CTBP2,DNAH14,FGFR2,GBF1,KCNN3,LMTK2,MAP2K1,OTX1,PIBF1,PLOD2,PNLDC1,SLC9A8,SOX9,TAX1BP1,TSHZ1,UHRF1BP1,UPK3A	18
Cell Morphology,Cellular Assembly and Organization	Morphology of vesicles	0.009	0.107	BACE2,CERS2,GPR143,TPCN2	4
Cancer,Organismal Injury and Abnormalities	Advanced BRAF V600 mutation positive malignant solid tumor	0.009	0.107	FGFR2,MAP2K1,TNK2,TUBA1C	4
Cell Death and Survival	Cell viability of stem cells	0.009	0.107	ATM,CDKN1B,RAD9A,SOX9	4
Gene Expression	Repression of RNA	0.00905	0.107	CTBP1,CTBP2,KLF11,MYC,PAX9,SKIL,SUFU,TRIM8	8

## Sheet: Networks
Supplementary Table 4.4. Gene networks enrichments in non-HLA post-GWAS genes identified by IPA.
ID	Molecules in Network	Score	Focus Molecules	Top Diseases and Functions
1	26s Proteasome,ARNT,ASNS,ATPase,Cbp/p300,cytochrome C,DDX52,DIS3L,GCHFR,GEMIN4,HAUS6,HOXA4,JAZF1,MPHOSPH6,MYC,MYO9B,NOL10,P-TEFb,PDLIM5,PRR3,PSMD5,PVT1,RNA polymerase II,Rnr,RPS9,RSBN1L,RUVBL1,SLC9A8,Smad,TCP1,TIMM23,TOR1A,TOR1B,VPS53,ZBTB38	47	27	[Cell Morphology, Cellular Assembly and Organization, Organismal Injury and Abnormalities]
2	Ahr-aryl hydrocarbon-Arnt,AHRR,amylase,Ant,ASAH1,B3GAT1,BHLHA15,CEACAM21,CERS2,CNTN1,Collagen type II,ERK1/2,GJB1,GOT2,Kallikrein,KCTD10,KLK1,KLK11,KLK15,KLK2,MLPH,PLCD1,Rab5,Secretase gamma,Serine Protease,SIPA1,SLC22A1,TBC1D3 (includes others),TMPRSS2,TPCN2,trypsin,TSPO,VAMP8,Vla-4,ZG16B	40	24	[Lipid Metabolism, Molecular Transport, Small Molecule Biochemistry]
3	60S ribosomal subunit,Alpha tubulin,ASCL2,Ctbp,Hdac,HISTONE,Histone h4,HNF1B,IRX4,KDM6B,KMT5B,MBNL1,MCAT,MRM3,N-cor,NFkB (complex),NOTCH4,OTX1,PRC2,RAB29,RGS17,RPL22L1,RPL3,Rxr,TAX1BP1,TBX1,TBX5,TCF,TFEB,Top2,TRIM8,USP20,USP39,WIF1,ZGPAT	38	23	[Cardiovascular Disease, Cardiovascular System Development and Function, Organ Morphology]
4	ABR,Actin,Adaptor protein 2,ARHGAP12,AURKB,Calmodulin,CFAP44,Clathrin,CNTROB,CTBP1,FAM83H,Gpcr,GPR143,GPR180,GPRC6A,Hsp90,Insulin,KCNN3,KLF11,MAPRE1,P38 MAPK,PLC,Proinsulin,Rac,RFX6,SEPT2,STXBP1,TM7SF3,TRIP13,TSPYL1,TUBA1B,TUBA1C,tubulin,tubulin (family),WDYHV1	35	22	[Cancer, Cell Cycle, Cellular Movement]
5	ACTR1A,Alpha catenin,ARFRP1,BIK,calpain,CAPZB,Casein,CHMP2B,Collagen type I (complex),Collagen type IV,Collagen(s),CTBP2,CTSK,F Actin,Fibrinogen,FOXP4,HOXB13,Integrin,KLK3,LGMN,LPA,Lysosomal Protease,Mmp,MMP16,MMP7,MYO6,Ngf,PI3K (complex),Pld,PLOD2,PYGB,SKIL,SYNRG,TECPR1,WASHC2A/WASHC2C	33	21	[Post-Translational Modification, Protein Degradation, Protein Synthesis]
6	Akt,ARFGAP3,BMPR1B,CDK4/6,CIAO2B,COL2A1,collagen type i (family),Cyclin D,DNA-PK,EMSY,estrogen receptor,growth factor,growth factor receptor,HAPLN1,Hedgehog,Hif1,LOXL2,NAALADL2,NCOA4,NKX3-1,Notch,PAX9,PI3K (family),PIK3C2B,RAD9A,RHEBL1,RTEL1,Smad2/3-Smad4,SOX9,STMN3,TIP60,TRIM26,VGLL3,Wnt,WTAP	31	20	[Connective Tissue Development and Function, Organismal Development, Respiratory System Development and Function]
7	ACAT2,ADRB,BOK,CaMKII,Ck2,CPD,Creb,DUSP14,ERK,Gsk3,GUCA1B,GUCY2D,Laminin1,LMTK2,MAP2K1/2,NUCKS1,NUDT11,Pdgf (complex),PDGF BB,PGD,phosphatase,Pkg,PP1 protein complex group,PP2A,PPP1R11,PPP1R14A,RAB17,RASSF6,Rock,SPINT2,STYX,SV2A,TNS3,UBE2R2,ZFP36L1	31	20	[Developmental Disorder, Hereditary Disorder, Ophthalmic Disease]
8	ATM,BCR (complex),CD3,EGLN,FAM57A,Fgfr,FGFR2,Focal adhesion kinase,Ifn gamma,IGF2R,IgG2a,IgG2b,Igm,IKK (complex),LDL,LILRB2,LIME1,MHC CLASS I (family),MICA,NUDT13,PDCD4,Pkc(s),POLI,PTK,RALB,RAS,STC2,TCR,TERT,Tgf beta,TLE4,TNK2,Ubiquitin,ZFP57,ZRANB1	25	17	[Cancer, Cell Cycle, DNA Replication, Recombination, and Repair]
9	Alp,AMPK,ARL6IP5,ATP2B1,CTSS,cytokine,EIF4B,FSH,GBF1,GDF7,Growth hormone,hemoglobin,Hsp70,Ige,IgG,IgG1,IL1,IL12 (complex),Immunoglobulin,Interferon alpha,Lh,Mapk,MSMB,MTORC1,MYB,NDUFA9,NT5C2,PIBF1,Pka,SESN1,SLC25A37,STAT5a/b,Tnf (family),TSH,TTLL12	19	14	[Developmental Disorder, Hereditary Disorder, Metabolic Disease]
10	ANKEF1,arachidonyl-coenzyme A,ATP6V0E2,CALML4,CHCHD5,COX6B2,EBF2,EGLN3,ETNPPL,FOXN4,GGCX,GPR146,GRHL1,HNF4A,HPD,HTT,KCNC3,KDM1A,LDAH,MECR,MRPL18,Pgk,PMVK,PPA2,PPARA,PSMB7,PTGR1,QTRT2,SERPINA10,SFXN2,SLC22A3,SYNJ2BP,UQCC1,ZFYVE19,ZNRD1	19	14	[Cell Death and Survival, Lipid Metabolism, Small Molecule Biochemistry]
11	APP,BPI,C10orf25,C11orf71,C9orf78,CCL4L1/CCL4L2,CHURC1,DEFA4,DLEU1,DUSP4,ERVFRD-1,Fcna,GIMAP6,GPR78,GTDC1,GTPBP10,HCG4,HIST1H1C,KIAA0513,KIAA1841,LILRA5,NUDT10,OLFML2A,P2RX2,PAF1,RAPGEFL1,RFLNB,SUPT4H1,TEX44,TMEM150A,TNF,TPD52L2,TRDMT1,tretinoin,UHRF1BP1	19	14	[Cell Cycle, Cellular Compromise, Cellular Growth and Proliferation]
12	14-3-3,APC (complex),ATE1,CABLES2,caspase,Cdc2,CDKN1B,collagen,Collagen type III,Cyclin A,Cyclin E,Cytokeratin,E2f,Fibrin,GTPase,Hsp27,ITGA5,ITGA6,Jnk,Keratin,KRT18,KRT7,KRT8,KRT86,Laminin (complex),MAP2K1,MARVELD3,MCM3,MDM4,Mek,Raf,Rb,Rsk,Sos,Tropomyosin	17	13	[Cell Morphology, Embryonic Development, Hair and Skin Development and Function]
13	AIF1L,ARHGAP19,BORCS7,CAMK2N1,CCDC28A,CDC42SE1,CHST3,CUL2,DCUN1D3,DCUN1D4,DTX4,ELAVL1,FAM156A/FAM156B,FAM83F,FAM84B,FEM1C,GLOD4,HERC1,HIBADH,IKBIP,INO80C,KDSR,KIF26A,LTO1,MBNL2,MFSD13A,MPV17L,OSR2,SAT1,TGFB1,TUT4,VWA7,YAE1,ZNF571,ZNF652	17	13	[Embryonic Development, Small Molecule Biochemistry, Tissue Development]
14	AKIRIN1,ATP11B,ATP9B,CATSPERG,COL23A1,COL26A1,DENND5A,DIP2C,DNAH14,EFHD1,ENOSF1,GIPC2,GRB2,HNRNPL,METTL27,OSM,PCYOX1L,PNLDC1,RASGEF1C,RIC1,RIPOR1,SERINC5,SHROOM2,SLC25A36,SLC35A4,SLC8B1,SMIM13,TM7SF3,TMEM242,TRIM25,TRPM7,TSPAN10,ZFAND3,ZMAT1,ZNF266	17	13	[Cell Cycle, Cellular Function and Maintenance, Connective Tissue Development and Function]
15	AGR3,AIF1L,AVEN,CHMP7,COL16A1,creatinine,DMAC2,ESR2,FAM104A,FMO4,GDAP1,HPS3,ITGB1,LRRN3,MMP24,NXF1,PCYOX1L,R3HCC1,RERE,SCUBE1,SCYL3,SDCBP,SEL1L3,SIDT1,SLC7A3,SNN,SOX4,SP8,TDRKH,TENM4,THSD1,TLN1,UPK3A,ZNF618,ZNF740	17	13	[Cell Morphology, Cellular Assembly and Organization, Cellular Development]
16	AGAP5 (includes others),ARAP2,ARL3,Atp5k,CDH22,CDH23,CGREF1,COMMD10,DNAJB7,DNAJC5,GPR19,HCG18,HEIH,HSPB2,IFNG,LOC100911216/Pcsk1,LYN,miR-515-3p (and other miRNAs w/seed AGUGCCU),PCAT1,PGLYRP2,PIK3CA,PLEKHH2,RELA,RNF39,RT1-EC2,STX4,THEMIS2,TP53,TRAF6,VAMP5,vanillic acid,VARS2,Wfdc17,ZNF385A,ZNF675	14	11	[Cellular Function and Maintenance, Cellular Growth and Proliferation, Infectious Diseases]
17	ADAMDEC1,AS3MT,BACE2,beta-estradiol,C3orf38,CLYBL,corticosterone,ER-α-Estradiol-ER-α-Estradiol,ESR1,GMEB2,HNRNPA2B1,KCNK6,KRTAP10-6,LILRB5,LOC391322,Mt1m/Mt2A,NR3C1,ODF3B,PICSAR,PRR15L,PTEN,RERG,SLC10A3,SLC22A2,SLC2A4RG,SSR4P1,STARD8,STK32B,SUFU,TESMIN,TRIM31,TTC9,UMODL1,ZFP36,ZFYVE28	14	11	[Dermatological Diseases and Conditions, Inflammatory Disease, Organismal Injury and Abnormalities]
18	2'-fucosyllactose,2,2-(2-chlorophenyl-4'-chlorophenyl)-1,1-dichloroethene,ADH7,AHR,Ap1,BAIAP2L1,BNC1,BRI3,C17orf78,CG,EBAG9,EHBP1,EMCN,FAIM2,GASK1B,Histone h3,Hsd3b4 (includes others),KLHDC4,LYVE1,MARVELD2,NCL,NRARP,OLFML1,RMDN3,SDSL,SERPINA7,SHISA2,SLC1A4,SPARC,SRC (family),TCHHL1,TMEM158,TMEM17,TSHZ1,Vegf	12	10	[Auditory Disease, Developmental Disorder, Hereditary Disorder]
19	C10orf95,NUS1	2	1	[Carbohydrate Metabolism, Cardiovascular System Development and Function, Developmental Disorder]
20	ECHDC3,miR-483-3p (miRNAs w/seed CACUCCU)	2	1	[Cancer, Cellular Growth and Proliferation, Organismal Injury and Abnormalities]
21	C14orf39,STAT5B	2	1	[Cancer, Cellular Development, Cellular Growth and Proliferation]
22	HOTTIP,HOXA13	2	1	[Cell Cycle, Digestive System Development and Function, Gastrointestinal Disease]
23	miR-3911 (and other miRNAs w/seed GUGUGGA),MIR3911	2	1	[]
