# Supplementary material for: Pathway Analysis of Genes Identified through Post-GWAS to Underpin Prostate Cancer Aetiology
Source: Genes (Basel). 2020 May 8;11(5):526. doi: 10.3390/genes11050526 (PMC7291227; doi:10.3390/genes11050526)
Supplement: Supplementary file 1 [file genes-11-00526-s001.zip › SupplementaryTable5_GSEA.xls]

## Sheet: GSEA_GeneSets
Supplementary Table 5.1. The gene hallmarks enrichments in non-HLA post-GWAS identified by GSEA.
Gene Set Name	# Genes in Gene Set (K)	Description	# Genes in Overlap (k)	k/K	p-value	FDR q-value
HALLMARK_ANDROGEN_RESPONSE	100	Genes defining response to androgens.	8	0.08	2.08e-06	0.000104
HALLMARK_ESTROGEN_RESPONSE_EARLY	200	Genes defining early response to estrogen.	9	0.045	5.17e-05	0.00129
HALLMARK_MITOTIC_SPINDLE	199	Genes important for mitotic spindle assembly.	8	0.0402	0.00029	0.00484
HALLMARK_APOPTOSIS	161	Genes mediating programmed cell death (apoptosis) by activation of caspases.	7	0.0435	0.000434	0.00542
HALLMARK_GLYCOLYSIS	200	Genes encoding proteins involved in glycolysis and gluconeogenesis.	7	0.035	0.00154	0.0154
HALLMARK_KRAS_SIGNALING_DN	200	Genes down-regulated by KRAS activation.	6	0.03	0.00694	0.0462
HALLMARK_P53_PATHWAY	200	Genes involved in p53 pathways and networks.	6	0.03	0.00694	0.0462
HALLMARK_UV_RESPONSE_DN	144	Genes down-regulated in response to ultraviolet (UV) radiation.	5	0.0347	0.00739	0.0462
HALLMARK_PROTEIN_SECRETION	96	Genes involved in protein secretion pathway.	4	0.0417	0.00871	0.0484

## Sheet: GSEA_Pathways
Supplementary Table 5.2. The canonical pathway enrichments in non-HLA post-GWAS identified by GSEA.
Gene Set Name	# Genes in Gene Set (K)	Description	# Genes in Overlap (k)	k/K	p-value	FDR q-value
PID_AR_PATHWAY	61	Coregulation of Androgen receptor activity	5	0.082	0.00016	0.0187
PID_TELOMERASE_PATHWAY	67	Regulation of Telomerase	5	0.0746	0.00025	0.0229
PID_HES_HEY_PATHWAY	48	Notch-mediated HES/HEY network	4	0.0833	0.000697	0.0451

## Sheet: CancerModules
Supplementary Table 5.3. The cancer modules enriched in non-HLA post-GWAS genes based on GSEA dataset.
Gene Set Name	# Genes in Gene Set (K)	Description	# Genes in Overlap (k)	k/K	p-value	FDR q-value
MODULE_3	384	Genes in the cancer module 3.	19	0.0495	8.19e-10	3.53e-07
MODULE_8	420	Genes in the cancer module 8.	17	0.0405	1.19e-07	2.57e-05
MODULE_33	383	Immune / stress response genes.	16	0.0418	1.84e-07	2.65e-05
MODULE_52	429	Cell line expressed genes.	15	0.035	4.01e-06	0.000432
MODULE_48	334	Genes in the cancer module 48.	13	0.0389	5.65e-06	0.000487
MODULE_18	450	Genes in the cancer module 18.	15	0.0333	7.11e-06	0.000511
MODULE_88	833	Heart, liver, kidney and pancreas metabolic and xenobiotic response genes.	21	0.0252	8.74e-06	0.000538
MODULE_95	558	Genes in the cancer module 95.	16	0.0287	2.27e-05	0.00121
MODULE_163	563	Genes in the cancer module 163.	16	0.0284	2.52e-05	0.00121
MODULE_298	26	Keratin.	4	0.1538	6.19e-05	0.00228
MODULE_68	26	Genes in the cancer module 68.	4	0.1538	6.19e-05	0.00228
MODULE_180	118	Genes in the cancer module 180.	7	0.0593	6.36e-05	0.00228
MODULE_55	830	Genes in the cancer module 55.	19	0.0229	8.46e-05	0.00281
MODULE_45	580	Whole blood genes.	15	0.0259	0.000128	0.00395
MODULE_6	412	Trachea genes.	12	0.0291	0.000206	0.00592
MODULE_17	364	Genes in the cancer module 17.	11	0.0302	0.000276	0.00743
MODULE_16	508	Genes in the cancer module 15.	13	0.0256	0.000394	0.01
MODULE_342	213	Genes in the cancer module 342.	8	0.0376	0.000457	0.0109
MODULE_107	79	Genes in the cancer module 107.	5	0.0633	0.000537	0.0116
MODULE_139	79	Genes in the cancer module 139.	5	0.0633	0.000537	0.0116
MODULE_118	407	cell line expressed genes.	11	0.027	0.000699	0.0143
MODULE_209	89	Catabolic peptidases.	5	0.0562	0.000924	0.016
MODULE_126	183	Lymphoma and immune response expression clusters.	7	0.0383	0.000925	0.016
MODULE_15	357	Genes in the cancer module 14.	10	0.028	0.000925	0.016
MODULE_60	422	Heart genes.	11	0.0261	0.000937	0.016
MODULE_12	359	Spinal cord (neuro-development) genes.	10	0.0279	0.000965	0.016
MODULE_23	562	Liver genes - metabolism and xenobiotics.	13	0.0231	0.001	0.016
MODULE_94	372	Signaling.	10	0.0269	0.00126	0.0193
MODULE_172	96	Genes in the cancer module 172.	5	0.0521	0.0013	0.0193
MODULE_212	328	Catalytic activities / metabolism.	9	0.0274	0.00189	0.0271
MODULE_38	463	Placenta genes.	11	0.0238	0.00195	0.0271

## Sheet: GO
Supplementary Table 5.4. The GO biological process, GO cellular component and molecular functions enriched in non-HLA post-GWAS genes.
Gene Set Name	# Genes in Gene Set (K)	Description	# Genes in Overlap (k)	k/K	p-value	FDR q-value
GO_CELL_CYCLE	1847	The progression of biochemical and morphological phases and events that occur in a cell during successive cell replication or nuclear replication events. Canonically, the cell cycle comprises the replication and segregation of genetic material followed by the division of the cell, but in endocycles or syncytial cells nuclear replication or nuclear division may not be followed by cell division. [G…	45	0.0244	1.36e-10	1.36e-06
GO_EMBRYO_DEVELOPMENT	989	The process whose specific outcome is the progression of an embryo from its formation until the end of its embryonic life stage. The end of the embryonic stage is organism-specific. For example, for mammals, the process would begin with zygote formation and end with birth. For insects, the process would begin at zygote formation and end with larval hatching. For plant zygotic embryos, this would …	31	0.0313	3.82e-10	1.91e-06
GO_REPRODUCTIVE_SYSTEM_DEVELOPMENT	431	The progression of the reproductive system over time from its formation to the mature structure. The reproductive system consists of the organs that function in reproduction. [GOC:dph]	20	0.0464	8.87e-10	2.96e-06
GO_REGULATION_OF_CELL_DEATH	1723	Any process that modulates the rate or frequency of cell death. Cell death is the specific activation or halting of processes within a cell so that its vital functions markedly cease, rather than simply deteriorating gradually over time, which culminates in cell death. [GOC:dph, GOC:tb]	41	0.0238	1.95e-09	4.86e-06
GO_DEVELOPMENTAL_PROCESS_INVOLVED_IN_REPRODUCTION	672	A developmental process in which a progressive change in the state of some part of an organism specifically contributes to its ability to form offspring. [GOC:dph, GOC:isa_complete]	24	0.0357	3.35e-09	6.22e-06
GO_EMBRYONIC_ORGAN_DEVELOPMENT	423	Development, taking place during the embryonic phase, of a tissue or tissues that work together to perform a specific function or functions. Development pertains to the process whose specific outcome is the progression of a structure over time, from its formation to the mature structure. Organs are commonly observed as visibly distinct structures, but may also exist as loosely associated clusters…	19	0.0449	4.01e-09	6.22e-06
GO_DNA_BINDING_TRANSCRIPTION_FACTOR_ACTIVITY	1701	A protein or a member of a complex that interacts selectively and non-covalently with a specific DNA sequence (sometimes referred to as a motif) within the regulatory region of a gene to modulate transcription. Regulatory regions include promoters (proximal and distal) and enhancers. Genes are transcriptional units, and include bacterial operons. [GOC:txnOH-2018]	40	0.0235	4.36e-09	6.22e-06
GO_REPRODUCTION	1459	The production of new individuals that contain some portion of genetic material inherited from one or more parent organisms. [GOC:go_curators, GOC:isa_complete, GOC:jl, ISBN:0198506732]	36	0.0247	8.2e-09	1.03e-05
GO_MITOTIC_CELL_CYCLE	1009	Progression through the phases of the mitotic cell cycle, the most common eukaryotic cell cycle, which canonically comprises four successive phases called G1, S, G2, and M and includes replication of the genome and the subsequent segregation of chromosomes into daughter cells. In some variant cell cycles nuclear replication or nuclear division may not be followed by cell division, or G1 and G2 ph…	29	0.0287	9.97e-09	1.11e-05
GO_EPITHELIUM_DEVELOPMENT	1278	The process whose specific outcome is the progression of an epithelium over time, from its formation to the mature structure. An epithelium is a tissue that covers the internal or external surfaces of an anatomical structure. [GOC:dph, GOC:mtg_lung]	33	0.0258	1.23e-08	1.23e-05
GO_RESPONSE_TO_ABIOTIC_STIMULUS	1230	Any process that results in a change in state or activity of a cell or an organism (in terms of movement, secretion, enzyme production, gene expression, etc.) as a result of an abiotic (not derived from living organisms) stimulus. [GOC:hb]	32	0.026	1.74e-08	1.56e-05
GO_EMBRYO_DEVELOPMENT_ENDING_IN_BIRTH_OR_EGG_HATCHING	623	The process whose specific outcome is the progression of an embryo over time, from zygote formation until the end of the embryonic life stage. The end of the embryonic life stage is organism-specific and may be somewhat arbitrary; for mammals it is usually considered to be birth, for insects the hatching of the first instar larva from the eggshell. [GOC:go_curators, GOC:isa_complete, GOC:mtg_sens…	22	0.0353	1.88e-08	1.56e-05
GO_POSITIVE_REGULATION_OF_RNA_BIOSYNTHETIC_PROCESS	1600	Any process that activates or increases the frequency, rate or extent of RNA biosynthetic process. [GO:jl, GO_REF:0000058, GOC:TermGenie]	37	0.0231	2.69e-08	2.07e-05
GO_POSITIVE_REGULATION_OF_BIOSYNTHETIC_PROCESS	1983	Any process that activates or increases the frequency, rate or extent of the chemical reactions and pathways resulting in the formation of substances. [GOC:go_curators]	42	0.0212	3.39e-08	2.42e-05
GO_EMBRYONIC_PLACENTA_DEVELOPMENT	88	The embryonically driven process whose specific outcome is the progression of the placenta over time, from its formation to the mature structure. The placenta is an organ of metabolic interchange between fetus and mother, partly of embryonic origin and partly of maternal origin. [GOC:add, ISBN:068340007X]	9	0.1023	5.68e-08	3.79e-05
GO_PLACENTA_DEVELOPMENT	150	The process whose specific outcome is the progression of the placenta over time, from its formation to the mature structure. The placenta is an organ of metabolic interchange between fetus and mother, partly of embryonic origin and partly of maternal origin. [GOC:add, ISBN:068340007X]	11	0.0733	6.2e-08	3.87e-05
GO_POSITIVE_REGULATION_OF_TRANSCRIPTION_BY_RNA_POLYMERASE_II	1185	Any process that activates or increases the frequency, rate or extent of transcription from an RNA polymerase II promoter. [GOC:go_curators, GOC:txnOH]	30	0.0253	9.01e-08	5.13e-05
GO_APOPTOTIC_PROCESS	1980	A programmed cell death process which begins when a cell receives an internal (e.g. DNA damage) or external signal (e.g. an extracellular death ligand), and proceeds through a series of biochemical events (signaling pathway phase) which trigger an execution phase. The execution phase is the last step of an apoptotic process, and is typically characterized by rounding-up of the cell, retraction of…	41	0.0207	9.24e-08	5.13e-05
GO_EMBRYONIC_MORPHOGENESIS	578	The process in which anatomical structures are generated and organized during the embryonic phase. The embryonic phase begins with zygote formation. The end of the embryonic phase is organism-specific. For example, it would be at birth for mammals, larval hatching for insects and seed dormancy in plants. [GOC:jid, GOC:mtg_sensu]	20	0.0346	1.17e-07	6.15e-05
GO_EPITHELIAL_CELL_DIFFERENTIATION	767	The process in which a relatively unspecialized cell acquires specialized features of an epithelial cell, any of the cells making up an epithelium. [GOC:ecd, PMID:11839751]	23	0.03	1.69e-07	8.46e-05
GO_RIBONUCLEOTIDE_BINDING	1891	Interacting selectively and non-covalently with a ribonucleotide, any compound consisting of a ribonucleoside that is esterified with (ortho)phosphate or an oligophosphate at any hydroxyl group on the ribose moiety. [GOC:mah]	39	0.0206	2.18e-07	0.000104
GO_RESPONSE_TO_OXYGEN_LEVELS	394	Any process that results in a change in state or activity of a cell or an organism (in terms of movement, secretion, enzyme production, gene expression, etc.) as a result of a stimulus reflecting the presence, absence, or concentration of oxygen. [GOC:BHF, GOC:mah]	16	0.0406	2.69e-07	0.000122
GO_RESPONSE_TO_OXYGEN_CONTAINING_COMPOUND	1616	Any process that results in a change in state or activity of a cell or an organism (in terms of movement, secretion, enzyme production, gene expression, etc.) as a result of an oxygen-containing compound stimulus. [GOC:pr, GOC:TermGenie]	35	0.0217	3.11e-07	0.000135
GO_HYDROLASE_ACTIVITY_ACTING_ON_ACID_ANHYDRIDES	928	Catalysis of the hydrolysis of any acid anhydride. [GOC:jl]	25	0.0269	3.61e-07	0.00015
GO_ORGANELLE_LOCALIZATION	686	Any process in which an organelle is transported to, and/or maintained in, a specific location. [GOC:ai]	21	0.0306	4.23e-07	0.000169
GO_NEGATIVE_REGULATION_OF_CELL_POPULATION_PROLIFERATION	765	Any process that stops, prevents or reduces the rate or extent of cell proliferation. [GOC:go_curators]	22	0.0288	6.35e-07	0.000244
GO_ANIMAL_ORGAN_MORPHOGENESIS	1034	Morphogenesis of an animal organ. An organ is defined as a tissue or set of tissues that work together to perform a specific function or functions. Morphogenesis is the process in which anatomical structures are generated and organized. Organs are commonly observed as visibly distinct structures, but may also exist as loosely associated clusters of cells that work together to perform a specific f…	26	0.0251	7.66e-07	0.000275
GO_NEGATIVE_REGULATION_OF_DEVELOPMENTAL_PROCESS	1035	Any process that stops, prevents or reduces the rate or extent of development, the biological process whose specific outcome is the progression of an organism over time from an initial condition (e.g. a zygote, or a young adult) to a later condition (e.g. a multicellular animal or an aged adult). [GOC:ai]	26	0.0251	7.8e-07	0.000275
GO_CELLULAR_COMPONENT_DISASSEMBLY	538	A cellular process that results in the breakdown of a cellular component. [GOC:isa_complete]	18	0.0335	8.2e-07	0.000275
GO_PROTEOLYSIS	1762	The hydrolysis of proteins into smaller polypeptides and/or amino acids by cleavage of their peptide bonds. [GOC:bf, GOC:mah]	36	0.0204	8.25e-07	0.000275
GO_SEQUENCE_SPECIFIC_DNA_BINDING	1120	Interacting selectively and non-covalently with DNA of a specific nucleotide composition, e.g. GC-rich DNA binding, or with a specific sequence motif or type of DNA e.g. promotor binding or rDNA binding. [GOC:jl]	27	0.0241	1.04e-06	0.000336
GO_MITOCHONDRION	1571	A semiautonomous, self replicating organelle that occurs in varying numbers, shapes, and sizes in the cytoplasm of virtually all eukaryotic cells. It is notably the site of tissue respiration. [GOC:giardia, ISBN:0198506732]	33	0.021	1.35e-06	0.000422
GO_IN_UTERO_EMBRYONIC_DEVELOPMENT	345	The process whose specific outcome is the progression of the embryo in the uterus over time, from formation of the zygote in the oviduct, to birth. An example of this process is found in Mus musculus. [GOC:go_curators, GOC:mtg_sensu]	14	0.0406	1.52e-06	0.000461
GO_POSITIVE_REGULATION_OF_GENE_EXPRESSION	1974	Any process that increases the frequency, rate or extent of gene expression. Gene expression is the process in which a gene's coding sequence is converted into a mature gene product or products (proteins or RNA). This includes the production of an RNA transcript as well as any processing to produce a mature RNA product or an mRNA or circRNA (for protein-coding genes) and the translation of that m…	38	0.0193	1.67e-06	0.000488
GO_CELLULAR_MACROMOLECULE_LOCALIZATION	1897	Any process in which a macromolecule is transported to, and/or maintained in, a specific location at the level of a cell. Localization at the cellular level encompasses movement within the cell, from within the cell to the cell surface, or from one location to another at the surface of a cell. [GOC:mah]	37	0.0195	1.71e-06	0.000488
GO_INTRACELLULAR_TRANSPORT	1825	The directed movement of substances within a cell. [GOC:ai]	36	0.0197	1.85e-06	0.000513
GO_POSITIVE_REGULATION_OF_MOLECULAR_FUNCTION	1756	Any process that activates or increases the rate or extent of a molecular function, an elemental biological activity occurring at the molecular level, such as catalysis or binding. [GO:jl]	35	0.0199	2.06e-06	0.000546
GO_HOMEOSTATIC_PROCESS	1913	Any biological process involved in the maintenance of an internal steady state. [GOC:jl, ISBN:0395825172]	37	0.0193	2.07e-06	0.000546
GO_EXTRACELLULAR_STRUCTURE_ORGANIZATION	421	A process that is carried out at the cellular level which results in the assembly, arrangement of constituent parts, or disassembly of structures in the space external to the outermost structure of a cell. For cells without external protective or external encapsulating structures this refers to space outside of the plasma membrane, and also covers the host cell environment outside an intracellula…	15	0.0356	3.2e-06	0.000819
GO_ORGANONITROGEN_COMPOUND_CATABOLIC_PROCESS	1268	The chemical reactions and pathways resulting in the breakdown of organonitrogen compound. [GOC:pr, GOC:TermGenie]	28	0.0221	3.52e-06	0.00088
GO_ENDOPEPTIDASE_ACTIVITY	428	Catalysis of the hydrolysis of internal, alpha-peptide bonds in a polypeptide chain. [http://merops.sanger.ac.uk/about/glossary.htm	15	0.035	3.9e-06	0.000951
GO_REGULATION_OF_CELL_CYCLE	1212	Any process that modulates the rate or extent of progression through the cell cycle. [GOC:ai, GOC:dph, GOC:tb]	27	0.0223	4.51e-06	0.00107
GO_POSITIVE_REGULATION_OF_SIGNALING	1828	Any process that activates, maintains or increases the frequency, rate or extent of a signaling process. [GOC:mtg_signal]	35	0.0191	4.98e-06	0.00116
GO_PROTEIN_CONTAINING_COMPLEX_ASSEMBLY	1911	The aggregation, arrangement and bonding together of a set of macromolecules to form a protein-containing complex. [GOC:jl]	36	0.0188	5.18e-06	0.00118
GO_MACROMOLECULE_CATABOLIC_PROCESS	1375	The chemical reactions and pathways resulting in the breakdown of a macromolecule, any molecule of high relative molecular mass, the structure of which essentially comprises the multiple repetition of units derived, actually or conceptually, from molecules of low relative molecular mass. [CHEBI:33694, GOC:mah]	29	0.0211	5.66e-06	0.00124
GO_ENDOLYSOSOME_LUMEN	5	The volume enclosed by the membrane of an endolysosome. An endolysosome is a transient hybrid organelle formed by fusion of a late endosome with a lysosome. [GOC:pde]	3	0.6	5.71e-06	0.00124
GO_NEGATIVE_REGULATION_OF_GLIAL_CELL_PROLIFERATION	15	Any process that stops or decreases the rate or extent of glial cell proliferation. [GOC:dph, GOC:sl, GOC:tb]	4	0.2667	6.07e-06	0.00129
GO_CELL_CYCLE_PROCESS	1383	The cellular process that ensures successive accurate and complete genome replication and chromosome segregation. [GOC:isa_complete, GOC:mtg_cell_cycle]	29	0.021	6.31e-06	0.00131
GO_MORPHOGENESIS_OF_A_BRANCHING_STRUCTURE	196	The process in which the anatomical structures of branches are generated and organized. A branch is a division or offshoot from a main stem. Examples in animals would include blood vessels, nerves, lymphatics and other endothelial or epithelial tubes. [ISBN:0721662544]	10	0.051	6.69e-06	0.00134
GO_ENZYME_REGULATOR_ACTIVITY	1025	Binds to and modulates the activity of an enzyme. [GOC:dph, GOC:mah, GOC:tb]	24	0.0234	6.87e-06	0.00134
GO_PEPTIDASE_ACTIVITY	627	Catalysis of the hydrolysis of a peptide bond. A peptide bond is a covalent bond formed when the carbon atom from the carboxyl group of one amino acid shares electrons with the nitrogen atom from the amino group of a second amino acid. [GOC:jl, ISBN:0815332181]	18	0.0287	6.9e-06	0.00134
GO_ENDOSOME	888	A vacuole to which materials ingested by endocytosis are delivered. [ISBN:0198506732, PMID:19696797]	22	0.0248	7e-06	0.00134
GO_ANATOMICAL_STRUCTURE_FORMATION_INVOLVED_IN_MORPHOGENESIS	1172	The developmental process pertaining to the initial formation of an anatomical structure from unspecified parts. This process begins with the specific processes that contribute to the appearance of the discrete structure and ends when the structural rudiment is recognizable. An anatomical structure is any biological entity that occupies space and is distinguished from its surroundings. Anatomical…	26	0.0222	7.33e-06	0.00138
GO_REGULATION_OF_CELL_DIFFERENTIATION	1863	Any process that modulates the frequency, rate or extent of cell differentiation, the process in which relatively unspecialized cells acquire specialized structural and functional features. [GOC:go_curators]	35	0.0188	7.49e-06	0.00139
GO_TUBE_DEVELOPMENT	1105	The process whose specific outcome is the progression of a tube over time, from its initial formation to a mature structure. Epithelial and endothelial tubes transport gases, liquids and cells from one site to another and form the basic structure of many organs and tissues including lung and trachea, kidney, the mammary gland, the vascular system and the gastrointestinal and urinary-genital tract…	25	0.0226	7.92e-06	0.00143
GO_NEGATIVE_REGULATION_OF_BIOSYNTHETIC_PROCESS	1631	Any process that stops, prevents, or reduces the rate of the chemical reactions and pathways resulting in the formation of substances. [GOC:go_curators]	32	0.0196	7.99e-06	0.00143
GO_PERINUCLEAR_REGION_OF_CYTOPLASM	701	Cytoplasm situated near, or occurring around, the nucleus. [GOC:jid]	19	0.0271	8.64e-06	0.00152
GO_GTPASE_REGULATOR_ACTIVITY	301	Modulates the rate of GTP hydrolysis by a GTPase. [GOC:mah]	12	0.0399	1.02e-05	0.00175
GO_REGULATION_OF_GLIAL_CELL_PROLIFERATION	35	Any process that modulates the frequency, rate or extent of glial cell proliferation. [GOC:dph, GOC:tb]	5	0.1429	1.04e-05	0.00177
GO_NEGATIVE_REGULATION_OF_RESPONSE_TO_STIMULUS	1655	Any process that stops, prevents, or reduces the frequency, rate or extent of a response to a stimulus. Response to stimulus is a change in state or activity of a cell or an organism (in terms of movement, secretion, enzyme production, gene expression, etc.) as a result of a stimulus. [GOC:jid]	32	0.0193	1.07e-05	0.00178
GO_MORPHOGENESIS_OF_AN_EPITHELIUM	526	The process in which the anatomical structures of epithelia are generated and organized. An epithelium consists of closely packed cells arranged in one or more layers, that covers the outer surfaces of the body or lines any internal cavity or tube. [GOC:dph, GOC:jl, GOC:tb, ISBN:0198506732]	16	0.0304	1.1e-05	0.00181
GO_PROTEIN_LOCALIZATION_TO_ORGANELLE	919	A process in which a protein is transported to, or maintained in, a location within an organelle. [GOC:mah]	22	0.0239	1.19e-05	0.00192
GO_CELL_DIVISION	593	The process resulting in division and partitioning of components of a cell to form more cells; may or may not be accompanied by the physical separation of a cell into distinct, individually membrane-bounded daughter cells. [GOC:di, GOC:go_curators, GOC:pr]	17	0.0287	1.26e-05	0.00201
GO_INTERSPECIES_INTERACTION_BETWEEN_ORGANISMS	927	Any process in which an organism has an effect on an organism of a different species. [GOC:cc]	22	0.0237	1.36e-05	0.00212
GO_TISSUE_MORPHOGENESIS	661	The process in which the anatomical structures of a tissue are generated and organized. [GOC:dph, GOC:jid]	18	0.0272	1.4e-05	0.00216
GO_EAR_DEVELOPMENT	215	The process whose specific outcome is the progression of the ear over time, from its formation to the mature structure. The ear is the sense organ in vertebrates that is specialized for the detection of sound, and the maintenance of balance. Includes the outer ear and middle ear, which collect and transmit sound waves; and the inner ear, which contains the organs of balance and (except in fish) h…	10	0.0465	1.5e-05	0.00227
GO_REGULATION_OF_MITOTIC_CELL_CYCLE	670	Any process that modulates the rate or extent of progress through the mitotic cell cycle. [GOC:dph, GOC:go_curators, GOC:tb]	18	0.0269	1.68e-05	0.00247
GO_REGULATORY_REGION_NUCLEIC_ACID_BINDING	940	Interacting selectively and non-covalently with a nucleic acid region that regulates a nucleic acid-based process. Such processes include transcription, DNA replication, and DNA repair. [GOC:txnOH]	22	0.0234	1.68e-05	0.00247
GO_CATION_TRANSPORT	1159	The directed movement of cations, atoms or small molecules with a net positive charge, into, out of or within a cell, or between cells, by means of some agent such as a transporter or pore. [GOC:ai]	25	0.0216	1.76e-05	0.00255
GO_RESPONSE_TO_DRUG	1018	Any process that results in a change in state or activity of a cell or an organism (in terms of movement, secretion, enzyme production, gene expression, etc.) as a result of a drug stimulus. A drug is a substance used in the diagnosis, treatment or prevention of a disease. [GOC:jl]	23	0.0226	1.88e-05	0.00266
GO_NEGATIVE_REGULATION_OF_CELL_DEATH	1019	Any process that decreases the rate or frequency of cell death. Cell death is the specific activation or halting of processes within a cell so that its vital functions markedly cease, rather than simply deteriorating gradually over time, which culminates in cell death. [GOC:BHF, GOC:dph, GOC:tb]	23	0.0226	1.91e-05	0.00266
GO_ANATOMICAL_STRUCTURE_HOMEOSTASIS	432	A homeostatic process involved in the maintenance of an internal steady state within a defined anatomical structure of an organism, including control of cellular proliferation and death and control of metabolic function. An anatomical structure is any biological entity that occupies space and is distinguished from its surroundings. Anatomical structures can be macroscopic such as a carpel, or mic…	14	0.0324	1.96e-05	0.00266
GO_CELLULAR_RESPONSE_TO_ABIOTIC_STIMULUS	322	Any process that results in a change in state or activity of a cell (in terms of movement, secretion, enzyme production, gene expression, etc.) as a result of an abiotic (non-living) stimulus. [GOC:mah]	12	0.0373	1.99e-05	0.00266
GO_REGULATION_OF_CELL_POPULATION_PROLIFERATION	1708	Any process that modulates the frequency, rate or extent of cell proliferation. [GOC:jl]	32	0.0187	1.99e-05	0.00266
GO_NEGATIVE_REGULATION_OF_SIGNALING	1394	Any process that stops, prevents, or reduces the frequency, rate or extent of a signaling process. [GOC:mtg_signal]	28	0.0201	1.99e-05	0.00266
GO_ESTABLISHMENT_OF_ORGANELLE_LOCALIZATION	492	The directed movement of an organelle to a specific location. [GOC:ai]	15	0.0305	2.02e-05	0.00266
GO_NEGATIVE_REGULATION_OF_RNA_BIOSYNTHETIC_PROCESS	1246	Any process that stops, prevents or reduces the frequency, rate or extent of RNA biosynthetic process. [GO:jl, GO_REF:0000058, GOC:TermGenie]	26	0.0209	2.1e-05	0.00271
GO_VIRAL_LIFE_CYCLE	324	A set of processes which all viruses follow to ensure survival; includes attachment and entry of the virus particle, decoding of genome information, translation of viral mRNA by host ribosomes, genome replication, and assembly and release of viral particles containing the genome. [ISBN:1555811272]	12	0.037	2.11e-05	0.00271
GO_PROTEIN_DIMERIZATION_ACTIVITY	1325	The formation of a protein dimer, a macromolecular structure consists of two noncovalently associated identical or nonidentical subunits. [ISBN:0198506732]	27	0.0204	2.2e-05	0.00278
GO_GLAND_DEVELOPMENT	437	The process whose specific outcome is the progression of a gland over time, from its formation to the mature structure. A gland is an organ specialised for secretion. [GOC:jid]	14	0.032	2.22e-05	0.00278
GO_ENVELOPE	1180	A multilayered structure surrounding all or part of a cell; encompasses one or more lipid bilayers, and may include a cell wall layer; also includes the space between layers. [GOC:mah, GOC:pz]	25	0.0212	2.37e-05	0.00292
GO_DRUG_BINDING	1725	Interacting selectively and non-covalently with a drug, any naturally occurring or synthetic substance, other than a nutrient, that, when administered or applied to an organism, affects the structure or functioning of the organism; in particular, any such substance used in the diagnosis, prevention, or treatment of disease. [GOC:jl, ISBN:0198506732]	32	0.0186	2.41e-05	0.00294
GO_CYTOSKELETAL_PART	1650	Any constituent part of the cytoskeleton, a cellular scaffolding or skeleton that maintains cell shape, enables some cell motion (using structures such as flagella and cilia), and plays important roles in both intra-cellular transport (e.g. the movement of vesicles and organelles) and cellular division. Includes constituent parts of intermediate filaments, microfilaments, microtubules, and the mi…	31	0.0188	2.56e-05	0.00308
GO_PROTEIN_MATURATION	281	Any process leading to the attainment of the full functional capacity of a protein. [GOC:ai]	11	0.0391	2.81e-05	0.00332
GO_POST_GOLGI_VESICLE_MEDIATED_TRANSPORT	104	The directed movement of substances from the Golgi to other parts of the cell, including organelles and the plasma membrane, mediated by small transport vesicles. [GOC:ai, GOC:mah]	7	0.0673	2.83e-05	0.00332
GO_SECRETORY_GRANULE	833	A small subcellular vesicle, surrounded by a membrane, that is formed from the Golgi apparatus and contains a highly concentrated protein destined for secretion. Secretory granules move towards the periphery of the cell and upon stimulation, their membranes fuse with the cell membrane, and their protein load is exteriorized. Processing of the contained protein may take place in secretory granules…	20	0.024	2.86e-05	0.00332
GO_SERINE_HYDROLASE_ACTIVITY	187	Catalysis of the hydrolysis of a substrate by a catalytic mechanism that involves a catalytic triad consisting of a serine nucleophile that is activated by a proton relay involving an acidic residue (e.g. aspartate or glutamate) and a basic residue (usually histidine). [Wikipedia:Serine_hydrolase]	9	0.0481	3.07e-05	0.00348
GO_EMBRYONIC_ORGAN_MORPHOGENESIS	284	Morphogenesis, during the embryonic phase, of a tissue or tissues that work together to perform a specific function or functions. Morphogenesis is the process in which anatomical structures are generated and organized. Organs are commonly observed as visibly distinct structures, but may also exist as loosely associated clusters of cells that work together to perform a specific function or functio…	11	0.0387	3.1e-05	0.00348
GO_RESPONSE_TO_ACID_CHEMICAL	337	Any process that results in a change in state or activity of a cell or an organism (in terms of movement, secretion, enzyme production, gene expression, etc.) as a result of a stimulus by the chemical structure of the anion portion of a dissociated acid (rather than the acid acting as a proton donor). The acid chemical may be in gaseous, liquid or solid form. [GOC:go_curators, GOC:rn, http://en.w…	12	0.0356	3.1e-05	0.00348
GO_REGULATION_OF_HYDROLASE_ACTIVITY	1277	Any process that modulates the frequency, rate or extent of hydrolase activity, the catalysis of the hydrolysis of various bonds, e.g. C-O, C-N, C-C, phosphoric anhydride bonds, etc. Hydrolase is the systematic name for any enzyme of EC class 3. [EC:3.-.-.-, GOC:ai]	26	0.0204	3.17e-05	0.00351
GO_TRANS_GOLGI_NETWORK	235	The network of interconnected tubular and cisternal structures located within the Golgi apparatus on the side distal to the endoplasmic reticulum, from which secretory vesicles emerge. The trans-Golgi network is important in the later stages of protein secretion where it is thought to play a key role in the sorting and targeting of secreted proteins to the correct destination. [GOC:vw, ISBN:08153…	10	0.0426	3.21e-05	0.00351
GO_PROTEIN_CATABOLIC_PROCESS	911	The chemical reactions and pathways resulting in the breakdown of a protein by the destruction of the native, active configuration, with or without the hydrolysis of peptide bonds. [GOC:mah]	21	0.0231	3.26e-05	0.00351
GO_CELL_PROJECTION_ORGANIZATION	1512	A process that is carried out at the cellular level which results in the assembly, arrangement of constituent parts, or disassembly of a prolongation or process extending from a cell, e.g. a flagellum or axon. [GOC:jl, GOC:mah, http://www.cogsci.princeton.edu/~wn/]	29	0.0192	3.26e-05	0.00351
GO_ION_TRANSPORT	1677	The directed movement of charged atoms or small charged molecules into, out of or within a cell, or between cells, by means of some agent such as a transporter or pore. [GOC:ai]	31	0.0185	3.47e-05	0.00364
GO_NUCLEOSIDE_TRIPHOSPHATASE_REGULATOR_ACTIVITY	341	Modulates the rate of NTP hydrolysis by a NTPase. [GOC:dph, GOC:tb]	12	0.0352	3.48e-05	0.00364
GO_ENZYME_ACTIVATOR_ACTIVITY	516	Binds to and increases the activity of an enzyme. [GOC:dph, GOC:mah, GOC:tb]	15	0.0291	3.49e-05	0.00364
GO_NEGATIVE_REGULATION_OF_MULTICELLULAR_ORGANISMAL_PROCESS	1288	Any process that stops, prevents, or reduces the frequency, rate or extent of an organismal process, the processes pertinent to the function of an organism above the cellular level; includes the integrated processes of tissues and organs. [GOC:ai]	26	0.0202	3.66e-05	0.00377
GO_RESPONSE_TO_LIPID	921	Any process that results in a change in state or activity of a cell or an organism (in terms of movement, secretion, enzyme production, gene expression, etc.) as a result of a lipid stimulus. [GOC:sl]	21	0.0228	3.81e-05	0.00389
GO_POSITIVE_REGULATION_OF_CELL_DEATH	716	Any process that increases the rate or frequency of cell death. Cell death is the specific activation or halting of processes within a cell so that its vital functions markedly cease, rather than simply deteriorating gradually over time, which culminates in cell death. [GOC:dph, GOC:tb]	18	0.0251	3.99e-05	0.00402
GO_CYTOSKELETON_ORGANIZATION	1298	A process that is carried out at the cellular level which results in the assembly, arrangement of constituent parts, or disassembly of cytoskeletal structures. [GOC:dph, GOC:jl, GOC:mah]	26	0.02	4.16e-05	0.00416

## Sheet: KEGG
Supplementary Table 5.5. The canonical pathway enrichments in non-HLA post-GWAS genes based on KEGG dataset.
Gene Set Name	# Genes in Gene Set (K)	Description	# Genes in Overlap (k)	k/K	p-value	FDR q-value
KEGG_PATHWAYS_IN_CANCER	325	Pathways in cancer	13	0.04	4.21e-06	0.00314
KEGG_CHRONIC_MYELOID_LEUKEMIA	73	Chronic myeloid leukemia	5	0.0685	0.000373	0.0304
KEGG_NOTCH_SIGNALING_PATHWAY	47	Notch signaling pathway	4	0.0851	0.000643	0.0428

## Sheet: REACTOME
Supplementary Table 5.6. The geneset enrichments in non-HLA post-GWAS genes based on REACTOME dataset.
Gene Set Name	# Genes in Gene Set (K)	Description	# Genes in Overlap (k)	k/K	p-value	FDR q-value
REACTOME_ABACAVIR_TRANSPORT_AND_METABOLISM	10	Abacavir transport and metabolism	4	0.4	9.66e-07	0.00212
REACTOME_REPRESSION_OF_WNT_TARGET_GENES	14	Repression of WNT target genes	4	0.2857	4.48e-06	0.00314
REACTOME_ABACAVIR_TRANSMEMBRANE_TRANSPORT	5	Abacavir transmembrane transport	3	0.6	5.71e-06	0.00314
REACTOME_EXTRACELLULAR_MATRIX_ORGANIZATION	301	Extracellular matrix organization	12	0.0399	1.02e-05	0.00403
REACTOME_COLLAGEN_FORMATION	90	Collagen formation	7	0.0778	1.1e-05	0.00403
REACTOME_VESICLE_MEDIATED_TRANSPORT	723	Vesicle-mediated transport	18	0.0249	4.52e-05	0.0135
REACTOME_CILIUM_ASSEMBLY	201	Cilium Assembly	9	0.0448	5.38e-05	0.0135
REACTOME_INTRA_GOLGI_AND_RETROGRADE_GOLGI_TO_ER_TRAFFIC	202	Intra-Golgi and retrograde Golgi-to-ER traffic	9	0.0446	5.59e-05	0.0135
REACTOME_ORGANIC_CATION_TRANSPORT	10	Organic cation transport	3	0.3	6.64e-05	0.0135
REACTOME_NEUROTRANSMITTER_RELEASE_CYCLE	51	Neurotransmitter release cycle	5	0.098	6.77e-05	0.0135
REACTOME_DEGRADATION_OF_BETA_CATENIN_BY_THE_DESTRUCTION_COMPLEX	84	Degradation of beta-catenin by the destruction complex	6	0.0714	7.64e-05	0.014
REACTOME_MHC_CLASS_II_ANTIGEN_PRESENTATION	124	MHC class II antigen presentation	7	0.0565	8.7e-05	0.0147
REACTOME_CELL_CYCLE	642	Cell Cycle	16	0.0249	0.000118	0.0185
REACTOME_TRAFFICKING_AND_PROCESSING_OF_ENDOSOMAL_TLR	13	Trafficking and processing of endosomal TLR	3	0.2308	0.000155	0.0187
REACTOME_TCF_DEPENDENT_SIGNALING_IN_RESPONSE_TO_WNT	232	TCF dependent signaling in response to WNT	9	0.0388	0.00016	0.0187
REACTOME_ASSEMBLY_OF_COLLAGEN_FIBRILS_AND_OTHER_MULTIMERIC_STRUCTURES	61	Assembly of collagen fibrils and other multimeric structures	5	0.082	0.00016	0.0187
REACTOME_ACTIVATION_OF_MATRIX_METALLOPROTEINASES	33	Activation of Matrix Metalloproteinases	4	0.1212	0.000162	0.0187
REACTOME_DEGRADATION_OF_THE_EXTRACELLULAR_MATRIX	140	Degradation of the extracellular matrix	7	0.05	0.000185	0.0199
REACTOME_CELLULAR_RESPONSES_TO_EXTERNAL_STIMULI	535	Cellular responses to external stimuli	14	0.0262	0.00019	0.0199
REACTOME_COPI_MEDIATED_ANTEROGRADE_TRANSPORT	101	COPI-mediated anterograde transport	6	0.0594	0.000212	0.0211
REACTOME_ORGANIC_CATION_ANION_ZWITTERION_TRANSPORT	15	Organic cation/anion/zwitterion transport	3	0.2	0.000244	0.0229
REACTOME_G1_S_DNA_DAMAGE_CHECKPOINTS	68	G1/S DNA Damage Checkpoints	5	0.0735	0.000268	0.0235
REACTOME_CELLULAR_RESPONSES_TO_STRESS	440	Cellular responses to stress	12	0.0273	0.000373	0.0304
REACTOME_NOREPINEPHRINE_NEUROTRANSMITTER_RELEASE_CYCLE	18	Norepinephrine Neurotransmitter Release Cycle	3	0.1667	0.00043	0.0334
REACTOME_DEVELOPMENTAL_BIOLOGY	1104	Developmental Biology	21	0.019	0.000452	0.0334
REACTOME_SIGNALING_BY_RHO_GTPASES	450	Signaling by Rho GTPases	12	0.0267	0.000456	0.0334
REACTOME_SIGNALING_BY_WNT	327	Signaling by WNT	10	0.0306	0.000472	0.0335
REACTOME_THE_ROLE_OF_GTSE1_IN_G2_M_PROGRESSION_AFTER_G2_CHECKPOINT	78	The role of GTSE1 in G2/M progression after G2 checkpoint	5	0.0641	0.000506	0.0348
REACTOME_NEURONAL_SYSTEM	411	Neuronal System	11	0.0268	0.000757	0.0475
REACTOME_GAP_JUNCTION_TRAFFICKING_AND_REGULATION	50	Gap junction trafficking and regulation	4	0.08	0.000814	0.0493
REACTOME_CELL_CYCLE_CHECKPOINTS	291	Cell Cycle Checkpoints	9	0.0309	0.00083	0.0493
